# Supplementary material for: Peptidoglycan maturation controls outer membrane protein assembly
Source: Nature. 2022 Jun 15;606(7916):953–9. doi: 10.1038/s41586-022-04834-7 (PMC9242858; doi:10.1038/s41586-022-04834-7)
Supplement: Supplementary file 3 — This zipped file contains Supplementary Tables 1–10 and a Supplementary Table guide which includes additional Supplementary Table references. [file 41586_2022_4834_MOESM3_ESM.zip]

Archive with 11 entries (11 files):
- SI Table 1.pdf
- SI Table 10.xlsx
- SI Table 2.pdf
- SI Table 3.pdf
- SI Table 4.pdf
- SI Table 8.xlsx
- SI Table 5_ESM.xlsx
- SI Table 6_ESM.xlsx
- SI Table 7_ESM.xlsx
- SI Table 9_ESM.xlsx
- SI Table Guide_ESM.pdf
