# Supplementary material for: Peptidoglycan maturation controls outer membrane protein assembly
Source: Nature. 2022 Jun 15;606(7916):953–9. doi: 10.1038/s41586-022-04834-7 (PMC9242858; doi:10.1038/s41586-022-04834-7)
Supplement: Supplementary file 3 — This zipped file contains Supplementary Tables 1–10 and a Supplementary Table guide which includes additional Supplementary Table references. [file 41586_2022_4834_MOESM3_ESM.zip › SI Table 10.xlsx]

## Sheet: ED Fig. 10E
Sample	Time (s)	0	20	40	60	80	100	120	140	160	180	200	220	240	260	280	300	320	340	360	380	400	420	440	460	480	500	520	540	560	580	600	620	640	660	680	700	720	740	760	780	800	820	840	860	880	900	920	940
BAM + SurA + OmpT	Replicate no. 1 (AU)	2595	2767	2851	3060	3304	3605	3887	4172	4522	4906	5297	5538	5818	6201	6570	6932	7234	7675	7893	8285	8728	8991	9265	9663	9988	10113	10441	10494	10936	11218	11372	11386	11785	11976	12386	12537	12885	13202	13488	13401	13639	14255	14389	14602	14869	15111	15194	15685
	Replicate no. 2 (AU)	2575	2700	2894	3130	3433	3776	4204	4555	4983	5365	5806	6132	6563	6943	7269	7630	8088	8606	8932	9223	9626	10057	10378	10812	11161	11610	11719	12035	12476	12582	12927	13450	13935	13974	14470	14964	15013	15191	15711	16070	16259	16568	16831	17106	17587	17684	17818	18132
	Replicate no. 3 (AU)	2985	3116	3408	3683	3980	4402	4725	5141	5446	5858	6361	6718	7218	7595	7928	8420	8891	9167	9678	9892	10264	10764	10715	11219	11638	11940	12081	12641	12873	13242	13424	13827	13980	14277	14525	14933	15228	15479	15647	16104	16439	16661	16720	17047	17240	17660	17885	17985
BAM + SurA + OmpT + PG (CS109 pBAD33)	Replicate no. 1 (AU)	3022	2950	2871	2837	2746	2834	2826	2943	2944	2882	2942	2964	2984	3100	3137	3154	3210	3312	3384	3389	3502	3446	3520	3635	3679	3709	3730	3677	3711	3769	3804	3862	3909	3963	4063	4066	4196	4278	4225	4373	4479	4426	4542	4467	4594	4679	4722	4739
	Replicate no. 2 (AU)	2932	2994	3025	2907	3010	3022	3098	3109	3162	3252	3362	3365	3410	3490	3572	3662	3727	3781	3910	3972	4075	4122	4156	4297	4393	4498	4634	4687	4755	4899	4920	5054	5036	5314	5398	5421	5538	5653	5653	5829	5954	6055	6145	6192	6223	6347	6444	6602
	Replicate no. 3 (AU)	2971	2919	2892	2956	3031	3053	3077	3226	3021	3053	3077	3248	3206	3405	3432	3512	3509	3640	3628	3810	3918	4037	4053	4254	4243	4361	4413	4466	4545	4743	4733	4859	5052	5109	5120	5362	5441	5502	5678	5681	5708	5881	6010	6073	6220	6254	6363	6506
BAM + SurA + OmpT + PG (CS703-1 pBAD33)	Replicate no. 1 (AU)	3102	3228	3252	3380	3505	3596	3721	3940	4061	4194	4472	4574	4760	4879	5207	5342	5589	5692	5967	6266	6435	6652	6774	6949	7215	7324	7571	7901	8030	8303	8546	8679	8867	9145	9419	9584	9740	10128	10197	10523	10610	10852	11031	11194	11443	11615	11809	11998
	Replicate no. 2 (AU)	2534	2650	2866	2964	3141	3399	3561	3892	3978	4318	4562	4811	5031	5278	5551	5847	6128	6338	6668	6930	7310	7418	7814	7924	8235	8544	8771	9017	9367	9590	9870	10256	10468	10698	10889	11096	11631	11735	12092	12309	12565	12847	13067	13220	13397	13862	14104	14230
	Replicate no. 3 (AU)	2658	2764	2944	3147	3379	3639	3803	4059	4385	4561	4901	5142	5430	5611	5919	6262	6486	6809	7153	7356	7609	7942	8168	8383	8813	8988	9338	9724	9884	10204	10536	10893	11183	11348	11577	11948	12248	12573	12626	13160	13287	13812	13933	14031	14292	14758	14938	15007
BAM + SurA + OmpT + PG (CS703-1 pdacA)	Replicate no. 1 (AU)	2435	2553	2618	2607	2768	2834	2982	3144	3282	3426	3485	3655	3850	3974	4102	4205	4390	4515	4749	4846	5087	5193	5378	5406	5678	5877	5987	6177	6268	6533	6599	6805	7125	7177	7247	7521	7638	7788	7886	8207	8223	8398	8573	8787	8935	9316	9225	9515
	Replicate no. 2 (AU)	2416	2507	2600	2645	2773	2892	2950	3070	3245	3425	3496	3561	3761	3913	4036	4142	4280	4506	4590	4695	4937	5053	5120	5375	5536	5596	5797	6002	6058	6275	6399	6651	6826	6828	7060	7161	7375	7552	7764	7926	7948	8095	8268	8421	8501	8759	8842	8923
	Replicate no. 3 (AU)	2405	2520	2495	2607	2643	2703	2778	2962	2991	3141	3107	3231	3387	3443	3566	3710	3795	3827	4042	4084	4193	4310	4403	4481	4588	4713	4880	4992	4970	5166	5355	5471	5565	5643	5777	5892	6080	6228	6314	6292	6502	6528	6679	6853	6985	7039	7132	7279
[truncated: 192 more columns]
