# Supplementary material for: Peptidoglycan maturation controls outer membrane protein assembly
Source: Nature. 2022 Jun 15;606(7916):953–9. doi: 10.1038/s41586-022-04834-7 (PMC9242858; doi:10.1038/s41586-022-04834-7)
Supplement: Supplementary file 3 — This zipped file contains Supplementary Tables 1–10 and a Supplementary Table guide which includes additional Supplementary Table references. [file 41586_2022_4834_MOESM3_ESM.zip › SI Table 8.xlsx]

## Sheet: Fig. 3C
Sample	PG conc. (mg/ml)	Time (s)	0	20	40	60	80	100	120	140	160	180	200	220	240	260	280	300	320	340	360	380	400	420	440	460	480	500	520	540	560	580	600	620	640	660	680	700	720	740	760	780	800	820	840	860	880	900	920
BAM + tetra-rich PG (MC1061)	5	Replicate no. 1 (AU)	2015	1977	2001	1975	1966	2046	2076	2157	2200	2214	2245	2360	2369	2443	2435	2541	2655	2594	2709	2797	2780	2838	2978	2993	3059	3103	3245	3298	3317	3476	3455	3585	3556	3691	3794	3907	3978	4030	4160	4166	4229	4362	4472	4567	4627	4633	4763
		Replicate no. 2 (AU)	2379	2487	2397	2379	2363	2322	2424	2315	2338	2333	2391	2365	2392	2411	2401	2483	2397	2416	2406	2458	2461	2480	2475	2589	2584	2603	2552	2603	2713	2651	2712	2479	2531	2594	2673	2737	2760	2705	2747	2802	2853	2948	2864	2932	2976	3007	3048
		Replicate no. 3 (AU)	1238	1236	1243	1354	1398	1586	1610	1642	1694	1691	1768	1852	1855	1954	1972	2001	2083	2094	2250	2204	2257	2386	2430	2406	2547	2602	2708	2768	2803	2896	2928	2974	3071	3144	3176	3149	3263	3359	3533	3426	3524	3568	3702	3806	3793	3964	3957
	2.5	Replicate no. 1 (AU)	1298	1314	1319	1364	1428	1442	1478	1546	1593	1645	1704	1799	1836	1895	1985	2047	2147	2215	2238	2345	2476	2465	2548	2663	2673	2794	2888	2910	3057	3122	3123	3288	3342	3416	3566	3638	3701	3776	3836	3910	3917	4111	4189	4349	4313	4385	4538
		Replicate no. 2 (AU)	1365	1339	1414	1468	1517	1596	1675	1693	1709	1894	1942	2047	2152	2220	2320	2400	2565	2586	2638	2839	2960	3093	3127	3230	3219	3393	3494	3685	3754	3861	3884	4108	4107	4295	4425	4557	4679	4784	4807	5040	5128	5188	5299	5394	5391	5524	5698
		Replicate no. 3 (AU)	1331	1309	1376	1441	1480	1544	1534	1575	1676	1744	1803	1853	1957	1980	2122	2196	2195	2304	2319	2399	2497	2580	2597	2755	2886	2922	3011	3080	3257	3276	3257	3352	3402	3681	3626	3720	3833	3880	3986	4044	4059	4239	4348	4314	4486	4580	4591
	1.25	Replicate no. 1 (AU)	1438	1465	1524	1547	1582	1638	1732	1783	1867	1954	2074	2148	2222	2374	2468	2526	2662	2735	2785	3001	3146	3166	3308	3433	3567	3705	3802	3909	4011	4174	4262	4365	4514	4613	4667	4823	4935	5153	5179	5258	5392	5501	5695	5728	5921	6002	5981
		Replicate no. 2 (AU)	1313	1319	1392	1426	1583	1652	1717	1808	1998	2040	2194	2346	2470	2629	2720	2895	3085	3128	3248	3401	3544	3841	3865	3988	4239	4309	4457	4547	4742	4919	4886	5205	5332	5501	5700	5699	5870	6038	6145	6237	6405	6559	6700	6805	6960	7092	7230
		Replicate no. 3 (AU)	1434	1397	1354	1460	1549	1666	1706	1799	1883	2015	2090	2223	2401	2520	2565	2705	2872	2931	3032	3238	3354	3506	3617	3855	3885	4029	4142	4314	4403	4565	4604	4799	4984	5140	5225	5420	5513	5712	5833	5891	6072	6211	6367	6509	6508	6764	6775
	0.63	Replicate no. 1 (AU)	1374	1459	1584	1643	1788	1942	2121	2298	2515	2711	2911	3180	3346	3559	3787	4099	4197	4394	4681	4849	5076	5511	5566	5739	6027	6269	6396	6566	6783	6957	7277	7376	7725	7759	8006	8306	8454	8551	8790	8963	9135	9288	9639	9416	9831	10082	10156
		Replicate no. 2 (AU)	1349	1423	1525	1616	1891	1955	2176	2418	2518	2787	3015	3200	3389	3563	3857	4128	3931	4130	4387	4537	4836	5017	5143	5350	5422	5771	5919	6128	6333	6421	6665	6808	7025	7136	7381	7538	7543	7819	7901	8322	8302	8509	8574	8588	8870	9151	9268
		Replicate no. 3 (AU)	1583	1598	1651	1734	1919	1987	2145	2290	2497	2668	2771	2933	3240	3326	3659	3857	4022	4181	4424	4683	4808	5056	5265	5424	5592	5861	6053	6120	6377	6598	6755	6970	7238	7316	7692	7798	7876	8173	8499	8525	8670	9004	9165	9309	9535	9842	9927
	0.31	Replicate no. 1 (AU)	1602	1613	1738	1873	2129	2328	2530	2805	2998	3285	3557	3778	4067	4403	4452	4896	5216	5461	5777	6048	6272	6630	6911	7090	7520	7589	7799	8196	8404	8579	8973	9090	9251	9533	9763	9898	10203	10403	10609	10754	11145	11449	11508	11516	11939	11985	12424
		Replicate no. 2 (AU)	1555	1653	1761	1873	2043	2293	2477	2859	3019	3241	3641	3852	4150	4449	4799	5072	5399	5576	5936	6095	6565	6742	7093	7250	7602	7819	8208	8471	8701	8929	9248	9598	9757	9928	10412	10755	10850	10925	11429	11609	11919	12124	12393	12409	12869	13284	13547
		Replicate no. 3 (AU)	1547	1568	1642	1771	1978	2136	2361	2630	2689	2933	3209	3399	3717	3933	4154	4559	4673	5019	5263	5588	5809	6145	6328	6343	6901	7060	7300	7667	7800	7985	8432	8585	8877	8874	9357	9601	9654	9916	10377	10673	10639	11268	11370	11536	11784	12069	12255
	No PG	Replicate no. 1 (AU)	1529	1680	1834	2046	2312	2596	2808	3195	3482	3837	4260	4436	4754	5318	5517	5923	6377	6725	7088	7539	7889	8298	8727	8890	9431	9681	10120	10284	10803	11120	11367	11496	11779	12256	12637	12952	13302	13776	13990	14099	14346	14766	15125	15292	15283	15698	15821
		Replicate no. 2 (AU)	1601	1602	1747	1889	2086	2321	2565	2826	3087	3402	3770	4118	4404	4716	5100	5520	5745	6007	6420	6622	7097	7222	7540	8005	8306	8546	8904	9256	9427	9841	10063	10446	10745	11113	11311	11739	11933	12254	12454	12552	12971	13102	13289	13606	13839	14093	14376
		Replicate no. 3 (AU)	1488	1627	1756	1924	2149	2410	2674	2989	3341	3555	3852	4199	4457	4981	5194	5635	5896	6169	6554	6859	7260	7704	8005	8434	8764	8868	9257	9502	9953	10251	10505	10806	11023	11480	11822	11878	12274	12557	12834	13052	13462	13708	14001	14186	14410	14829	14790
[truncated: 193 more columns]

## Sheet: Fig. 3D
Sample	PG conc. (mg/ml)	Time (s)	0	20	40	60	80	100	120	140	160	180	200	220	240	260	280	300	320	340	360	380	400	420	440	460	480	500	520	540	560	580	600	620	640	660	680	700	720	740	760	780	800	820	840	860	880	900	920
BAM + penta-rich PG (CS703-1)	5	Replicate no. 1 (AU)	805	842	915	954	1141	1175	1254	1379	1480	1560	1689	1820	1861	2023	2084	2217	2296	2406	2501	2687	2745	2794	3001	2969	3191	3291	3397	3548	3717	3793	3817	3955	3988	4176	4231	4314	4342	4496	4608	4744	4861	4887	5117	5138	5315	5483	5483
		Replicate no. 2 (AU)	871	917	980	996	1128	1122	1257	1354	1442	1597	1676	1751	1838	1988	2073	2222	2249	2373	2500	2573	2750	2895	2920	3057	3256	3261	3363	3494	3644	3743	3892	4025	4109	4244	4265	4223	4216	4339	4485	4513	4573	4857	4865	4885	5187	5125	5243
		Replicate no. 3 (AU)	830	934	962	1041	1152	1168	1300	1358	1482	1557	1645	1797	1871	1938	2088	2115	2256	2365	2561	2536	2682	2860	2992	3028	3148	3214	3297	3392	3437	3549	3641	3828	3927	4036	4115	4139	4383	4431	4468	4642	4695	4804	4960	5135	5201	5356	5452
	2.5	Replicate no. 1 (AU)	846	904	957	1006	1156	1265	1408	1501	1616	1753	1906	2009	2204	2293	2428	2565	2730	2948	3061	3107	3326	3588	3582	3661	3885	3909	4086	4263	4350	4498	4790	4844	4933	5087	5104	5300	5339	5529	5633	5789	5907	5937	6030	6254	6273	6299	6487
		Replicate no. 2 (AU)	741	782	917	954	1098	1194	1284	1442	1599	1659	1833	1984	2085	2210	2269	2481	2637	2708	3006	3063	3234	3369	3432	3568	3797	3763	3982	4115	4300	4390	4350	4387	4485	4706	4824	4931	4993	5197	5444	5477	5551	5736	5873	5881	6033	6155	6281
		Replicate no. 3 (AU)	753	803	858	964	1036	1118	1281	1341	1458	1551	1720	1875	1991	2091	2292	2366	2465	2571	2769	2888	2970	3124	3314	3472	3492	3644	3779	3990	4066	4138	4287	4477	4629	4647	4762	4849	5067	5234	5341	5511	5542	5634	5723	5872	6012	6056	6272
	1.25	Replicate no. 1 (AU)	732	790	899	995	1144	1255	1362	1535	1626	1737	1960	2112	2282	2365	2564	2716	2863	2932	3156	3309	3386	3529	3707	3785	3788	3995	4059	4298	4447	4551	4725	4871	4983	5166	5220	5406	5457	5648	5678	5892	5988	6115	6241	6361	6427	6639	6736
		Replicate no. 2 (AU)	834	862	966	1089	1187	1348	1524	1662	1803	1883	2118	2291	2444	2557	2760	2832	2943	3111	3233	3416	3526	3720	3947	3993	4159	4320	4393	4565	4775	4878	5129	5217	5338	5489	5617	5742	5776	6015	6265	6206	6428	6541	6723	6822	6927	6988	7090
		Replicate no. 3 (AU)	770	814	905	1056	1131	1321	1444	1591	1745	1830	2059	2172	2340	2532	2681	2886	2969	3163	3378	3426	3607	3725	3850	3985	4103	4270	4524	4548	4722	4878	4976	5191	5221	5449	5599	5726	5723	5911	6148	6122	6348	6534	6461	6703	6831	6946	7017
	0.63	Replicate no. 1 (AU)	689	799	846	1000	1158	1233	1440	1556	1714	1933	2053	2223	2497	2722	2929	2993	3204	3436	3536	3640	3752	3972	4130	4297	4387	4392	4620	4725	4949	5009	5134	5271	5391	5551	5581	5696	5828	5998	6098	6230	6370	6485	6532	6700	6753	6916	6972
		Replicate no. 2 (AU)	793	880	927	1061	1254	1355	1503	1707	1893	2003	2239	2387	2542	2623	2886	3060	3198	3511	3490	3676	3861	4005	4145	4394	4315	4520	4639	4789	4962	5088	5184	5270	5498	5537	5707	5821	5988	6298	6344	6404	6525	6640	6880	7035	7058	7198	7312
		Replicate no. 3 (AU)	836	907	1062	1150	1318	1466	1739	1830	2010	2279	2314	2597	2698	2969	3155	3335	3439	3628	3874	4024	4136	4393	4520	4675	4807	4954	5060	5253	5411	5578	5547	5704	5960	6116	6226	6398	6603	6669	6779	6871	7101	7143	7227	7398	7379	7615	7699
	0.31	Replicate no. 1 (AU)	824	927	1049	1220	1418	1544	1728	1906	2138	2352	2555	2741	2965	3131	3312	3455	3781	3913	4093	4261	4468	4589	4833	4927	5136	5394	5505	5675	5824	5994	6232	6464	6464	6653	6803	7051	7151	7314	7481	7572	7723	7853	7842	8093	8269	8315	8381
		Replicate no. 2 (AU)	799	895	1018	1111	1321	1459	1587	1831	1961	2181	2320	2515	2772	2881	3053	3239	3517	3632	3521	3744	3833	4090	4115	4425	4412	4503	4743	4927	5143	5272	5358	5134	5358	5479	5531	5820	5861	6009	6127	6355	6428	6635	6700	6927	6861	7085	7164
		Replicate no. 3 (AU)	834	995	1080	1246	1472	1568	1853	1952	2160	2399	2683	2839	3013	3230	3350	3661	3809	4015	4235	4400	4647	4910	4878	5237	5194	5497	5582	5915	6048	6097	6239	5995	6278	6418	6405	6701	6917	7039	7052	7442	7601	7618	7741	7967	7867	8100	8199
	No PG	Replicate no. 1 (AU)	664	769	797	942	1107	1249	1379	1560	1708	1872	2072	2168	2328	2581	2671	2861	2995	3226	3419	3578	3740	3850	4059	4235	4394	4665	4836	4965	5117	5374	5638	5859	6003	6076	6314	6455	6553	6714	6883	6808	7088	7240	7368	7641	7776	7676	7896
		Replicate no. 2 (AU)	674	771	847	973	1108	1253	1394	1531	1705	1851	2032	2169	2455	2631	2728	2898	3159	3318	3412	3621	3775	3953	4151	4314	4514	4632	4770	5009	5193	5335	5494	5701	5730	5977	6067	6202	6434	6432	6644	6759	6854	7021	7177	7185	7377	7544	7765
		Replicate no. 3 (AU)	739	793	890	1061	1167	1316	1455	1656	1769	1872	2124	2288	2494	2662	2800	2998	3229	3393	3664	3723	3926	4137	4298	4501	4592	4738	4907	5124	5228	5289	5635	5742	5855	5983	6314	6281	6395	6523	6622	6865	7054	7153	7313	7478	7427	7520	7705
[truncated: 193 more columns]

## Sheet: Fig. 3E
PG concentration (mg/ml)	Curve fit - relative activity (%)
	Tetra-rich PG (MC1061)	Penta-rich PG (CS703-1)
0	99.9583	100.01
0.0505051	98.3196	99.619
0.10101	95.4777	99.0786
0.151515	92.0679	98.4711
0.20202	88.3782	97.822
0.252525	84.5898	97.1455
0.30303	80.8218	96.4509
0.3125	80.1244	96.3192
0.353535	77.1518	95.7447
0.40404	73.6287	95.032
0.454545	70.2808	94.3166
0.505051	67.1223	93.6015
0.555556	64.1577	92.8892
0.606061	61.3852	92.1815
0.625	60.3938	91.9177
0.656566	58.7985	91.4801
0.707071	56.389	90.7862
0.757576	54.1465	90.1008
0.808081	52.0603	89.4247
0.858586	50.1194	88.7587
0.909091	48.3132	88.1031
0.959596	46.6315	87.4585
1.0101	45.0647	86.825
1.06061	43.6036	86.2029
1.11111	42.2399	85.5923
1.16162	40.9658	84.9933
1.21212	39.7742	84.4059
1.25	38.9307	83.973
1.26263	38.6586	83.8301
1.31313	37.613	83.2658
1.36364	36.6318	82.713
1.41414	35.7102	82.1715
1.46465	34.8436	81.6412
1.51515	34.0277	81.122
1.56566	33.2589	80.6136
1.61616	32.5335	80.116
1.66667	31.8485	79.6288
1.71717	31.201	79.152
1.76768	30.5882	78.6853
1.81818	30.0078	78.2285
1.86869	29.4575	77.7815
1.91919	28.9353	77.3439
1.9697	28.4393	76.9156
2.0202	27.9677	76.4965
2.07071	27.5191	76.0862
2.12121	27.0918	75.6845
2.17172	26.6846	75.2914
2.22222	26.2962	74.9065
2.27273	25.9255	74.5297
2.32323	25.5714	74.1607
2.37374	25.2328	73.7995
2.42424	24.909	73.4457
2.47475	24.5989	73.0992
2.5	24.4489	72.9287
2.52525	24.3019	72.7599
2.57576	24.0173	72.4276
2.62626	23.7442	72.102
2.67677	23.4821	71.783
2.72727	23.2304	71.4704
2.77778	22.9886	71.1642
2.82828	22.7561	70.8641
2.87879	22.5324	70.5699
2.92929	22.3171	70.2816
2.9798	22.1097	69.9989
3.0303	21.9099	69.7218
3.08081	21.7173	69.4501
3.13131	21.5316	69.1836
3.18182	21.3523	68.9223
3.23232	21.1793	68.666
3.28283	21.0121	68.4146
3.33333	20.8506	68.1679
3.38384	20.6945	67.9259
3.43434	20.5435	67.6884
3.48485	20.3974	67.4553
3.53535	20.256	67.2265
3.58586	20.1191	67.002
3.63636	19.9865	66.7815
3.68687	19.858	66.5651
3.73737	19.7334	66.3526
3.78788	19.6126	66.1439
3.83838	19.4954	65.9389
3.88889	19.3816	65.7375
3.93939	19.2712	65.5397
3.9899	19.164	65.3454
4.0404	19.0599	65.1545
4.09091	18.9587	64.9668
4.14141	18.8603	64.7825
4.19192	18.7647	64.6012
4.24242	18.6717	64.4231
4.29293	18.5812	64.2479
4.34343	18.4931	64.0757
4.39394	18.4074	63.9064
4.44444	18.324	63.7399
4.49495	18.2427	63.5762
4.54545	18.1635	63.4151
4.59596	18.0863	63.2567
4.64646	18.0111	63.1008
4.69697	17.9378	62.9475
4.74747	17.8662	62.7966
4.79798	17.7965	62.6482
4.84848	17.7284	62.502
4.89899	17.662	62.3582
4.94949	17.5972	62.2167
5	17.5339	62.0773
