# Supplementary material for: Peptidoglycan maturation controls outer membrane protein assembly
Source: Nature. 2022 Jun 15;606(7916):953–9. doi: 10.1038/s41586-022-04834-7 (PMC9242858; doi:10.1038/s41586-022-04834-7)
Supplement: Supplementary file 3 — This zipped file contains Supplementary Tables 1–10 and a Supplementary Table guide which includes additional Supplementary Table references. [file 41586_2022_4834_MOESM3_ESM.zip › SI Table 5_ESM.xlsx]

## Sheet: Fig. 2F
BamA P1,2 + Tetran	Ligand concentration (µg/ml)	Fnorm (‰)			Raw fluorescence (counts)					BamA P3,4 + Tetran	Ligand concentration (µg/ml)	Fnorm (‰)			Raw fluorescence (counts)					BamA P4,5 + Tetran	Ligand concentration (µg/ml)	Raw fluorescence (counts)
		Replicate			Replicate							Replicate			Replicate							Replicate
		1	2	3	1	2	3					1	2	3	1	2	3					1	2	3
Capillary type: standard	0.0854	625.259	624.948	624.591	638.456	577.884	650.735			Capillary type: standard	0.0854	796.302	793.757	797.97	492.856	444.593	438.704			Capillary type: standard	0.0854	568.139	508.564	430.307
LED power: 60%	0.1709	623.996	626.471	623.543	642.988	592.076	650.255			LED power: 20%	0.1709	795.826	792.389	791.717	511.643	448.048	406.538			LED power: 80%	0.1709	602.018	540.181	415.591
MST power: 60%	0.3418	622.394	623.026	621.144	646.734	581.223	648.248			MST power: 80%	0.3418	796.13	794.441	790.058	497.026	461.3	416.012			MST power: 40%	0.3418	628.784	562.568	450.323
	0.6836	622.133	624.68	623.631	635.853	588.897	646.478				0.6836	795.017	791.11	790.011	497.22	438.199	408.712				0.6836	513.799	541.167	444.432
	1.3672	625.676	625.007	623.281	641.723	584.882	655.138				1.3672	796.447	794.704	790.257	509.766	456.239	415.997				1.3672	532.339	495.041	484.003
	2.7344	622.701	624.241	622.82	645.196	590.592	656.835				2.7344	796.797	789.249	789.141	518.834	473.202	427.999				2.7344	505.443	595.57	453.126
	5.4688	623.356	625.234	622.005	644.04	595.712	658.721				5.4688	797.007	793.363	787.486	520.636	471.107	413.201				5.4688	574.655	576.434	500.092
	10.9375	622.114	626.02	624.462	655.112	590.91	656.823				10.9375	791.702	793.052	792.299	531.019	490.781	436.788				10.9375	556.255	573.445	511.099
	21.875	623.578	624.92	623.419	629.342	597.186	661.901				21.875	792.457	786.184	784.946	561.44	487.323	442.778				21.875	610.65	622.187	571.023
	43.75	623.251	625.947	621.756	633.856	594.978	656.689				43.75	786.815	785.012	779.299	542.702	478.898	438.713				43.75	647.505	681.47	586.873
	87.5	623.568	626.222	626.092	652.482	590.352	647.703				87.5	784.045	781.297	778.982	563.701	469.792	433.573				87.5	706.303	694.39	610.956
	175	623.678	626.036	624.796	648.762	596.937	660.737				175	784.073	783.269	777.418	585.853	498.692	441.653				175	711.956	700.08	613.157
	350	625.189	624.468	623.584	648.74	604.536	662.123				350	781.011	778.704	776.417	603.142	493.467	458.349				350	732.663	707.016	625.317
	700	625.552	626.891	625.073	669.336	591.137	670.038				700	780.306	777.765	778.561	581.477	488.733	448.313				700	727.946	713.969	627.932
	1400	630.201	626.091	623.698	667.31	605.852	675.026				1400	780.301	776.685	777.354	595.073	480.748	474.668				1400	730.298	731.109	648.393
	2800	624.459	628.293	622.871	687.968	611.948	667.568				2800	781.111	777.629	776.973	568.98	547.051	486.897				2800	756.036	733.842	656.888
											BamA P3,4 + Tetran	Fnorm fit values (‰)									BamA P4,5 + Tetran	Raw fluorescence fit values (counts)
												Replicate			Average							Replicate			Average
											Ligand concentration (µg/ml)	1	2	3							Ligand concentration (µg/ml)	1	2	3
											2612.48	780.686	777.352	777.662	778.567						2612.48	735.588	726.364	646.835	702.929
											2437.52	780.691	777.371	777.662	778.575						2437.52	735.579	726.253	646.591	702.808
											2274.28	780.696	777.392	777.662	778.583						2274.28	735.568	726.134	646.334	702.679
											2121.97	780.702	777.413	777.662	778.593						2121.97	735.556	726.006	646.064	702.542
											1979.86	780.709	777.437	777.662	778.603						1979.86	735.542	725.869	645.781	702.397
											1847.27	780.716	777.462	777.662	778.613						1847.27	735.526	725.722	645.484	702.244
											1723.56	780.724	777.489	777.662	778.625						1723.56	735.508	725.565	645.172	702.082
											1608.13	780.733	777.517	777.662	778.637						1608.13	735.487	725.397	644.844	701.909
											1500.43	780.742	777.548	777.662	778.651						1500.43	735.464	725.216	644.501	701.727
											1399.95	780.753	777.58	777.662	778.665						1399.95	735.437	725.023	644.14	701.534
											1306.19	780.765	777.615	777.662	778.681						1306.19	735.406	724.817	643.762	701.328
											1218.71	780.777	777.653	777.662	778.697						1218.71	735.371	724.596	643.366	701.111
											1137.1	780.791	777.692	777.662	778.715						1137.1	735.331	724.359	642.95	700.88
											1060.94	780.806	777.735	777.662	778.734						1060.94	735.285	724.106	642.514	700.635
											989.892	780.823	777.78	777.662	778.755						989.892	735.233	723.835	642.057	700.375
											923.599	780.841	777.829	777.662	778.777						923.599	735.174	723.545	641.577	700.099
											861.745	780.861	777.88	777.662	778.801						861.745	735.106	723.236	641.075	699.806
											804.033	780.883	777.935	777.662	778.827						804.033	735.029	722.904	640.55	699.494
											750.187	780.907	777.994	777.662	778.854						750.187	734.941	722.55	639.999	699.163
											699.946	780.933	778.056	777.662	778.884						699.946	734.84	722.172	639.422	698.811
											653.07	780.961	778.122	777.662	778.915						653.07	734.726	721.768	638.818	698.437
											609.334	780.993	778.193	777.662	778.949						609.334	734.595	721.336	638.187	698.039
											568.526	781.027	778.268	777.662	778.986						568.526	734.447	720.875	637.526	697.616
											530.452	781.064	778.347	777.662	779.025						530.452	734.278	720.383	636.834	697.165
											494.927	781.105	778.432	777.662	779.066						494.927	734.085	719.858	636.112	696.685
											461.782	781.15	778.521	777.662	779.111						461.782	733.865	719.298	635.356	696.173
											430.856	781.198	778.616	777.662	779.159						430.856	733.616	718.701	634.567	695.628
											402.001	781.251	778.717	777.662	779.21						402.001	733.331	718.065	633.742	695.046
											375.079	781.309	778.823	777.662	779.265						375.079	733.008	717.387	632.881	694.426
											349.96	781.372	778.935	777.663	779.323						349.96	732.641	716.666	631.982	693.763
											326.523	781.441	779.054	777.663	779.386						326.523	732.223	715.898	631.045	693.056
											304.655	781.515	779.179	777.663	779.452						304.655	731.75	715.082	630.067	692.3
											284.252	781.596	779.311	777.663	779.523						284.252	731.212	714.214	629.048	691.491
											265.216	781.684	779.45	777.663	779.599						265.216	730.602	713.292	627.986	690.627
											247.454	781.779	779.596	777.664	779.679						247.454	729.912	712.313	626.88	689.702
											230.882	781.882	779.749	777.664	779.765						230.882	729.131	711.275	625.729	688.712
											215.42	781.994	779.909	777.665	779.856						215.42	728.248	710.174	624.532	687.651
											200.993	782.114	780.077	777.665	779.952						200.993	727.252	709.009	623.287	686.516
											187.532	782.244	780.253	777.666	780.054						187.532	726.13	707.775	621.992	685.299
											174.973	782.384	780.437	777.668	780.163						174.973	724.867	706.47	620.648	683.995
											163.255	782.534	780.628	777.669	780.277						163.255	723.448	705.092	619.253	682.598
											152.322	782.696	780.827	777.671	780.398						152.322	721.859	703.638	617.806	681.101
											142.121	782.869	781.033	777.674	780.525						142.121	720.083	702.105	616.306	679.498
											132.603	783.053	781.247	777.678	780.66						132.603	718.102	700.49	614.752	677.781
											123.722	783.25	781.469	777.683	780.801						123.722	715.9	698.791	613.143	675.945
											115.437	783.46	781.698	777.689	780.949						115.437	713.461	697.007	611.478	673.982
											107.706	783.683	781.934	777.697	781.105						107.706	710.769	695.135	609.758	671.887
											100.493	783.919	782.177	777.708	781.268						100.493	707.808	693.173	607.981	669.654
											93.7625	784.167	782.426	777.723	781.439						93.7625	704.568	691.12	606.146	667.278
											87.4832	784.429	782.681	777.741	781.617						87.4832	701.038	688.974	604.255	664.756
											81.6244	784.704	782.942	777.766	781.804						81.6244	697.214	686.737	602.306	662.085
											76.158	784.991	783.208	777.798	781.999						76.158	693.093	684.406	600.3	659.266
											71.0576	785.291	783.479	777.84	782.203						71.0576	688.682	681.982	598.236	656.3
											66.2988	785.602	783.754	777.894	782.417						66.2988	683.989	679.466	596.116	653.19
											61.8588	785.924	784.032	777.965	782.64						61.8588	679.031	676.859	593.939	649.943
											57.7161	786.255	784.313	778.057	782.875						57.7161	673.834	674.162	591.707	646.568
											53.8508	786.596	784.596	778.175	783.122						53.8508	668.427	671.379	589.419	643.075
											50.2444	786.944	784.881	778.327	783.384						50.2444	662.847	668.512	587.078	639.479
											46.8795	787.299	785.166	778.522	783.662						46.8795	657.136	665.564	584.685	635.795
											43.7399	787.658	785.451	778.768	783.959						43.7399	651.342	662.54	582.24	632.04
											40.8106	788.021	785.736	779.077	784.278						40.8106	645.512	659.444	579.746	628.234
											38.0775	788.386	786.02	779.459	784.621						38.0775	639.699	656.281	577.205	624.395
											35.5274	788.751	786.301	779.926	784.993						35.5274	633.952	653.058	574.618	620.543
											33.1482	789.115	786.58	780.485	785.393						33.1482	628.318	649.781	571.988	616.696
											30.9282	789.476	786.855	781.138	785.823						30.9282	622.843	646.457	569.317	612.872
											28.8569	789.832	787.126	781.884	786.281						28.8569	617.564	643.093	566.609	609.089
											26.9244	790.183	787.393	782.709	786.762						26.9244	612.516	639.697	563.864	605.359
											25.1212	790.527	787.655	783.592	787.258						25.1212	607.723	636.276	561.088	601.696
											23.4388	790.862	787.911	784.505	787.759						23.4388	603.206	632.84	558.282	598.109
											21.8691	791.188	788.161	785.414	788.255						21.8691	598.977	629.396	555.45	594.608
											20.4045	791.504	788.405	786.288	788.732						20.4045	595.043	625.953	552.596	591.197
											19.038	791.808	788.643	787.098	789.183						19.038	591.405	622.52	549.723	587.883
											17.763	792.1	788.873	787.827	789.6						17.763	588.059	619.104	546.834	584.666
											16.5734	792.38	789.096	788.462	789.979						16.5734	584.997	615.714	543.933	581.548
											15.4635	792.647	789.311	789.002	790.32						15.4635	582.207	612.359	541.025	578.53
											14.4279	792.901	789.519	789.451	790.624						14.4279	579.676	609.044	538.112	575.611
											13.4617	793.142	789.719	789.818	790.893						13.4617	577.389	605.779	535.199	572.789
											12.5601	793.37	789.912	790.114	791.132						12.5601	575.329	602.569	532.29	570.063
											11.719	793.585	790.096	790.349	791.344						11.719	573.479	599.421	529.387	567.429
											10.9341	793.787	790.273	790.534	791.532						10.9341	571.823	596.341	526.496	564.887
											10.2019	793.977	790.443	790.679	791.7						10.2019	570.344	593.334	523.619	562.432
											9.51865	794.155	790.604	790.792	791.85						9.51865	569.025	590.404	520.761	560.063
											8.88118	794.321	790.759	790.879	791.986						8.88118	567.852	587.555	517.925	557.777
											8.2864	794.476	790.906	790.946	792.109						8.2864	566.811	584.791	515.114	555.572
											7.73146	794.62	791.046	790.998	792.221						7.73146	565.888	582.115	512.331	553.445
											7.21368	794.754	791.179	791.038	792.323						7.21368	565.071	579.528	509.58	551.393
											6.73057	794.878	791.305	791.068	792.417						6.73057	564.348	577.033	506.864	549.415
											6.27982	794.993	791.425	791.091	792.503						6.27982	563.71	574.63	504.186	547.509
											5.85926	795.099	791.538	791.109	792.582						5.85926	563.147	572.32	501.548	545.672
											5.46686	795.198	791.645	791.123	792.655						5.46686	562.65	570.104	498.952	543.902
											5.10074	795.288	791.747	791.133	792.723						5.10074	562.213	567.979	496.402	542.198
											4.75914	795.372	791.843	791.141	792.785						4.75914	561.828	565.947	493.899	540.558
											4.44042	795.449	791.933	791.147	792.843						4.44042	561.489	564.006	491.445	538.98
											4.14304	795.52	792.018	791.152	792.897						4.14304	561.191	562.153	489.041	537.462
											3.86558	795.585	792.099	791.155	792.946						3.86558	560.929	560.388	486.69	536.002
											3.6067	795.645	792.174	791.158	792.992						3.6067	560.699	558.709	484.392	534.6
											3.36516	795.7	792.246	791.16	793.035						3.36516	560.497	557.113	482.149	533.253
											3.13979	795.75	792.313	791.161	793.075						3.13979	560.319	555.598	479.961	531.959
											2.92952	795.796	792.376	791.163	793.111						2.92952	560.163	554.161	477.83	530.718
											2.73332	795.838	792.435	791.164	793.146						2.73332	560.026	552.8	475.755	529.527
											2.55027	795.877	792.49	791.164	793.177						2.55027	559.906	551.511	473.738	528.385
											2.37948	795.913	792.542	791.165	793.207						2.37948	559.801	550.293	471.778	527.291
											2.22012	795.945	792.591	791.165	793.234						2.22012	559.708	549.143	469.875	526.242
											2.07144	795.975	792.637	791.166	793.259						2.07144	559.627	548.056	468.03	525.238
											1.93272	796.002	792.68	791.166	793.283						1.93272	559.556	547.032	466.241	524.277
											1.80328	796.027	792.72	791.166	793.304						1.80328	559.494	546.066	464.51	523.357
											1.68251	796.049	792.758	791.166	793.325						1.68251	559.439	545.157	462.835	522.477
											1.56983	796.07	792.793	791.166	793.343						1.56983	559.391	544.301	461.215	521.636
											1.4647	796.089	792.826	791.166	793.361						1.4647	559.349	543.495	459.65	520.832
											1.36661	796.106	792.857	791.166	793.377						1.36661	559.313	542.738	458.139	520.063
											1.27509	796.122	792.886	791.166	793.392						1.27509	559.28	542.027	456.682	519.33
											1.18969	796.136	792.913	791.166	793.405						1.18969	559.252	541.359	455.277	518.629
											1.11002	796.149	792.939	791.166	793.418						1.11002	559.227	540.732	453.923	517.961
											1.03568	796.161	792.962	791.166	793.43						1.03568	559.205	540.144	452.619	517.323
											0.966321	796.172	792.984	791.166	793.441						0.966321	559.186	539.592	451.365	516.714
											0.901606	796.182	793.005	791.166	793.451						0.901606	559.17	539.075	450.158	516.134
											0.841224	796.191	793.024	791.166	793.461						0.841224	559.155	538.59	448.998	515.581
											0.784887	796.2	793.042	791.166	793.47						0.784887	559.142	538.136	447.883	515.054
											0.732323	796.207	793.059	791.166	793.478						0.732323	559.131	537.71	446.813	514.551
											0.683279	796.214	793.075	791.166	793.485						0.683279	559.121	537.312	445.786	514.073
											0.637519	796.22	793.09	791.166	793.492						0.637519	559.112	536.939	444.8	513.617
											0.594824	796.226	793.103	791.166	793.499						0.594824	559.105	536.59	443.855	513.183
											0.554988	796.231	793.116	791.166	793.505						0.554988	559.098	536.264	442.949	512.77
											0.51782	796.236	793.128	791.166	793.51						0.51782	559.092	535.959	442.08	512.377
											0.483142	796.24	793.139	791.166	793.515						0.483142	559.087	535.674	441.249	512.003
											0.450785	796.244	793.15	791.166	793.52						0.450785	559.083	535.407	440.453	511.647
											0.420596	796.248	793.159	791.166	793.525						0.420596	559.079	535.158	439.691	511.309
											0.392429	796.251	793.169	791.166	793.529						0.392429	559.076	534.925	438.962	510.987
											0.366147	796.254	793.177	791.166	793.533						0.366147	559.073	534.707	438.264	510.681
											0.341626	796.257	793.185	791.166	793.536						0.341626	559.07	534.503	437.597	510.39
											0.318747	796.259	793.192	791.166	793.539						0.318747	559.068	534.313	436.96	510.114
											0.297401	796.262	793.199	791.166	793.542						0.297401	559.066	534.136	436.351	509.851
											0.277484	796.264	793.205	791.166	793.545						0.277484	559.064	533.97	435.769	509.601
											0.2589	796.266	793.211	791.166	793.548						0.2589	559.062	533.816	435.213	509.364
											0.241562	796.267	793.217	791.166	793.55						0.241562	559.061	533.671	434.683	509.138
											0.225384	796.269	793.222	791.166	793.552						0.225384	559.06	533.536	434.176	508.924
											0.21029	796.27	793.227	791.166	793.555						0.21029	559.059	533.41	433.693	508.721
											0.196207	796.272	793.232	791.166	793.557						0.196207	559.058	533.293	433.231	508.527
											0.183067	796.273	793.236	791.166	793.558						0.183067	559.057	533.183	432.791	508.344
											0.170807	796.274	793.24	791.166	793.56						0.170807	559.056	533.081	432.372	508.17
											0.159368	796.275	793.243	791.166	793.562						0.159368	559.056	532.985	431.971	508.004
											0.148695	796.276	793.247	791.166	793.563						0.148695	559.055	532.896	431.59	507.847
											0.138736	796.276	793.25	791.166	793.564						0.138736	559.055	532.813	431.226	507.698
											0.129445	796.277	793.253	791.166	793.566						0.129445	559.054	532.736	430.879	507.556
											0.120776	796.278	793.256	791.166	793.567						0.120776	559.054	532.663	430.548	507.422
											0.112688	796.278	793.258	791.166	793.568						0.112688	559.054	532.596	430.234	507.294
											0.105141	796.279	793.261	791.166	793.569						0.105141	559.053	532.533	429.934	507.173
											0.0980996	796.28	793.263	791.166	793.57						0.0980996	559.053	532.474	429.648	507.058
											0.0915298	796.28	793.265	791.166	793.57						0.0915298	559.053	532.419	429.375	506.949
											0.0854	796.28	793.267	791.166	793.571						0.0854	559.053	532.368	429.116	506.846
