# Supplementary material for: Peptidoglycan maturation controls outer membrane protein assembly
Source: Nature. 2022 Jun 15;606(7916):953–9. doi: 10.1038/s41586-022-04834-7 (PMC9242858; doi:10.1038/s41586-022-04834-7)
Supplement: Supplementary file 3 — This zipped file contains Supplementary Tables 1–10 and a Supplementary Table guide which includes additional Supplementary Table references. [file 41586_2022_4834_MOESM3_ESM.zip › SI Table 6_ESM.xlsx]

## Sheet: ED Fig. 6C
BamA P1,2 + Tetran	Ligand concentration (µg/ml)	Fnorm (‰)				BamA P1,2 + mock digestion	Mock dilution (µg/ml)	Fnorm (‰)
		Replicate						Replicate
		1	2	3				1	2	3
Capillary type: standard	0.0854	625.259	624.948	624.591		Capillary type: standard	0.0854	625.86	625.059	625.926
LED power: 60%	0.1709	623.996	626.471	623.543		LED power: 60%	0.1709	622.654	626.064	622.934
MST power: 60%	0.3418	622.394	623.026	621.144		MST power: 60%	0.3418	622.487	624.333	623.391
	0.6836	622.133	624.68	623.631			0.6836	623.737	625.084	622.661
	1.3672	625.676	625.007	623.281			1.3672	623.817	625.671	623.312
	2.7344	622.701	624.241	622.82			2.7344	621.279	625.25	623.415
	5.4688	623.356	625.234	622.005			5.4688	622.953	625.112	622.918
	10.9375	622.114	626.02	624.462			10.9375	622.176	625.951	626.036
	21.875	623.578	624.92	623.419			21.875	624.318	624.491	624.386
	43.75	623.251	625.947	621.756			43.75	622.586	624.488	626.053
	87.5	623.568	626.222	626.092			87.5	624.371	625.769	624.053
	175	623.678	626.036	624.796			175	623.974	625.869	624.06
	350	625.189	624.468	623.584			350	624.416	625.922	624.552
	700	625.552	626.891	625.073			700	624.258	628.207	627.774
	1400	630.201	626.091	623.698			1400	624.081	628.372	625.919
	2800	624.459	628.293	622.871			2800	626.948	627.242	624.983

## Sheet: ED Fig. 6D
BamA P3,4 + Tetran	Ligand concentration (µg/ml)	Fnorm (‰)				BamA P3,4 + mock digestion	Mock dilution (µg/ml)	Fnorm (‰)
		Replicate						Replicate
		1	2	3				1	2	3
Capillary type: standard	0.0854	796.302	793.757	797.97		Capillary type: standard	0.0854	794.745	793.362	789.806
LED power: 20%	0.1709	795.826	792.389	791.717		LED power: 20%	0.1709	796.178	791.29	790.585
MST power: 80%	0.3418	796.13	794.441	790.058		MST power: 80%	0.3418	796.991	791.764	790.171
	0.6836	795.017	791.11	790.011			0.6836	793.984	790.923	790.587
	1.3672	796.447	794.704	790.257			1.3672	796.598	791.14	789.575
	2.7344	796.797	789.249	789.141			2.7344	794.771	792.464	790.486
	5.4688	797.007	793.363	787.486			5.4688	793.445	792.626	792.009
	10.9375	791.702	793.052	792.299			10.9375	795.568	791.428	790.016
	21.875	792.457	786.184	784.946			21.875	791.79	794.14	790.415
	43.75	786.815	785.012	779.299			43.75	796.553	792.425	789.933
	87.5	784.045	781.297	778.982			87.5	793.573	793.095	789.056
	175	784.073	783.269	777.418			175	795.132	792.657	791.261
	350	781.011	778.704	776.417			350	790.574	792.468	785.104
	700	780.306	777.765	778.561			700	796.557	792.142	791.629
	1400	780.301	776.685	777.354			1400	798.237	791.171	792.513
	2800	781.111	777.629	776.973			2800	798.256	788.206	792.562
	BamA P3,4 + Tetran	Fnorm fit values (‰)
		Replicate			Average
	Ligand concentration (µg/ml)	1	2	3
	2612.48	780.686	777.352	777.662	778.567
	2437.52	780.691	777.371	777.662	778.575
	2274.28	780.696	777.392	777.662	778.583
	2121.97	780.702	777.413	777.662	778.593
	1979.86	780.709	777.437	777.662	778.603
	1847.27	780.716	777.462	777.662	778.613
	1723.56	780.724	777.489	777.662	778.625
	1608.13	780.733	777.517	777.662	778.637
	1500.43	780.742	777.548	777.662	778.651
	1399.95	780.753	777.58	777.662	778.665
	1306.19	780.765	777.615	777.662	778.681
	1218.71	780.777	777.653	777.662	778.697
	1137.1	780.791	777.692	777.662	778.715
	1060.94	780.806	777.735	777.662	778.734
	989.892	780.823	777.78	777.662	778.755
	923.599	780.841	777.829	777.662	778.777
	861.745	780.861	777.88	777.662	778.801
	804.033	780.883	777.935	777.662	778.827
	750.187	780.907	777.994	777.662	778.854
	699.946	780.933	778.056	777.662	778.884
	653.07	780.961	778.122	777.662	778.915
	609.334	780.993	778.193	777.662	778.949
	568.526	781.027	778.268	777.662	778.986
	530.452	781.064	778.347	777.662	779.025
	494.927	781.105	778.432	777.662	779.066
	461.782	781.15	778.521	777.662	779.111
	430.856	781.198	778.616	777.662	779.159
	402.001	781.251	778.717	777.662	779.21
	375.079	781.309	778.823	777.662	779.265
	349.96	781.372	778.935	777.663	779.323
	326.523	781.441	779.054	777.663	779.386
	304.655	781.515	779.179	777.663	779.452
	284.252	781.596	779.311	777.663	779.523
	265.216	781.684	779.45	777.663	779.599
	247.454	781.779	779.596	777.664	779.679
	230.882	781.882	779.749	777.664	779.765
	215.42	781.994	779.909	777.665	779.856
	200.993	782.114	780.077	777.665	779.952
	187.532	782.244	780.253	777.666	780.054
	174.973	782.384	780.437	777.668	780.163
	163.255	782.534	780.628	777.669	780.277
	152.322	782.696	780.827	777.671	780.398
	142.121	782.869	781.033	777.674	780.525
	132.603	783.053	781.247	777.678	780.66
	123.722	783.25	781.469	777.683	780.801
	115.437	783.46	781.698	777.689	780.949
	107.706	783.683	781.934	777.697	781.105
	100.493	783.919	782.177	777.708	781.268
	93.7625	784.167	782.426	777.723	781.439
	87.4832	784.429	782.681	777.741	781.617
	81.6244	784.704	782.942	777.766	781.804
	76.158	784.991	783.208	777.798	781.999
	71.0576	785.291	783.479	777.84	782.203
	66.2988	785.602	783.754	777.894	782.417
	61.8588	785.924	784.032	777.965	782.64
	57.7161	786.255	784.313	778.057	782.875
	53.8508	786.596	784.596	778.175	783.122
	50.2444	786.944	784.881	778.327	783.384
	46.8795	787.299	785.166	778.522	783.662
	43.7399	787.658	785.451	778.768	783.959
	40.8106	788.021	785.736	779.077	784.278
	38.0775	788.386	786.02	779.459	784.621
	35.5274	788.751	786.301	779.926	784.993
	33.1482	789.115	786.58	780.485	785.393
	30.9282	789.476	786.855	781.138	785.823
	28.8569	789.832	787.126	781.884	786.281
	26.9244	790.183	787.393	782.709	786.762
	25.1212	790.527	787.655	783.592	787.258
	23.4388	790.862	787.911	784.505	787.759
	21.8691	791.188	788.161	785.414	788.255
	20.4045	791.504	788.405	786.288	788.732
	19.038	791.808	788.643	787.098	789.183
	17.763	792.1	788.873	787.827	789.6
	16.5734	792.38	789.096	788.462	789.979
	15.4635	792.647	789.311	789.002	790.32
	14.4279	792.901	789.519	789.451	790.624
	13.4617	793.142	789.719	789.818	790.893
	12.5601	793.37	789.912	790.114	791.132
	11.719	793.585	790.096	790.349	791.344
	10.9341	793.787	790.273	790.534	791.532
	10.2019	793.977	790.443	790.679	791.7
	9.51865	794.155	790.604	790.792	791.85
	8.88118	794.321	790.759	790.879	791.986
	8.2864	794.476	790.906	790.946	792.109
	7.73146	794.62	791.046	790.998	792.221
	7.21368	794.754	791.179	791.038	792.323
	6.73057	794.878	791.305	791.068	792.417
	6.27982	794.993	791.425	791.091	792.503
	5.85926	795.099	791.538	791.109	792.582
	5.46686	795.198	791.645	791.123	792.655
	5.10074	795.288	791.747	791.133	792.723
	4.75914	795.372	791.843	791.141	792.785
	4.44042	795.449	791.933	791.147	792.843
	4.14304	795.52	792.018	791.152	792.897
	3.86558	795.585	792.099	791.155	792.946
	3.6067	795.645	792.174	791.158	792.992
	3.36516	795.7	792.246	791.16	793.035
	3.13979	795.75	792.313	791.161	793.075
	2.92952	795.796	792.376	791.163	793.111
	2.73332	795.838	792.435	791.164	793.146
	2.55027	795.877	792.49	791.164	793.177
	2.37948	795.913	792.542	791.165	793.207
	2.22012	795.945	792.591	791.165	793.234
	2.07144	795.975	792.637	791.166	793.259
	1.93272	796.002	792.68	791.166	793.283
	1.80328	796.027	792.72	791.166	793.304
	1.68251	796.049	792.758	791.166	793.325
	1.56983	796.07	792.793	791.166	793.343
	1.4647	796.089	792.826	791.166	793.361
	1.36661	796.106	792.857	791.166	793.377
	1.27509	796.122	792.886	791.166	793.392
	1.18969	796.136	792.913	791.166	793.405
	1.11002	796.149	792.939	791.166	793.418
	1.03568	796.161	792.962	791.166	793.43
	0.966321	796.172	792.984	791.166	793.441
	0.901606	796.182	793.005	791.166	793.451
	0.841224	796.191	793.024	791.166	793.461
	0.784887	796.2	793.042	791.166	793.47
	0.732323	796.207	793.059	791.166	793.478
	0.683279	796.214	793.075	791.166	793.485
	0.637519	796.22	793.09	791.166	793.492
	0.594824	796.226	793.103	791.166	793.499
	0.554988	796.231	793.116	791.166	793.505
	0.51782	796.236	793.128	791.166	793.51
	0.483142	796.24	793.139	791.166	793.515
	0.450785	796.244	793.15	791.166	793.52
	0.420596	796.248	793.159	791.166	793.525
	0.392429	796.251	793.169	791.166	793.529
	0.366147	796.254	793.177	791.166	793.533
	0.341626	796.257	793.185	791.166	793.536
	0.318747	796.259	793.192	791.166	793.539
	0.297401	796.262	793.199	791.166	793.542
	0.277484	796.264	793.205	791.166	793.545
	0.2589	796.266	793.211	791.166	793.548
	0.241562	796.267	793.217	791.166	793.55
	0.225384	796.269	793.222	791.166	793.552
	0.21029	796.27	793.227	791.166	793.555
	0.196207	796.272	793.232	791.166	793.557
	0.183067	796.273	793.236	791.166	793.558
	0.170807	796.274	793.24	791.166	793.56
	0.159368	796.275	793.243	791.166	793.562
	0.148695	796.276	793.247	791.166	793.563
	0.138736	796.276	793.25	791.166	793.564
	0.129445	796.277	793.253	791.166	793.566
	0.120776	796.278	793.256	791.166	793.567
	0.112688	796.278	793.258	791.166	793.568
	0.105141	796.279	793.261	791.166	793.569
	0.0980996	796.28	793.263	791.166	793.57
	0.0915298	796.28	793.265	791.166	793.57
	0.0854	796.28	793.267	791.166	793.571

## Sheet: ED Fig. 6E
BamA P4,5 + Tetran	Ligand concentration (µg/ml)	Raw fluorescence (counts)					BamA P4,5 + mock digestion	Mock dilution (µg/ml)	Raw fluorescence (counts)
		Replicate							Replicate
		1	2	3					1	2	3
Capillary type: standard	0.0854	568.139	508.564	430.307			Capillary type: standard	0.0854	485.597	508.113	443.265
LED power: 80%	0.1709	602.018	540.181	415.591			LED power: 80%	0.1709	523.863	458.082	518.051
MST power: 40%	0.3418	628.784	562.568	450.323			MST power: 40%	0.3418	506.581	479.096	430.463
	0.6836	513.799	541.167	444.432				0.6836	493.761	485.822	426.809
	1.3672	532.339	495.041	484.003				1.3672	477.245	472.584	438.276
	2.7344	505.443	595.57	453.126				2.7344	518.323	498.76	442.079
	5.4688	574.655	576.434	500.092				5.4688	523.581	493.498	400.031
	10.9375	556.255	573.445	511.099				10.9375	474.664	484.366	407.185
	21.875	610.65	622.187	571.023				21.875	492.478	485.381	430.776
	43.75	647.505	681.47	586.873				43.75	549.315	509.741	463.071
	87.5	706.303	694.39	610.956				87.5	519.737	487.97	419.573
	175	711.956	700.08	613.157				175	479.736	525.224	426.839
	350	732.663	707.016	625.317				350	483.45	494.419	432.624
	700	727.946	713.969	627.932				700	519.914	510.159	418.3
	1400	730.298	731.109	648.393				1400	536.762	521.024	437.394
	2800	756.036	733.842	656.888				2800	559.282	592.792	405.476
	BamA P4,5 + Tetran	Raw fluorescence fit values (counts)
		Replicate			Average
	Ligand concentration (µg/ml)	1	2	3
	2612.48	735.588	726.364	646.835	702.929
	2437.52	735.579	726.253	646.591	702.808
	2274.28	735.568	726.134	646.334	702.679
	2121.97	735.556	726.006	646.064	702.542
	1979.86	735.542	725.869	645.781	702.397
	1847.27	735.526	725.722	645.484	702.244
	1723.56	735.508	725.565	645.172	702.082
	1608.13	735.487	725.397	644.844	701.909
	1500.43	735.464	725.216	644.501	701.727
	1399.95	735.437	725.023	644.14	701.534
	1306.19	735.406	724.817	643.762	701.328
	1218.71	735.371	724.596	643.366	701.111
	1137.1	735.331	724.359	642.95	700.88
	1060.94	735.285	724.106	642.514	700.635
	989.892	735.233	723.835	642.057	700.375
	923.599	735.174	723.545	641.577	700.099
	861.745	735.106	723.236	641.075	699.806
	804.033	735.029	722.904	640.55	699.494
	750.187	734.941	722.55	639.999	699.163
	699.946	734.84	722.172	639.422	698.811
	653.07	734.726	721.768	638.818	698.437
	609.334	734.595	721.336	638.187	698.039
	568.526	734.447	720.875	637.526	697.616
	530.452	734.278	720.383	636.834	697.165
	494.927	734.085	719.858	636.112	696.685
	461.782	733.865	719.298	635.356	696.173
	430.856	733.616	718.701	634.567	695.628
	402.001	733.331	718.065	633.742	695.046
	375.079	733.008	717.387	632.881	694.426
	349.96	732.641	716.666	631.982	693.763
	326.523	732.223	715.898	631.045	693.056
	304.655	731.75	715.082	630.067	692.3
	284.252	731.212	714.214	629.048	691.491
	265.216	730.602	713.292	627.986	690.627
	247.454	729.912	712.313	626.88	689.702
	230.882	729.131	711.275	625.729	688.712
	215.42	728.248	710.174	624.532	687.651
	200.993	727.252	709.009	623.287	686.516
	187.532	726.13	707.775	621.992	685.299
	174.973	724.867	706.47	620.648	683.995
	163.255	723.448	705.092	619.253	682.598
	152.322	721.859	703.638	617.806	681.101
	142.121	720.083	702.105	616.306	679.498
	132.603	718.102	700.49	614.752	677.781
	123.722	715.9	698.791	613.143	675.945
	115.437	713.461	697.007	611.478	673.982
	107.706	710.769	695.135	609.758	671.887
	100.493	707.808	693.173	607.981	669.654
	93.7625	704.568	691.12	606.146	667.278
	87.4832	701.038	688.974	604.255	664.756
	81.6244	697.214	686.737	602.306	662.085
	76.158	693.093	684.406	600.3	659.266
	71.0576	688.682	681.982	598.236	656.3
	66.2988	683.989	679.466	596.116	653.19
	61.8588	679.031	676.859	593.939	649.943
	57.7161	673.834	674.162	591.707	646.568
	53.8508	668.427	671.379	589.419	643.075
	50.2444	662.847	668.512	587.078	639.479
	46.8795	657.136	665.564	584.685	635.795
	43.7399	651.342	662.54	582.24	632.04
	40.8106	645.512	659.444	579.746	628.234
	38.0775	639.699	656.281	577.205	624.395
	35.5274	633.952	653.058	574.618	620.543
	33.1482	628.318	649.781	571.988	616.696
	30.9282	622.843	646.457	569.317	612.872
	28.8569	617.564	643.093	566.609	609.089
	26.9244	612.516	639.697	563.864	605.359
	25.1212	607.723	636.276	561.088	601.696
	23.4388	603.206	632.84	558.282	598.109
	21.8691	598.977	629.396	555.45	594.608
	20.4045	595.043	625.953	552.596	591.197
	19.038	591.405	622.52	549.723	587.883
	17.763	588.059	619.104	546.834	584.666
	16.5734	584.997	615.714	543.933	581.548
	15.4635	582.207	612.359	541.025	578.53
	14.4279	579.676	609.044	538.112	575.611
	13.4617	577.389	605.779	535.199	572.789
	12.5601	575.329	602.569	532.29	570.063
	11.719	573.479	599.421	529.387	567.429
	10.9341	571.823	596.341	526.496	564.887
	10.2019	570.344	593.334	523.619	562.432
	9.51865	569.025	590.404	520.761	560.063
	8.88118	567.852	587.555	517.925	557.777
	8.2864	566.811	584.791	515.114	555.572
	7.73146	565.888	582.115	512.331	553.445
	7.21368	565.071	579.528	509.58	551.393
	6.73057	564.348	577.033	506.864	549.415
	6.27982	563.71	574.63	504.186	547.509
	5.85926	563.147	572.32	501.548	545.672
	5.46686	562.65	570.104	498.952	543.902
	5.10074	562.213	567.979	496.402	542.198
	4.75914	561.828	565.947	493.899	540.558
	4.44042	561.489	564.006	491.445	538.98
	4.14304	561.191	562.153	489.041	537.462
	3.86558	560.929	560.388	486.69	536.002
	3.6067	560.699	558.709	484.392	534.6
	3.36516	560.497	557.113	482.149	533.253
	3.13979	560.319	555.598	479.961	531.959
	2.92952	560.163	554.161	477.83	530.718
	2.73332	560.026	552.8	475.755	529.527
	2.55027	559.906	551.511	473.738	528.385
	2.37948	559.801	550.293	471.778	527.291
	2.22012	559.708	549.143	469.875	526.242
	2.07144	559.627	548.056	468.03	525.238
	1.93272	559.556	547.032	466.241	524.277
	1.80328	559.494	546.066	464.51	523.357
	1.68251	559.439	545.157	462.835	522.477
	1.56983	559.391	544.301	461.215	521.636
	1.4647	559.349	543.495	459.65	520.832
	1.36661	559.313	542.738	458.139	520.063
	1.27509	559.28	542.027	456.682	519.33
	1.18969	559.252	541.359	455.277	518.629
	1.11002	559.227	540.732	453.923	517.961
	1.03568	559.205	540.144	452.619	517.323
	0.966321	559.186	539.592	451.365	516.714
	0.901606	559.17	539.075	450.158	516.134
	0.841224	559.155	538.59	448.998	515.581
	0.784887	559.142	538.136	447.883	515.054
	0.732323	559.131	537.71	446.813	514.551
	0.683279	559.121	537.312	445.786	514.073
	0.637519	559.112	536.939	444.8	513.617
	0.594824	559.105	536.59	443.855	513.183
	0.554988	559.098	536.264	442.949	512.77
	0.51782	559.092	535.959	442.08	512.377
	0.483142	559.087	535.674	441.249	512.003
	0.450785	559.083	535.407	440.453	511.647
	0.420596	559.079	535.158	439.691	511.309
	0.392429	559.076	534.925	438.962	510.987
	0.366147	559.073	534.707	438.264	510.681
	0.341626	559.07	534.503	437.597	510.39
	0.318747	559.068	534.313	436.96	510.114
	0.297401	559.066	534.136	436.351	509.851
	0.277484	559.064	533.97	435.769	509.601
	0.2589	559.062	533.816	435.213	509.364
	0.241562	559.061	533.671	434.683	509.138
	0.225384	559.06	533.536	434.176	508.924
	0.21029	559.059	533.41	433.693	508.721
	0.196207	559.058	533.293	433.231	508.527
	0.183067	559.057	533.183	432.791	508.344
	0.170807	559.056	533.081	432.372	508.17
	0.159368	559.056	532.985	431.971	508.004
	0.148695	559.055	532.896	431.59	507.847
	0.138736	559.055	532.813	431.226	507.698
	0.129445	559.054	532.736	430.879	507.556
	0.120776	559.054	532.663	430.548	507.422
	0.112688	559.054	532.596	430.234	507.294
	0.105141	559.053	532.533	429.934	507.173
	0.0980996	559.053	532.474	429.648	507.058
	0.0915298	559.053	532.419	429.375	506.949
	0.0854	559.053	532.368	429.116	506.846

## Sheet: ED Fig. 6F
BamB + Tetran	Ligand concentration (µg/ml)	Fnorm (‰)				BamB + mock digestion	Mock dilution (µg/ml)	Fnorm (‰)
		Replicate						Replicate
		1	2	3				1	2	3
Capillary type: standard	0.0854	722.445	725.964	724.65		Capillary type: standard	0.0854	725.228	728.636	724.831
LED power: 40%	0.1709	711.103	727.536	726.127		LED power: 40%	0.1709	725.397	732.463	721.902
MST power: 60%	0.3418	724.697	727.095	728.366		MST power: 60%	0.3418	724.651	739.606	770.057
	0.6836	725.035	727.656	725.955			0.6836	725.724	744.882	726.444
	1.3672	726.302	729.475	730.126			1.3672	728.588	748.626	724.94
	2.7344	726.595	731.464	741.322			2.7344	725.94	726.757	719.139
	5.4688	731.211	735.574	735.641			5.4688	765.284	729.31	724.758
	10.9375	734.298	740.51	740.867			10.9375	725.845	729.21	725.304
	21.875	735.249	742.449	743.938			21.875	728.057	730.351	726.764
	43.75	735.918	764.277	744.657			43.75	725.12	729.067	726.401
	87.5	718.037	743.781	743.646			87.5	727.716	729.146	727.309
	175	740.304	755.432	745.253			175	735.096	731.248	725.978
	350	727.427	743.74	747.366			350	725.401	727.031	726.19
	700	735.612	744.594	744.963			700	726.662	729	745.991
	1400	739.943	744.194	743.56			1400	607.884	729.331	727.6
	2800	742.1	747.458	749.701			2800	751.053	732.695	730.753
	Values indicated in red correspond to samples showing signs of protein aggregation and were therefore discarded from the analysis.
	BamB + Tetran	Fnorm fit values (‰)
		Replicate			Average
	Ligand concentration (µg/ml)	1	2	3
	2612.48	746.096	746.629	737.156	743.294
	2437.52	746.093	746.629	737.155	743.292
	2274.28	746.09	746.628	737.155	743.291
	2121.97	746.087	746.627	737.154	743.289
	1979.86	746.083	746.626	737.153	743.287
	1847.27	746.079	746.625	737.152	743.285
	1723.56	746.075	746.624	737.151	743.283
	1608.13	746.071	746.622	737.15	743.281
	1500.43	746.066	746.621	737.149	743.279
	1399.95	746.061	746.619	737.148	743.276
	1306.19	746.056	746.618	737.146	743.273
	1218.71	746.05	746.616	737.145	743.27
	1137.1	746.044	746.614	737.143	743.267
	1060.94	746.038	746.612	737.141	743.264
	989.892	746.031	746.609	737.14	743.26
	923.599	746.024	746.607	737.138	743.256
	861.745	746.017	746.604	737.135	743.252
	804.033	746.009	746.601	737.133	743.247
	750.187	746	746.597	737.13	743.243
	699.946	745.991	746.593	737.127	743.237
	653.07	745.982	746.589	737.124	743.232
	609.334	745.971	746.585	737.121	743.226
	568.526	745.961	746.58	737.117	743.219
	530.452	745.949	746.574	737.113	743.212
	494.927	745.937	746.568	737.109	743.205
	461.782	745.924	746.562	737.105	743.197
	430.856	745.91	746.555	737.099	743.188
	402.001	745.896	746.547	737.094	743.179
	375.079	745.88	746.539	737.088	743.169
	349.96	745.863	746.529	737.082	743.158
	326.523	745.846	746.519	737.075	743.147
	304.655	745.827	746.508	737.067	743.134
	284.252	745.808	746.496	737.059	743.121
	265.216	745.787	746.483	737.05	743.107
	247.454	745.765	746.468	737.04	743.091
	230.882	745.741	746.452	737.03	743.074
	215.42	745.716	746.435	737.019	743.057
	200.993	745.689	746.416	737.006	743.037
	187.532	745.661	746.396	736.993	743.017
	174.973	745.631	746.373	736.979	742.994
	163.255	745.6	746.349	736.963	742.97
	152.322	745.566	746.322	736.946	742.945
	142.121	745.531	746.293	736.928	742.917
	132.603	745.493	746.261	736.908	742.887
	123.722	745.453	746.226	736.886	742.855
	115.437	745.411	746.188	736.863	742.821
	107.706	745.366	746.146	736.838	742.784
	100.493	745.319	746.101	736.811	742.744
	93.7625	745.269	746.052	736.781	742.701
	87.4832	745.216	745.999	736.75	742.655
	81.6244	745.159	745.94	736.715	742.605
	76.158	745.1	745.877	736.678	742.552
	71.0576	745.037	745.808	736.638	742.495
	66.2988	744.971	745.734	736.595	742.433
	61.8588	744.901	745.652	736.548	742.367
	57.7161	744.827	745.564	736.498	742.296
	53.8508	744.749	745.469	736.444	742.221
	50.2444	744.666	745.366	736.386	742.139
	46.8795	744.579	745.254	736.323	742.052
	43.7399	744.488	745.133	736.256	741.959
	40.8106	744.391	745.003	736.183	741.859
	38.0775	744.289	744.862	736.106	741.752
	35.5274	744.182	744.711	736.023	741.638
	33.1482	744.069	744.548	735.933	741.517
	30.9282	743.951	744.373	735.838	741.387
	28.8569	743.827	744.185	735.736	741.249
	26.9244	743.696	743.985	735.627	741.103
	25.1212	743.559	743.77	735.511	740.947
	23.4388	743.415	743.541	735.387	740.781
	21.8691	743.265	743.298	735.256	740.606
	20.4045	743.107	743.039	735.117	740.421
	19.038	742.942	742.766	734.969	740.226
	17.763	742.77	742.476	734.812	740.02
	16.5734	742.591	742.171	734.647	739.803
	15.4635	742.403	741.851	734.473	739.576
	14.4279	742.208	741.515	734.29	739.338
	13.4617	742.005	741.164	734.098	739.089
	12.5601	741.794	740.798	733.897	738.83
	11.719	741.574	740.418	733.687	738.56
	10.9341	741.347	740.026	733.468	738.28
	10.2019	741.111	739.621	733.241	737.991
	9.51865	740.868	739.205	733.005	737.693
	8.88118	740.616	738.78	732.761	737.386
	8.2864	740.356	738.346	732.51	737.071
	7.73146	740.089	737.906	732.252	736.749
	7.21368	739.813	737.461	731.987	736.42
	6.73057	739.53	737.012	731.717	736.087
	6.27982	739.24	736.562	731.443	735.748
	5.85926	738.943	736.113	731.164	735.407
	5.46686	738.64	735.666	730.882	735.062
	5.10074	738.33	735.222	730.597	734.716
	4.75914	738.014	734.785	730.312	734.37
	4.44042	737.693	734.355	730.026	734.024
	4.14304	737.367	733.933	729.74	733.68
	3.86558	737.036	733.522	729.456	733.338
	3.6067	736.702	733.123	729.175	733
	3.36516	736.364	732.736	728.897	732.666
	3.13979	736.023	732.363	728.624	732.337
	2.92952	735.681	732.003	728.355	732.013
	2.73332	735.336	731.659	728.093	731.696
	2.55027	734.991	731.33	727.837	731.386
	2.37948	734.646	731.016	727.588	731.083
	2.22012	734.301	730.718	727.346	730.789
	2.07144	733.958	730.436	727.113	730.502
	1.93272	733.616	730.169	726.888	730.224
	1.80328	733.276	729.917	726.671	729.955
	1.68251	732.94	729.68	726.464	729.695
	1.56983	732.606	729.458	726.265	729.443
	1.4647	732.277	729.25	726.076	729.201
	1.36661	731.953	729.055	725.895	728.968
	1.27509	731.634	728.873	725.724	728.744
	1.18969	731.32	728.703	725.561	728.528
	1.11002	731.013	728.546	725.408	728.322
	1.03568	730.711	728.399	725.262	728.124
	0.966321	730.417	728.263	725.125	727.935
	0.901606	730.13	728.137	724.996	727.754
	0.841224	729.85	728.02	724.875	727.582
	0.784887	729.577	727.913	724.761	727.417
	0.732323	729.312	727.813	724.654	727.26
	0.683279	729.056	727.721	724.554	727.11
	0.637519	728.807	727.636	724.46	726.968
	0.594824	728.566	727.558	724.373	726.832
	0.554988	728.334	727.486	724.291	726.703
	0.51782	728.109	727.419	724.215	726.581
	0.483142	727.893	727.358	724.144	726.465
	0.450785	727.685	727.302	724.078	726.355
	0.420596	727.485	727.251	724.017	726.251
	0.392429	727.292	727.203	723.96	726.152
	0.366147	727.108	727.16	723.907	726.058
	0.341626	726.931	727.12	723.858	725.97
	0.318747	726.762	727.084	723.812	725.886
	0.297401	726.6	727.05	723.77	725.807
	0.277484	726.445	727.019	723.731	725.732
	0.2589	726.297	726.991	723.694	725.661
	0.241562	726.156	726.965	723.661	725.594
	0.225384	726.021	726.942	723.63	725.531
	0.21029	725.893	726.92	723.601	725.471
	0.196207	725.771	726.9	723.574	725.415
	0.183067	725.654	726.882	723.55	725.362
	0.170807	725.544	726.866	723.527	725.312
	0.159368	725.439	726.85	723.506	725.265
	0.148695	725.339	726.836	723.487	725.221
	0.138736	725.244	726.824	723.469	725.179
	0.129445	725.154	726.812	723.452	725.14
	0.120776	725.069	726.801	723.437	725.102
	0.112688	724.988	726.792	723.423	725.068
	0.105141	724.912	726.783	723.41	725.035
	0.0980996	724.839	726.775	723.398	725.004
	0.0915298	724.77	726.767	723.387	724.975
	0.0854	724.705	726.76	723.377	724.947

## Sheet: ED Fig. 6G
BamC + Tetran	Ligand concentration (µg/ml)	Raw fluorescence (counts)					BamC + mock digestion	Mock dilution (µg/ml)	Raw fluorescence (counts)
		Replicate							Replicate
		1	2	3					1	2	3
Capillary type: standard	0.0854	659.893	657.905	598.256			Capillary type: standard	0.0854	855.915	676.449	643.006
LED power: 40%	0.1709	740.445	663.917	603.361			LED power: 40%	0.1709	813.029	668.951	646.601
MST power: 40%	0.3418	728.88	662.387	571.125			MST power: 40%	0.3418	889.594	648.409	628.404
	0.6836	773.93	659.776	618.372				0.6836	852.945	700.444	598.865
	1.3672	726.652	667.733	613.478				1.3672	924.71	639.139	680.158
	2.7344	666.811	683.887	642.852				2.7344	816.252	670.798	647.803
	5.4688	751.778	762.159	662.889				5.4688	822.496	693.832	635.071
	10.9375	754.675	668.989	612.614				10.9375	861.037	688.71	729.425
	21.875	810.886	817.696	719.769				21.875	921.417	670.403	620.099
	43.75	811.225	879.274	740.483				43.75	838.241	693.986	638.855
	87.5	857.056	803.598	793.149				87.5	887.586	742.769	675.941
	175	896.539	885.365	792.216				175	911.791	694.983	673.844
	350	925.165	829.513	774.738				350	829.343	705.08	666.281
	700	858.394	861.967	842.728				700	911.29	751.347	649.965
	1400	889.451	887.738	855.128				1400	853.342	751.578	718.253
	2800	979.968	889.779	848.953				2800	884.332	814.116	732.964
	BamC + Tetran	Raw fluorescence fit values (counts)
		Replicate			Average
	Ligand concentration (µg/ml)	1	2	3
	2612.48	923.766	870.505	848.714	880.995
	2437.52	923.491	870.487	848.144	880.708
	2274.28	923.199	870.469	847.547	880.405
	2121.97	922.887	870.448	846.922	880.086
	1979.86	922.555	870.425	846.269	879.75
	1847.27	922.202	870.4	845.585	879.396
	1723.56	921.826	870.373	844.87	879.023
	1608.13	921.426	870.343	844.122	878.63
	1500.43	921	870.309	843.341	878.217
	1399.95	920.548	870.273	842.524	877.782
	1306.19	920.067	870.233	841.671	877.324
	1218.71	919.556	870.188	840.78	876.842
	1137.1	919.014	870.14	839.85	876.334
	1060.94	918.437	870.086	838.879	875.801
	989.892	917.825	870.028	837.866	875.24
	923.599	917.176	869.963	836.81	874.65
	861.745	916.487	869.892	835.709	874.029
	804.033	915.756	869.814	834.562	873.377
	750.187	914.982	869.729	833.367	872.692
	699.946	914.161	869.635	832.123	871.973
	653.07	913.293	869.531	830.828	871.217
	609.334	912.373	869.418	829.482	870.424
	568.526	911.401	869.293	828.082	869.592
	530.452	910.373	869.156	826.628	868.719
	494.927	909.287	869.005	825.118	867.803
	461.782	908.141	868.84	823.55	866.844
	430.856	906.931	868.659	821.924	865.838
	402.001	905.656	868.46	820.239	864.785
	375.079	904.313	868.241	818.492	863.682
	349.96	902.9	868.001	816.685	862.528
	326.523	901.413	867.738	814.814	861.322
	304.655	899.851	867.449	812.88	860.06
	284.252	898.212	867.132	810.882	858.742
	265.216	896.493	866.785	808.819	857.366
	247.454	894.693	866.405	806.692	855.93
	230.882	892.809	865.988	804.498	854.432
	215.42	890.84	865.532	802.239	852.87
	200.993	888.785	865.032	799.915	851.244
	187.532	886.642	864.486	797.525	849.551
	174.973	884.411	863.888	795.07	847.79
	163.255	882.091	863.235	792.55	845.959
	152.322	879.683	862.521	789.967	844.057
	142.121	877.186	861.742	787.32	842.083
	132.603	874.601	860.893	784.612	840.035
	123.722	871.929	859.967	781.844	837.913
	115.437	869.173	858.958	779.016	835.716
	107.706	866.333	857.861	776.132	833.442
	100.493	863.413	856.668	773.193	831.091
	93.7625	860.416	855.372	770.201	828.663
	87.4832	857.345	853.968	767.159	826.157
	81.6244	854.205	852.446	764.069	823.573
	76.158	850.999	850.801	760.934	820.912
	71.0576	847.733	849.024	757.758	818.172
	66.2988	844.413	847.108	754.544	815.355
	61.8588	841.045	845.046	751.294	812.462
	57.7161	837.634	842.831	748.013	809.493
	53.8508	834.188	840.456	744.705	806.45
	50.2444	830.713	837.915	741.373	803.334
	46.8795	827.217	835.204	738.021	800.147
	43.7399	823.707	832.317	734.654	796.893
	40.8106	820.191	829.252	731.275	793.572
	38.0775	816.675	826.006	727.889	790.19
	35.5274	813.169	822.58	724.5	786.75
	33.1482	809.678	818.974	721.113	783.255
	30.9282	806.211	815.192	717.731	779.711
	28.8569	802.775	811.238	714.36	776.124
	26.9244	799.376	807.121	711.002	772.5
	25.1212	796.021	802.848	707.663	768.844
	23.4388	792.717	798.433	704.346	765.165
	21.8691	789.468	793.888	701.055	761.47
	20.4045	786.282	789.228	697.795	757.768
	19.038	783.161	784.472	694.568	754.067
	17.763	780.112	779.639	691.378	750.376
	16.5734	777.137	774.748	688.229	746.705
	15.4635	774.241	769.822	685.123	743.062
	14.4279	771.426	764.882	682.065	739.458
	13.4617	768.695	759.951	679.055	735.9
	12.5601	766.049	755.051	676.098	732.399
	11.719	763.49	750.203	673.194	728.962
	10.9341	761.02	745.428	670.347	725.598
	10.2019	758.638	740.746	667.558	722.314
	9.51865	756.344	736.174	664.83	719.116
	8.88118	754.14	731.729	662.162	716.01
	8.2864	752.023	727.424	659.557	713.001
	7.73146	749.994	723.271	657.015	710.093
	7.21368	748.05	719.281	654.538	707.29
	6.73057	746.192	715.461	652.126	704.593
	6.27982	744.416	711.816	649.779	702.003
	5.85926	742.721	708.35	647.497	699.522
	5.46686	741.105	705.064	645.281	697.15
	5.10074	739.566	701.96	643.131	694.885
	4.75914	738.101	699.034	641.046	692.727
	4.44042	736.709	696.284	639.026	690.673
	4.14304	735.386	693.706	637.07	688.721
	3.86558	734.131	691.295	635.178	686.868
	3.6067	732.941	689.045	633.349	685.112
	3.36516	731.813	686.95	631.582	683.448
	3.13979	730.744	685.002	629.875	681.874
	2.92952	729.733	683.195	628.229	680.386
	2.73332	728.777	681.522	626.642	678.98
	2.55027	727.873	679.974	625.112	677.653
	2.37948	727.019	678.544	623.639	676.4
	2.22012	726.212	677.225	622.22	675.219
	2.07144	725.451	676.01	620.856	674.106
	1.93272	724.733	674.893	619.544	673.057
	1.80328	724.056	673.865	618.283	672.068
	1.68251	723.418	672.921	617.071	671.137
	1.56983	722.817	672.055	615.908	670.26
	1.4647	722.251	671.261	614.791	669.434
	1.36661	721.718	670.534	613.72	668.657
	1.27509	721.216	669.867	612.692	667.925
	1.18969	720.744	669.258	611.707	667.236
	1.11002	720.3	668.7	610.763	666.588
	1.03568	719.882	668.191	609.859	665.977
	0.966321	719.489	667.725	608.993	665.403
	0.901606	719.12	667.3	608.164	664.862
	0.841224	718.774	666.912	607.371	664.352
	0.784887	718.448	666.558	606.611	663.872
	0.732323	718.142	666.235	605.885	663.421
	0.683279	717.855	665.94	605.191	662.995
	0.637519	717.585	665.672	604.527	662.595
	0.594824	717.331	665.427	603.893	662.217
	0.554988	717.094	665.204	603.287	661.861
	0.51782	716.87	665	602.707	661.526
	0.483142	716.661	664.815	602.154	661.21
	0.450785	716.464	664.646	601.626	660.912
	0.420596	716.28	664.493	601.122	660.632
	0.392429	716.107	664.353	600.641	660.367
	0.366147	715.945	664.225	600.181	660.117
	0.341626	715.793	664.109	599.743	659.882
	0.318747	715.65	664.004	599.325	659.66
	0.297401	715.516	663.908	598.926	659.45
	0.277484	715.391	663.82	598.545	659.252
	0.2589	715.273	663.741	598.183	659.066
	0.241562	715.163	663.668	597.837	658.889
	0.225384	715.06	663.603	597.507	658.723
	0.21029	714.963	663.543	597.193	658.566
	0.196207	714.872	663.488	596.893	658.418
	0.183067	714.787	663.439	596.607	658.278
	0.170807	714.707	663.394	596.335	658.145
	0.159368	714.632	663.352	596.076	658.02
	0.148695	714.562	663.315	595.829	657.902
	0.138736	714.497	663.281	595.594	657.791
	0.129445	714.435	663.25	595.369	657.685
	0.120776	714.378	663.222	595.156	657.585
	0.112688	714.324	663.197	594.952	657.491
	0.105141	714.273	663.174	594.759	657.402
	0.0980996	714.226	663.152	594.574	657.317
	0.0915298	714.181	663.133	594.399	657.238
	0.0854	714.14	663.116	594.232	657.162

## Sheet: ED Fig. 6H
BamE + Tetran	Ligand concentration (µg/ml)	Raw fluorescence (counts)					BamE + mock digestion	Mock dilution (µg/ml)	Raw fluorescence (counts)
		Replicate							Replicate
		1	2	3					1	2	3
Capillary type: standard	0.0854	512.725	419.855	369.175			Capillary type: standard	0.0854	520.241	386.182	335.918
LED power: 80%	0.1709	508.744	412.165	359.513			LED power: 80%	0.1709	508.114	422.129	343.464
MST power: 60%	0.3418	516.908	425.636	316.073			MST power: 60%	0.3418	519.689	415.947	374.69
	0.6836	533.156	449.836	360.38				0.6836	513.446	417.961	354.992
	1.3672	560.29	453.524	354.106				1.3672	503.815	421.068	395.495
	2.7344	570.846	464.789	373.864				2.7344	504.726	401.607	355.806
	5.4688	594.342	494.895	391.171				5.4688	498.332	382.86	379.449
	10.9375	663.635	512.717	374.1				10.9375	494.736	410.852	365.519
	21.875	740.115	560.888	467.829				21.875	495.162	418.394	382.114
	43.75	723.135	623.561	502.701				43.75	513.324	363.273	372.71
	87.5	631.062	629.363	525.66				87.5	517.663	422.209	363.253
	175	776.941	642.24	561.306				175	490.165	413.823	396.744
	350	789.25	664.667	550.059				350	521.134	456.808	361.417
	700	797.138	672.997	563.952				700	497.289	437.25	360.533
	1400	829.923	668.861	588.881				1400	561.003	446.012	403.761
	2800	793.501	667.832	596.211				2800	480.435	543.206	489.021
	BamE + Tetran	Raw fluorescence fit values (counts)
		Replicate			Average
	Ligand concentration (µg/ml)	1	2	3
	2612.48	810.938	672.802	580.386	688.042
	2437.52	810.207	672.646	580.285	687.713
	2274.28	809.452	672.48	580.176	687.369
	2121.97	808.673	672.304	580.058	687.012
	1979.86	807.869	672.117	579.93	686.639
	1847.27	807.04	671.918	579.791	686.25
	1723.56	806.185	671.706	579.641	685.844
	1608.13	805.302	671.481	579.479	685.421
	1500.43	804.392	671.242	579.304	684.979
	1399.95	803.454	670.988	579.114	684.519
	1306.19	802.487	670.717	578.909	684.038
	1218.71	801.491	670.43	578.686	683.536
	1137.1	800.464	670.126	578.446	683.012
	1060.94	799.406	669.802	578.187	682.465
	989.892	798.317	669.458	577.906	681.894
	923.599	797.195	669.093	577.602	681.297
	861.745	796.04	668.705	577.274	680.673
	804.033	794.851	668.294	576.92	680.022
	750.187	793.628	667.858	576.537	679.341
	699.946	792.369	667.394	576.124	678.629
	653.07	791.075	666.903	575.678	677.885
	609.334	789.744	666.382	575.196	677.108
	568.526	788.376	665.83	574.677	676.295
	530.452	786.971	665.245	574.117	675.444
	494.927	785.526	664.625	573.513	674.555
	461.782	784.043	663.968	572.862	673.624
	430.856	782.52	663.272	572.161	672.651
	402.001	780.957	662.536	571.406	671.633
	375.079	779.353	661.757	570.595	670.568
	349.96	777.707	660.933	569.721	669.454
	326.523	776.02	660.061	568.783	668.288
	304.655	774.291	659.14	567.775	667.069
	284.252	772.518	658.167	566.693	665.793
	265.216	770.703	657.14	565.533	664.459
	247.454	768.844	656.056	564.29	663.063
	230.882	766.941	654.912	562.959	661.604
	215.42	764.995	653.707	561.535	660.079
	200.993	763.003	652.437	560.013	658.484
	187.532	760.968	651.1	558.389	656.819
	174.973	758.887	649.693	556.657	655.079
	163.255	756.762	648.213	554.812	653.262
	152.322	754.592	646.659	552.85	651.367
	142.121	752.377	645.027	550.766	649.39
	132.603	750.118	643.314	548.555	647.329
	123.722	747.814	641.52	546.214	645.183
	115.437	745.466	639.64	543.738	642.948
	107.706	743.074	637.674	541.126	640.624
	100.493	740.638	635.618	538.373	638.21
	93.7625	738.159	633.472	535.478	635.703
	87.4832	735.638	631.233	532.44	633.104
	81.6244	733.074	628.9	529.258	630.411
	76.158	730.469	626.472	525.934	627.625
	71.0576	727.823	623.949	522.468	624.747
	66.2988	725.137	621.328	518.864	621.776
	61.8588	722.413	618.611	515.124	618.716
	57.7161	719.65	615.798	511.255	615.567
	53.8508	716.85	612.889	507.262	612.333
	50.2444	714.014	609.884	503.153	609.017
	46.8795	711.144	606.787	498.936	605.622
	43.7399	708.24	603.598	494.622	602.153
	40.8106	705.304	600.321	490.221	598.615
	38.0775	702.337	596.957	485.745	595.013
	35.5274	699.341	593.511	481.207	591.353
	33.1482	696.318	589.987	476.621	587.642
	30.9282	693.268	586.389	472.001	583.886
	28.8569	690.195	582.721	467.362	580.092
	26.9244	687.098	578.99	462.718	576.269
	25.1212	683.981	575.201	458.084	572.422
	23.4388	680.845	571.361	453.476	568.56
	21.8691	677.691	567.476	448.907	564.691
	20.4045	674.523	563.553	444.392	560.823
	19.038	671.341	559.599	439.945	556.962
	17.763	668.149	555.623	435.577	553.116
	16.5734	664.947	551.631	431.3	549.293
	15.4635	661.738	547.631	427.125	545.498
	14.4279	658.525	543.632	423.061	541.739
	13.4617	655.308	539.641	419.116	538.022
	12.5601	652.091	535.666	415.298	534.352
	11.719	648.875	531.715	411.612	530.734
	10.9341	645.662	527.795	408.062	527.173
	10.2019	642.455	523.913	404.652	523.673
	9.51865	639.255	520.077	401.384	520.239
	8.88118	636.066	516.293	398.259	516.873
	8.2864	632.888	512.567	395.278	513.577
	7.73146	629.723	508.905	392.44	510.356
	7.21368	626.575	505.312	389.743	507.21
	6.73057	623.443	501.794	387.185	504.141
	6.27982	620.332	498.355	384.764	501.15
	5.85926	617.241	494.999	382.475	498.238
	5.46686	614.174	491.729	380.315	495.406
	5.10074	611.132	488.547	378.28	492.653
	4.75914	608.116	485.458	376.365	489.979
	4.44042	605.128	482.461	374.565	487.385
	4.14304	602.17	479.56	372.876	484.869
	3.86558	599.243	476.755	371.293	482.43
	3.6067	596.348	474.046	369.811	480.068
	3.36516	593.487	471.434	368.425	477.782
	3.13979	590.661	468.918	367.129	475.569
	2.92952	587.871	466.498	365.919	473.429
	2.73332	585.119	464.173	364.791	471.361
	2.55027	582.405	461.942	363.739	469.362
	2.37948	579.73	459.803	362.759	467.431
	2.22012	577.096	457.755	361.847	465.566
	2.07144	574.502	455.796	360.999	463.766
	1.93272	571.95	453.924	360.21	462.028
	1.80328	569.44	452.136	359.477	460.351
	1.68251	566.973	450.43	358.797	458.733
	1.56983	564.55	448.805	358.165	457.173
	1.4647	562.17	447.257	357.579	455.668
	1.36661	559.834	445.783	357.035	454.218
	1.27509	557.543	444.382	356.531	452.819
	1.18969	555.296	443.051	356.064	451.47
	1.11002	553.093	441.786	355.631	450.17
	1.03568	550.936	440.586	355.23	448.917
	0.966321	548.823	439.448	354.859	447.71
	0.901606	546.755	438.368	354.515	446.546
	0.841224	544.732	437.346	354.197	445.425
	0.784887	542.753	436.377	353.903	444.344
	0.732323	540.818	435.461	353.631	443.303
	0.683279	538.928	434.593	353.379	442.3
	0.637519	537.081	433.773	353.146	441.333
	0.594824	535.278	432.997	352.931	440.402
	0.554988	533.517	432.265	352.732	439.505
	0.51782	531.8	431.572	352.548	438.64
	0.483142	530.124	430.919	352.378	437.807
	0.450785	528.49	430.301	352.221	437.004
	0.420596	526.898	429.719	352.075	436.231
	0.392429	525.346	429.169	351.941	435.485
	0.366147	523.834	428.651	351.817	434.767
	0.341626	522.361	428.162	351.703	434.075
	0.318747	520.928	427.701	351.597	433.409
	0.297401	519.533	427.267	351.499	432.766
	0.277484	518.175	426.858	351.409	432.147
	0.2589	516.855	426.472	351.326	431.551
	0.241562	515.57	426.109	351.249	430.976
	0.225384	514.322	425.767	351.178	430.422
	0.21029	513.108	425.445	351.112	429.888
	0.196207	511.929	425.141	351.052	429.374
	0.183067	510.783	424.856	350.996	428.878
	0.170807	509.67	424.587	350.944	428.401
	0.159368	508.59	424.334	350.897	427.94
	0.148695	507.541	424.096	350.853	427.496
	0.138736	506.522	423.872	350.812	427.069
	0.129445	505.534	423.662	350.774	426.657
	0.120776	504.575	423.463	350.74	426.26
	0.112688	503.645	423.277	350.708	425.877
	0.105141	502.743	423.102	350.678	425.508
	0.0980996	501.868	422.937	350.651	425.152
	0.0915298	501.02	422.782	350.626	424.809
	0.0854	500.198	422.636	350.603	424.479

## Sheet: ED Fig. 6I
BamCD + Tetran	Ligand concentration (µg/ml)	Fnorm (‰)				BamCD + mock digestion	Mock dilution (µg/ml)	Fnorm (‰)
		Replicate						Replicate
		1	2	3				1	2	3
Capillary type: standard	0.0854	858.724	858.322	856.084		Capillary type: standard	0.0854	859.598	859.05	854.82
LED power: 40%	0.1709	863.292	859.961	859.026		LED power: 40%	0.1709	884.243	857.403	851.275
MST power: 40%	0.3418	859.779	859.587	859.536		MST power: 40%	0.3418	884.026	860.271	857.601
	0.6836	862.204	860.607	859.495			0.6836	862.453	858.355	857.449
	1.3672	863.055	861.603	858.763			1.3672	861.359	858.158	858.013
	2.7344	863.509	861.501	860.86			2.7344	863.409	860.27	857.184
	5.4688	861.827	863.903	862.029			5.4688	862.617	858.852	858.636
	10.9375	844.139	865.037	863.231			10.9375	862.369	858.692	857.262
	21.875	857.287	864.156	859.815			21.875	861.272	859.064	859.952
	43.75	854.183	864.114	857.478			43.75	862.492	859.68	861.167
	87.5	853.665	856.994	851.421			87.5	866.316	857.67	859.305
	175	849.376	848.602	850.279			175	852.894	858.519	865.285
	350	848.441	845.469	845.923			350	892.705	884.726	863.404
	700	848.596	850.715	847.81			700	862.777	860.082	859.984
	1400	848.594	843.238	846.082			1400	868.115	861.156	862.577
	2800	846.387	838.789	843.333			2800	863.041	860.819	861.777
	Values indicated in red correspond to samples showing signs of protein aggregation and were therefore discarded from the analysis.
	BamCD + Tetran	Fnorm fit values (‰)
		Replicate			Average
	Ligand concentration (µg/ml)	1	2	3
	2612.48	845.685	844.391	847.672	845.916
	2437.52	845.688	844.392	847.68	845.92
	2274.28	845.69	844.392	847.688	845.924
	2121.97	845.694	844.392	847.698	845.928
	1979.86	845.697	844.392	847.708	845.933
	1847.27	845.702	844.393	847.72	845.938
	1723.56	845.706	844.393	847.732	845.944
	1608.13	845.712	844.394	847.745	845.95
	1500.43	845.718	844.395	847.76	845.958
	1399.95	845.726	844.396	847.776	845.966
	1306.19	845.734	844.397	847.793	845.975
	1218.71	845.744	844.399	847.812	845.985
	1137.1	845.755	844.401	847.833	845.996
	1060.94	845.767	844.404	847.855	846.009
	989.892	845.782	844.407	847.88	846.023
	923.599	845.799	844.411	847.906	846.039
	861.745	845.818	844.417	847.935	846.057
	804.033	845.84	844.423	847.967	846.077
	750.187	845.865	844.432	848.001	846.099
	699.946	845.894	844.442	848.038	846.125
	653.07	845.927	844.456	848.079	846.154
	609.334	845.965	844.473	848.122	846.187
	568.526	846.009	844.494	848.17	846.224
	530.452	846.058	844.521	848.222	846.267
	494.927	846.115	844.555	848.278	846.316
	461.782	846.179	844.597	848.338	846.371
	430.856	846.252	844.651	848.404	846.436
	402.001	846.335	844.718	848.475	846.509
	375.079	846.43	844.802	848.551	846.594
	349.96	846.537	844.906	848.634	846.692
	326.523	846.658	845.036	848.723	846.806
	304.655	846.794	845.198	848.819	846.937
	284.252	846.948	845.397	848.922	847.089
	265.216	847.12	845.642	849.033	847.265
	247.454	847.312	845.942	849.152	847.469
	230.882	847.526	846.304	849.28	847.703
	215.42	847.763	846.738	849.416	847.973
	200.993	848.025	847.253	849.562	848.28
	187.532	848.313	847.855	849.717	848.628
	174.973	848.627	848.548	849.883	849.019
	163.255	848.967	849.33	850.058	849.452
	152.322	849.334	850.196	850.244	849.925
	142.121	849.727	851.132	850.44	850.433
	132.603	850.145	852.118	850.648	850.97
	123.722	850.584	853.132	850.865	851.527
	115.437	851.044	854.146	851.094	852.094
	107.706	851.519	855.133	851.333	852.661
	100.493	852.006	856.069	851.582	853.219
	93.7625	852.501	856.935	851.841	853.759
	87.4832	852.999	857.717	852.11	854.275
	81.6244	853.495	858.41	852.387	854.764
	76.158	853.985	859.013	852.673	855.223
	71.0576	854.463	859.528	852.966	855.652
	66.2988	854.926	859.963	853.265	856.051
	61.8588	855.371	860.325	853.57	856.422
	57.7161	855.794	860.625	853.879	856.766
	53.8508	856.192	860.87	854.192	857.085
	50.2444	856.566	861.07	854.506	857.381
	46.8795	856.913	861.231	854.822	857.655
	43.7399	857.233	861.362	855.137	857.91
	40.8106	857.526	861.466	855.45	858.148
	38.0775	857.794	861.55	855.761	858.368
	35.5274	858.037	861.617	856.068	858.574
	33.1482	858.257	861.67	856.37	858.766
	30.9282	858.454	861.713	856.665	858.944
	28.8569	858.63	861.747	856.954	859.111
	26.9244	858.788	861.774	857.235	859.266
	25.1212	858.928	861.795	857.507	859.41
	23.4388	859.053	861.812	857.771	859.545
	21.8691	859.163	861.826	858.024	859.671
	20.4045	859.26	861.836	858.267	859.788
	19.038	859.346	861.845	858.5	859.897
	17.763	859.421	861.852	858.723	859.999
	16.5734	859.488	861.857	858.934	860.093
	15.4635	859.546	861.861	859.135	860.181
	14.4279	859.597	861.864	859.326	860.262
	13.4617	859.642	861.867	859.505	860.338
	12.5601	859.681	861.869	859.675	860.408
	11.719	859.715	861.871	859.834	860.473
	10.9341	859.745	861.872	859.984	860.534
	10.2019	859.771	861.873	860.124	860.589
	9.51865	859.794	861.874	860.255	860.641
	8.88118	859.813	861.875	860.378	860.689
	8.2864	859.831	861.875	860.492	860.733
	7.73146	859.846	861.876	860.599	860.773
	7.21368	859.859	861.876	860.698	860.811
	6.73057	859.87	861.876	860.79	860.845
	6.27982	859.88	861.876	860.875	860.877
	5.85926	859.889	861.877	860.954	860.907
	5.46686	859.897	861.877	861.027	860.934
	5.10074	859.903	861.877	861.095	860.958
	4.75914	859.909	861.877	861.158	860.981
	4.44042	859.914	861.877	861.216	861.002
	4.14304	859.918	861.877	861.269	861.021
	3.86558	859.922	861.877	861.318	861.039
	3.6067	859.925	861.877	861.364	861.055
	3.36516	859.928	861.877	861.405	861.07
	3.13979	859.931	861.877	861.444	861.084
	2.92952	859.933	861.877	861.479	861.097
	2.73332	859.935	861.877	861.512	861.108
	2.55027	859.936	861.877	861.542	861.119
	2.37948	859.938	861.877	861.57	861.128
	2.22012	859.939	861.877	861.595	861.137
	2.07144	859.94	861.877	861.618	861.145
	1.93272	859.941	861.877	861.64	861.153
	1.80328	859.942	861.877	861.659	861.159
	1.68251	859.943	861.877	861.677	861.166
	1.56983	859.943	861.877	861.694	861.171
	1.4647	859.944	861.877	861.709	861.177
	1.36661	859.944	861.877	861.723	861.181
	1.27509	859.945	861.877	861.736	861.186
	1.18969	859.945	861.877	861.747	861.19
	1.11002	859.945	861.877	861.758	861.194
	1.03568	859.946	861.877	861.768	861.197
	0.966321	859.946	861.877	861.777	861.2
	0.901606	859.946	861.877	861.785	861.203
	0.841224	859.946	861.877	861.793	861.205
	0.784887	859.946	861.877	861.8	861.208
	0.732323	859.947	861.877	861.806	861.21
	0.683279	859.947	861.877	861.812	861.212
	0.637519	859.947	861.877	861.817	861.214
	0.594824	859.947	861.877	861.822	861.215
	0.554988	859.947	861.877	861.826	861.217
	0.51782	859.947	861.877	861.831	861.218
	0.483142	859.947	861.877	861.834	861.22
	0.450785	859.947	861.877	861.838	861.221
	0.420596	859.947	861.877	861.841	861.222
	0.392429	859.947	861.877	861.844	861.223
	0.366147	859.947	861.877	861.846	861.224
	0.341626	859.947	861.877	861.849	861.224
	0.318747	859.947	861.877	861.851	861.225
	0.297401	859.947	861.877	861.853	861.226
	0.277484	859.947	861.877	861.855	861.227
	0.2589	859.947	861.877	861.857	861.227
	0.241562	859.947	861.877	861.858	861.228
	0.225384	859.947	861.877	861.86	861.228
	0.21029	859.947	861.877	861.861	861.229
	0.196207	859.947	861.877	861.862	861.229
	0.183067	859.947	861.877	861.863	861.229
	0.170807	859.947	861.877	861.864	861.23
	0.159368	859.947	861.877	861.865	861.23
	0.148695	859.947	861.877	861.866	861.23
	0.138736	859.947	861.877	861.867	861.23
	0.129445	859.947	861.877	861.868	861.231
	0.120776	859.947	861.877	861.868	861.231
	0.112688	859.947	861.877	861.869	861.231
	0.105141	859.947	861.877	861.869	861.231
	0.0980996	859.947	861.877	861.87	861.231
	0.0915298	859.947	861.877	861.87	861.232
	0.0854	859.947	861.877	861.871	861.232

## Sheet: ED Fig. 6J
BamCDE + Tetran	Ligand concentration (µg/ml)	Fnorm (‰)				BamCDE + mock digestion	Mock dilution (µg/ml)	Fnorm (‰)
		Replicate						Replicate
		1	2	3				1	2	3
Capillary type: standard	0.0854	852.987	852.55	847.215		Capillary type: standard	0.0854	851.198	847.98	845.93
LED power: 40%	0.1709	852.928	852.489	847.963		LED power: 40%	0.1709	848.657	846.504	844.559
MST power: 40%	0.3418	853.093	852.487	847.055		MST power: 40%	0.3418	850.313	852.54	850.295
	0.6836	853.615	853.032	846.946			0.6836	851.54	847.505	844.477
	1.3672	853.609	853.497	847.668			1.3672	850.447	846.986	845.93
	2.7344	852.572	854.27	848.767			2.7344	850.662	847.597	846.524
	5.4688	854.89	855.42	848.148			5.4688	849.819	848.152	844.781
	10.9375	855.129	854.819	850.454			10.9375	849.598	847.727	845.465
	21.875	854.597	856.215	850.518			21.875	850.989	847.209	845.861
	43.75	852.941	855.372	849.354			43.75	846.984	844.556	849.682
	87.5	851.984	853.654	851.444			87.5	850.11	847.726	846.391
	175	851.056	852.694	848.067			175	851.854	847.002	847.047
	350	849.776	850.63	846.189			350	851.899	848.852	844.459
	700	847.555	850.026	845.139			700	850.284	846.878	849.287
	1400	847.478	851.022	844.5			1400	850.765	849.513	846.455
	2800	845.988	849.216	842.07			2800	852.597	850.064	851.873

## Sheet: ED Fig. 6K
BSA + Tetran	Ligand concentration (µg/ml)	Fnorm (‰)				BamCD + Tetran	Ligand concentration (µg/ml)	Fnorm (‰)
		Replicate						Replicate
		1	2	3				1	2	3
Capillary type: standard	0.0854	836.4	831.798	830.66		Capillary type: standard	0.0854	868.759	867.903	867.782
LED power: 20%	0.1709	837.741	836.463	835.801		LED power: 20%	0.1709	870.986	870.667	867.702
MST power: 40%	0.3418	836.754	836.541	833.975		MST power: 40%	0.3418	867.874	869.105	864.56
	0.6836	836.009	838.634	835.306			0.6836	870.566	869.615	868.455
	1.3672	840.17	840.866	837.437			1.3672	867.788	873.648	866.813
	2.7344	838.709	838.266	836.46			2.7344	870.142	870.968	866.222
	5.4688	839.004	834.772	840.54			5.4688	869.526	874.975	865.691
	10.9375	840.765	836.271	840.474			10.9375	873.439	873.218	872.408
	21.875	841.06	838.031	840.635			21.875	867.832	874.685	868.233
	43.75	836.542	835.612	835.111			43.75	867.754	863.687	863.722
	87.5	838.569	837.358	836.047			87.5	855.592	868.877	857.523
	175	837.755	837.595	833.904			175	853.959	855.44	854.928
	350	839.359	835.146	836.548			350	849.836	853.703	852.881
	700	836.556	836.305	834.749			700	846.139	852.741	851.924
	1400	834.852	835.247	835.041			1400	847.525	849.513	849.312
	2800	837.977	837.35	836.305			2800	845.345	850.56	846.803
							BamCD + Tetran	Fnorm fit values (‰)
								Replicate			Average
							Ligand concentration (µg/ml)	1	2	3
							2612.48	846.759	850.748	849.384	848.964
							2437.52	846.765	850.752	849.394	848.97
							2274.28	846.771	850.758	849.406	848.978
							2121.97	846.778	850.764	849.418	848.987
							1979.86	846.786	850.771	849.432	848.997
							1847.27	846.796	850.779	849.448	849.008
							1723.56	846.807	850.789	849.466	849.021
							1608.13	846.819	850.8	849.486	849.035
							1500.43	846.833	850.814	849.508	849.051
							1399.95	846.849	850.829	849.533	849.07
							1306.19	846.867	850.847	849.561	849.091
							1218.71	846.888	850.867	849.592	849.116
							1137.1	846.911	850.891	849.626	849.143
							1060.94	846.938	850.919	849.665	849.174
							989.892	846.969	850.952	849.709	849.21
							923.599	847.003	850.989	849.757	849.25
							861.745	847.043	851.033	849.811	849.295
							804.033	847.088	851.084	849.871	849.347
							750.187	847.139	851.142	849.938	849.406
							699.946	847.196	851.21	850.012	849.473
							653.07	847.262	851.289	850.095	849.549
							609.334	847.337	851.379	850.187	849.634
							568.526	847.421	851.484	850.289	849.731
							530.452	847.517	851.604	850.402	849.841
							494.927	847.625	851.743	850.526	849.965
							461.782	847.747	851.902	850.664	850.104
							430.856	847.884	852.084	850.816	850.261
							402.001	848.039	852.291	850.984	850.438
							375.079	848.213	852.527	851.168	850.636
							349.96	848.409	852.795	851.369	850.858
							326.523	848.627	853.097	851.589	851.105
							304.655	848.871	853.437	851.829	851.379
							284.252	849.143	853.818	852.089	851.683
							265.216	849.445	854.241	852.372	852.019
							247.454	849.779	854.708	852.676	852.388
							230.882	850.146	855.222	853.004	852.791
							215.42	850.55	855.781	853.354	853.229
							200.993	850.991	856.386	853.728	853.702
							187.532	851.47	857.033	854.125	854.209
							174.973	851.988	857.719	854.544	854.75
							163.255	852.544	858.44	854.984	855.323
							152.322	853.139	859.189	855.443	855.924
							142.121	853.769	859.958	855.92	856.549
							132.603	854.433	860.74	856.413	857.195
							123.722	855.127	861.524	856.918	857.856
							115.437	855.847	862.303	857.433	858.528
							107.706	856.587	863.067	857.955	859.203
							100.493	857.342	863.808	858.481	859.877
							93.7625	858.106	864.519	859.006	860.543
							87.4832	858.872	865.194	859.527	861.198
							81.6244	859.633	865.829	860.042	861.834
							76.158	860.383	866.42	860.547	862.45
							71.0576	861.115	866.965	861.039	863.04
							66.2988	861.825	867.465	861.515	863.602
							61.8588	862.508	867.919	861.973	864.133
							57.7161	863.159	868.329	862.412	864.633
							53.8508	863.775	868.697	862.83	865.1
							50.2444	864.355	869.025	863.225	865.535
							46.8795	864.896	869.317	863.597	865.937
							43.7399	865.398	869.574	863.947	866.306
							40.8106	865.862	869.802	864.273	866.645
							38.0775	866.288	870.001	864.576	866.955
							35.5274	866.677	870.176	864.857	867.237
							33.1482	867.03	870.328	865.117	867.492
							30.9282	867.351	870.461	865.356	867.722
							28.8569	867.641	870.576	865.575	867.93
							26.9244	867.901	870.676	865.775	868.117
							25.1212	868.135	870.763	865.958	868.285
							23.4388	868.344	870.838	866.124	868.435
							21.8691	868.53	870.903	866.275	868.57
							20.4045	868.697	870.959	866.413	868.69
							19.038	868.844	871.008	866.537	868.796
							17.763	868.976	871.05	866.649	868.891
							16.5734	869.092	871.086	866.75	868.976
							15.4635	869.195	871.117	866.842	869.051
							14.4279	869.286	871.143	866.924	869.118
							13.4617	869.366	871.166	866.998	869.177
							12.5601	869.437	871.186	867.065	869.229
							11.719	869.499	871.203	867.124	869.276
							10.9341	869.554	871.218	867.178	869.317
							10.2019	869.603	871.23	867.226	869.353
							9.51865	869.645	871.241	867.269	869.385
							8.88118	869.683	871.25	867.307	869.414
							8.2864	869.716	871.258	867.342	869.439
							7.73146	869.745	871.265	867.373	869.461
							7.21368	869.77	871.271	867.4	869.481
							6.73057	869.793	871.276	867.425	869.498
							6.27982	869.812	871.28	867.447	869.513
							5.85926	869.829	871.284	867.467	869.527
							5.46686	869.845	871.287	867.485	869.539
							5.10074	869.858	871.29	867.5	869.549
							4.75914	869.869	871.293	867.514	869.559
							4.44042	869.88	871.295	867.527	869.567
							4.14304	869.889	871.296	867.538	869.574
							3.86558	869.897	871.298	867.548	869.581
							3.6067	869.903	871.299	867.557	869.587
							3.36516	869.909	871.3	867.565	869.592
							3.13979	869.915	871.301	867.572	869.596
							2.92952	869.919	871.302	867.579	869.6
							2.73332	869.923	871.303	867.584	869.603
							2.55027	869.927	871.303	867.589	869.607
							2.37948	869.93	871.304	867.594	869.609
							2.22012	869.933	871.304	867.598	869.612
							2.07144	869.935	871.305	867.601	869.614
							1.93272	869.937	871.305	867.605	869.616
							1.80328	869.939	871.305	867.607	869.617
							1.68251	869.941	871.305	867.61	869.619
							1.56983	869.942	871.306	867.612	869.62
							1.4647	869.944	871.306	867.614	869.621
							1.36661	869.945	871.306	867.616	869.622
							1.27509	869.946	871.306	867.618	869.623
							1.18969	869.946	871.306	867.619	869.624
							1.11002	869.947	871.306	867.62	869.625
							1.03568	869.948	871.306	867.622	869.625
							0.966321	869.948	871.306	867.623	869.626
							0.901606	869.949	871.306	867.623	869.626
							0.841224	869.949	871.307	867.624	869.627
							0.784887	869.95	871.307	867.625	869.627
							0.732323	869.95	871.307	867.626	869.627
							0.683279	869.95	871.307	867.626	869.628
							0.637519	869.951	871.307	867.627	869.628
							0.594824	869.951	871.307	867.627	869.628
							0.554988	869.951	871.307	867.628	869.628
							0.51782	869.951	871.307	867.628	869.629
							0.483142	869.951	871.307	867.628	869.629
							0.450785	869.951	871.307	867.629	869.629
							0.420596	869.952	871.307	867.629	869.629
							0.392429	869.952	871.307	867.629	869.629
							0.366147	869.952	871.307	867.629	869.629
							0.341626	869.952	871.307	867.629	869.629
							0.318747	869.952	871.307	867.63	869.629
							0.297401	869.952	871.307	867.63	869.63
							0.277484	869.952	871.307	867.63	869.63
							0.2589	869.952	871.307	867.63	869.63
							0.241562	869.952	871.307	867.63	869.63
							0.225384	869.952	871.307	867.63	869.63
							0.21029	869.952	871.307	867.63	869.63
							0.196207	869.952	871.307	867.63	869.63
							0.183067	869.952	871.307	867.63	869.63
							0.170807	869.952	871.307	867.63	869.63
							0.159368	869.952	871.307	867.631	869.63
							0.148695	869.952	871.307	867.631	869.63
							0.138736	869.952	871.307	867.631	869.63
							0.129445	869.952	871.307	867.631	869.63
							0.120776	869.952	871.307	867.631	869.63
							0.112688	869.952	871.307	867.631	869.63
							0.105141	869.952	871.307	867.631	869.63
							0.0980996	869.952	871.307	867.631	869.63
							0.0915298	869.952	871.307	867.631	869.63
							0.0854	869.952	871.307	867.631	869.63

## Sheet: ED Fig. 6L
Red-NHS + Tetran	Ligand concentration (nM)	Fnorm (‰)
		Replicate
		1	2	3
Capillary type: standard	1.5259	717.748	724.744	723.91
LED power: 20%	3.0518	715.561	721.295	722.008
MST power: 40%	6.1035	716.165	721.678	722.932
	12.207	715.656	721.221	722.643
	24.4141	715.802	720.759	721.612
	48.8281	715.091	719.875	719.616
	97.6563	715.057	719.497	719.688
	195.312	714.474	734.564	719.627
	390.625	713.018	719.535	719.519
	781.25	714.954	721.222	719.666
	1562.5	712.943	719.848	721.053
	3125	714.734	719.73	719.494
	6250	713.888	719.552	720.925
	12500	713.094	716.704	718.306
	25000	715.156	719.123	720.002
	50000	717.64	721.593	723.163
