# Supplementary material for: Peptidoglycan maturation controls outer membrane protein assembly
Source: Nature. 2022 Jun 15;606(7916):953–9. doi: 10.1038/s41586-022-04834-7 (PMC9242858; doi:10.1038/s41586-022-04834-7)
Supplement: Supplementary file 3 — This zipped file contains Supplementary Tables 1–10 and a Supplementary Table guide which includes additional Supplementary Table references. [file 41586_2022_4834_MOESM3_ESM.zip › SI Table 7_ESM.xlsx]

## Sheet: SI Fig. 2A Initial fluorescence
BamA P1-2 + Tetran	Ligand concentration (µg/ml)	Raw fluorescence (counts)				BamA P1-2 + mock digestion	Mock dilution (µg/ml)	Raw fluorescence (counts)
		Replicate						Replicate
		1	2	3				1	2	3
Capillary type: standard	0.0854	638.456	577.884	650.735		Capillary type: standard	0.0854	609.834	544.961	605.628
LED power: 60%	0.1709	642.988	592.076	650.255		LED power: 60%	0.1709	597.675	544.493	601.858
MST power: 60%	0.3418	646.734	581.223	648.248		MST power: 60%	0.3418	607.089	549.215	607.842
	0.6836	635.853	588.897	646.478			0.6836	594.001	557.292	619.78
	1.3672	641.723	584.882	655.138			1.3672	610.772	550.285	609.412
	2.7344	645.196	590.592	656.835			2.7344	600.971	560.268	616.621
	5.4688	644.04	595.712	658.721			5.4688	596.212	570.86	619.148
	10.9375	655.112	590.91	656.823			10.9375	616.179	554.36	615.397
	21.875	629.342	597.186	661.901			21.875	607.612	565.128	605.786
	43.75	633.856	594.978	656.689			43.75	610.841	568.103	605.189
	87.5	652.482	590.352	647.703			87.5	602.299	557.329	622.972
	175	648.762	596.937	660.737			175	603.157	568.413	618.122
	350	648.74	604.536	662.123			350	590.906	556.221	625.491
	700	669.336	591.137	670.038			700	608.439	569.444	609.538
	1400	667.31	605.852	675.026			1400	606.733	551.423	636.894
	2800	687.968	611.948	667.568			2800	596.173	555.124	629.648

## Sheet: SI Fig. 2A MST traces
BamA P1,2 + Tetran	Time (s)	Normalized fluorescence (-)																	BamA P1,2 + Tetran	Time (s)	Normalized fluorescence (-)																	BamA P1,2 + Tetran	Time (s)	Normalized fluorescence (-)
		Capillary position: 1	Capillary position: 2	Capillary position: 3	Capillary position: 4	Capillary position: 5	Capillary position: 6	Capillary position: 7	Capillary position: 8	Capillary position: 9	Capillary position: 10	Capillary position: 11	Capillary position: 12	Capillary position: 13	Capillary position: 14	Capillary position: 15	Capillary position: 16				Capillary position: 1	Capillary position: 2	Capillary position: 3	Capillary position: 4	Capillary position: 5	Capillary position: 6	Capillary position: 7	Capillary position: 8	Capillary position: 9	Capillary position: 10	Capillary position: 11	Capillary position: 12	Capillary position: 13	Capillary position: 14	Capillary position: 15	Capillary position: 16				Capillary position: 1	Capillary position: 2	Capillary position: 3	Capillary position: 4	Capillary position: 5	Capillary position: 6	Capillary position: 7	Capillary position: 8	Capillary position: 9	Capillary position: 10
		Ligand concentration (µg/ml): 2800	Ligand concentration (µg/ml): 1400	Ligand concentration (µg/ml): 700	Ligand concentration (µg/ml): 350	Ligand concentration (µg/ml): 175	Ligand concentration (µg/ml): 87.5	Ligand concentration (µg/ml): 43.75	Ligand concentration (µg/ml): 21.875	Ligand concentration (µg/ml): 10.9375	Ligand concentration (µg/ml) 5.4688	Ligand concentration (µg/ml): 2.7344	Ligand concentration (µg/ml): 1.3672	Ligand concentration (µg/ml): 0.6836	Ligand concentration (µg/ml): 0.3418	Ligand concentration (µg/ml): 0.1709	Ligand concentration (µg/ml): 0.0854				Ligand concentration (µg/ml): 2800	Ligand concentration (µg/ml): 1400	Ligand concentration (µg/ml): 700	Ligand concentration (µg/ml): 350	Ligand concentration (µg/ml): 175	Ligand concentration (µg/ml): 87.5	Ligand concentration (µg/ml): 43.75	Ligand concentration (µg/ml): 21.875	Ligand concentration (µg/ml): 10.9375	Ligand concentration (µg/ml) 5.4688	Ligand concentration (µg/ml): 2.7344	Ligand concentration (µg/ml): 1.3672	Ligand concentration (µg/ml): 0.6836	Ligand concentration (µg/ml): 0.3418	Ligand concentration (µg/ml): 0.1709	Ligand concentration (µg/ml): 0.0854				Ligand concentration (µg/ml): 2800	Ligand concentration (µg/ml): 1400	Ligand concentration (µg/ml): 700	Ligand concentration (µg/ml): 350	Ligand concentration (µg/ml): 175	Ligand concentration (µg/ml): 87.5	Ligand concentration (µg/ml): 43.75	Ligand concentration (µg/ml): 21.875	Ligand concentration (µg/ml): 10.9375	Ligand concentration (µg/ml) 5.4688
Replicate 1	-5.51415	1.0011	0.999984	1.00021	1.00039	1.00043	0.999869	0.999792	1.00005	1.00009	1.00026	0.99916	1.00063	0.999872	0.99974	0.999642	1.00027		Replicate 2	-5.51415	0.999916	1.00023	0.999626	1.00058	1.00036	0.999674	0.999903	0.999681	1.00066	1.00022	0.999064	1.00075	0.999886	1.00012	1.00016	0.999634		Replicate 3	-5.51415	0.998897	1.0001	1.00123	0.999889	0.999849	0.999556	0.9993	0.9998	1.00001	1.00072
Capillary type: standard	-5.43964	1.00052	0.998987	1.00016	0.999385	1.00001	1.00021	0.999617	0.998936	0.999146	1.00025	0.999461	1.00007	1.00049	0.999447	1.00049	0.999621		Capillary type: standard	-5.43964	0.999588	0.999784	0.999467	0.999286	1.00038	0.999194	1.00067	1.00047	1.00029	1.00034	0.999985	1.00019	0.999838	1.00017	0.999617	0.998689		Capillary type: standard	-5.43964	0.999969	1.00014	1.0001	0.999865	0.99952	0.999685	0.998493	0.999537	1.00015	0.999954
LED power: 60%	-5.36512	0.999597	0.999216	0.999936	0.999699	1.00107	0.999376	0.999101	1.00053	0.99919	0.999685	0.999796	0.999852	0.999673	1.00006	0.999591	0.999145		LED power: 60%	-5.36512	0.999304	1.00001	0.999756	1.00026	0.999861	0.998986	0.999401	0.999954	1.00023	1.00117	1.00102	1.00013	0.999541	1.00027	0.99962	0.999742		LED power: 60%	-5.36512	0.999752	1.00052	0.999303	0.999539	1.00001	0.999944	0.999716	1.00006	1.00035	0.999905
MST power: 60%	-5.29061	1.00022	0.999788	0.999352	0.999457	0.999098	0.999066	0.9981	1.00033	0.999895	0.999651	1.00028	1.00005	1.00063	0.999559	0.999534	0.999949		MST power: 60%	-5.29061	1.00008	0.999811	0.999542	1.00024	0.999946	0.99987	0.999497	1.00015	0.999882	1.00002	0.999331	0.999993	0.999983	0.999948	0.998119	0.999397		MST power: 60%	-5.29061	0.999088	0.999977	1.00025	0.999712	1.00046	1.00023	1.00018	0.999758	0.999605	1.00079
	-5.21609	0.999223	0.999698	0.999697	0.999931	0.999643	1.00003	0.99981	1.00038	0.999489	1.00033	1.00046	0.999587	1.0005	0.999931	0.999576	1.00057			-5.21609	0.999477	0.999099	1.00031	1.00051	0.998992	0.999242	0.998144	1.00003	1.00024	1.00026	0.999944	0.999227	1.00057	0.999626	0.999571	0.998883			-5.21609	0.999108	0.999165	0.999608	0.999071	0.998799	0.998524	0.999447	1.00018	0.999698	1.00003
	-5.14158	0.998797	0.99916	0.998374	1.0005	0.999893	0.999066	1.00021	0.999127	1.0001	1.00021	0.999772	0.99867	0.999301	0.998597	0.999435	0.999442			-5.14158	1.00038	0.999903	0.999457	1.00001	0.998936	0.999899	1.00014	1.00061	0.999438	0.999124	0.999133	0.999034	0.999378	0.999549	0.99958	0.999764			-5.14158	0.999692	0.998887	0.999833	0.999012	0.998641	0.999146	0.999878	0.999274	0.998943	0.999477
	-5.06706	0.99953	1.00051	0.998936	0.999212	0.999189	0.999464	0.999383	0.999727	0.999455	0.999309	0.99916	1.00004	0.999937	0.999673	0.998588	0.999804			-5.06706	1.00023	0.998497	0.999876	0.999284	0.999363	0.999928	1.00064	0.999261	0.998812	0.999589	0.999538	0.999754	0.998312	0.999225	0.999477	0.99975			-5.06706	1.00001	0.998604	1.00007	0.999539	0.999539	0.999072	0.99909	1.00036	0.998934	0.999471
	-4.99255	1.00009	0.998506	0.999796	1.0001	0.999282	1.00009	1.00003	0.998477	0.999469	0.999146	0.999925	0.998996	0.999136	0.999223	0.999664	0.99978			-4.99255	0.999452	0.998591	0.999332	0.998943	0.999702	0.999057	1.00001	0.998924	0.99985	0.998604	0.999792	0.999778	0.998628	0.999094	1.00033	0.999811			-4.99255	1.00033	0.99877	0.999271	0.999537	0.99895	0.999305	0.999489	0.999043	0.998954	0.999567
	-4.91803	0.999661	0.99978	0.999697	0.999586	0.999021	0.999532	0.998628	0.999729	0.999724	0.998516	1.00013	0.999105	0.999762	0.999722	0.999443	0.998796			-4.91803	0.999815	0.999446	0.999745	0.998771	0.999064	0.998635	0.999431	0.999638	0.999858	0.999697	0.999396	0.999858	0.999913	0.999922	0.999457	0.999323			-4.91803	0.99912	0.998887	0.998302	0.998513	0.999221	0.999161	0.999433	0.998836	0.999179	0.999404
	-4.84351	0.99999	0.999159	0.999308	0.999082	0.999283	0.999723	0.999156	0.998885	0.999679	0.998501	0.999802	0.998629	0.999705	0.999188	0.999654	0.99904			-4.84351	0.999831	0.998582	0.999716	0.999304	0.999057	0.999166	0.999145	1.00006	1.00053	0.999809	0.99871	0.99927	0.999589	0.998989	0.998676	0.998741			-4.84351	0.99916	0.999094	0.998399	0.999682	0.999477	0.999481	0.999742	0.999276	0.999369	0.999594
	-4.769	0.999294	0.999462	0.999753	1.00024	0.999728	0.999183	0.999815	0.999207	0.999205	0.998911	1.0001	0.998537	0.998858	1.00024	0.998622	0.998738			-4.769	0.999268	0.998721	0.998406	0.999011	0.999052	0.999343	0.999429	0.999494	0.999508	0.998402	0.999741	0.999094	1.00032	0.99916	0.99982	0.999871			-4.769	0.998584	1.0004	0.998795	0.99969	1.00036	0.999652	0.998882	0.998212	0.999631	0.999268
	-4.69448	0.999558	0.998728	0.998497	0.999302	0.998449	0.998865	0.999177	0.998648	0.999279	0.998895	0.999048	0.99895	0.998917	0.999406	0.999403	0.997748			-4.69448	0.99882	0.999182	0.999283	0.998834	0.999496	0.998327	0.998475	0.999211	0.999298	0.999171	0.998405	0.999391	0.999169	0.998688	0.998561	0.999267			-4.69448	0.999388	0.999945	0.998423	0.999398	0.998976	0.999493	0.998283	0.999847	0.999308	0.998607
	-4.61997	0.999302	0.999439	0.998765	0.998185	0.998565	0.999001	0.999406	0.998137	0.999072	0.999	0.999408	0.999765	0.999191	0.998495	0.998851	0.997245			-4.61997	0.99829	0.999622	0.998269	1.00057	0.998924	0.99827	0.999608	0.998169	0.998897	0.999003	0.99905	0.99926	0.998514	0.999194	0.999151	0.999487			-4.61997	0.998539	0.998616	0.999115	0.99869	0.999298	0.998837	0.99823	0.998659	0.99878	0.998357
	-4.54545	0.999267	0.997655	0.997682	0.99851	0.998589	0.999401	0.999216	0.997631	0.998429	0.998125	0.997702	0.9985	0.99834	0.999452	0.999192	0.998717			-4.54545	0.9994	0.998804	0.997938	1.00008	0.998702	0.999938	0.998529	0.998554	0.998415	0.998842	0.998527	0.999032	0.998747	0.998835	0.99911	0.999813			-4.54545	0.997908	0.999096	0.998196	0.998246	0.998325	0.998094	0.999669	0.999647	0.999611	0.997854
	-4.47094	0.999193	0.997985	0.998363	0.998256	0.998933	0.998342	0.999052	0.998421	0.998637	0.997835	0.998181	0.998829	0.997693	0.999196	0.998844	0.998071			-4.47094	0.998684	0.999236	0.998164	0.998485	0.999199	0.998685	0.999157	0.998683	0.999284	0.998508	0.998248	0.998258	0.998777	0.998824	0.998776	0.998643			-4.47094	0.998584	0.999136	0.998969	0.99822	0.997881	0.998507	0.999323	0.998949	0.999263	0.998199
	-4.39642	0.998777	0.999429	0.997898	0.999099	0.997977	0.99827	0.998797	0.998315	0.997155	0.998395	0.998411	0.999104	0.998735	0.99779	0.998367	0.998566			-4.39642	0.999359	0.999185	0.998532	0.999132	0.998263	0.999386	0.99891	0.998923	0.999088	0.998449	0.998644	0.997764	0.999472	0.99889	0.998707	0.999577			-4.39642	0.99798	0.998396	0.998602	0.998293	0.997943	0.998187	0.999031	0.998658	0.999034	0.997865
	-4.3219	0.998453	0.998401	0.998427	0.998144	0.999098	0.998169	0.998854	0.998845	0.998387	0.998405	0.998488	0.998177	0.998857	0.998834	0.998612	0.998719			-4.3219	0.99848	0.998094	0.998486	0.998546	0.998727	0.998435	0.997893	0.998454	0.998494	0.998224	0.998217	0.998314	0.998701	0.998635	0.999706	0.998177			-4.3219	0.998666	0.998826	0.99872	0.998821	0.998634	0.999123	0.998114	0.998492	0.998704	0.998281
	-4.24739	0.998399	0.998133	0.998617	0.999044	0.998313	0.998871	0.99827	0.997664	0.998335	0.998782	0.997602	0.998369	0.99788	0.998132	0.998836	0.999576			-4.24739	0.998578	0.998726	0.997427	0.999165	0.999695	0.998707	0.997903	0.999037	0.998641	0.997734	0.998034	0.997752	0.998879	0.998213	0.999926	0.997677			-4.24739	0.998658	0.99854	0.997416	0.998314	0.998174	0.998009	0.998451	0.99931	0.998144	0.998765
	-4.17287	0.998623	0.998844	0.998885	0.998305	0.998957	0.998325	0.998959	0.998062	0.998127	0.998413	0.998659	0.998282	0.998293	0.998129	0.998592	0.999058			-4.17287	0.998215	0.998343	0.999056	0.998598	0.998186	0.999083	0.998157	0.998004	0.997648	0.997434	0.999035	0.999494	0.997065	0.999308	0.997903	0.998807			-4.17287	0.998663	0.998044	0.997878	0.99866	0.998416	0.998236	0.998216	0.998712	0.998931	0.999281
	-4.09836	0.998361	0.998203	0.998029	0.998344	0.997901	0.998582	0.99772	0.998814	0.998259	0.998402	0.998185	0.997732	0.99818	0.997462	0.998334	0.99989			-4.09836	0.99741	0.997836	0.998053	0.997699	0.997998	0.998515	0.998438	0.998009	0.997949	0.997969	0.998461	0.997605	0.998854	0.997649	0.99831	0.998793			-4.09836	0.998166	0.998059	0.997313	0.998121	0.998638	0.998218	0.998927	0.998467	0.997778	0.998764
	-4.02384	0.99843	0.997514	0.999469	0.998858	0.998479	0.99788	0.997964	0.99792	0.99835	0.998215	0.997699	0.997141	0.997626	0.997314	0.998431	0.999197			-4.02384	0.99812	0.998812	0.998004	0.997691	0.99738	0.998397	0.997776	0.997772	0.999058	0.997534	0.998156	0.997811	0.998402	0.998169	0.997659	0.99721			-4.02384	0.997969	0.998118	0.998662	0.998912	0.99823	0.99851	0.997933	0.998186	0.997503	0.998059
	-3.94933	0.997324	0.998063	0.998016	0.997273	0.998219	0.997581	0.99806	0.998093	0.998267	0.997259	0.997333	0.997491	0.998419	0.997528	0.997998	0.998053			-3.94933	0.998346	0.998505	0.998049	0.997342	0.99828	0.997965	0.997354	0.997851	0.998266	0.997336	0.998515	0.997158	0.997719	0.998871	0.99874	0.998051			-3.94933	0.99765	0.997783	0.997768	0.998518	0.99841	0.996992	0.998959	0.998472	0.997946	0.998234
	-3.87481	0.99717	0.997936	0.998903	0.998354	0.998294	0.997887	0.997617	0.998495	0.998286	0.998361	0.996937	0.998084	0.998141	0.997098	0.997322	0.998027			-3.87481	0.998712	0.99795	0.997694	0.998205	0.997326	0.998312	0.99735	0.997813	0.997508	0.997541	0.998712	0.997343	0.99832	0.998057	0.997722	0.998075			-3.87481	0.997835	0.997447	0.998774	0.997281	0.997868	0.998017	0.998716	0.998684	0.997186	0.998518
	-3.8003	0.998381	0.998491	0.997671	0.998076	0.99774	0.997543	0.997523	0.997963	0.998565	0.99783	0.997409	0.997774	0.997223	0.997459	0.998056	0.99824			-3.8003	0.997423	0.998284	0.996637	0.9981	0.997795	0.997836	0.997456	0.997525	0.997095	0.997645	0.998034	0.998111	0.997748	0.996727	0.997955	0.997914			-3.8003	0.998086	0.998155	0.998395	0.998296	0.997798	0.9975	0.998178	0.997866	0.997414	0.998452
	-3.72578	0.997683	0.998033	0.998029	0.99811	0.997435	0.997809	0.99817	0.997529	0.997811	0.997451	0.997434	0.996893	0.997897	0.997623	0.997661	0.997961			-3.72578	0.998073	0.997947	0.997397	0.996522	0.998574	0.998258	0.998398	0.998017	0.997584	0.998741	0.998122	0.998338	0.997363	0.997491	0.997567	0.997174			-3.72578	0.997821	0.997656	0.997093	0.998415	0.996984	0.996902	0.998207	0.998176	0.997443	0.997989
	-3.65126	0.997146	0.997456	0.997442	0.998158	0.997743	0.997661	0.997635	0.99757	0.997983	0.996991	0.996875	0.997879	0.997235	0.998541	0.997956	0.998107			-3.65126	0.997583	0.998746	0.997909	0.998116	0.999231	0.997423	0.997399	0.998176	0.997458	0.99762	0.99714	0.99842	0.998156	0.996792	0.997408	0.997738			-3.65126	0.997824	0.997497	0.997901	0.997455	0.997414	0.996813	0.998033	0.997627	0.997378	0.997988
	-3.57675	0.998178	0.996854	0.998703	0.997694	0.99735	0.996801	0.997993	0.997354	0.998361	0.997588	0.997519	0.997927	0.997316	0.997342	0.997789	0.997791			-3.57675	0.996888	0.997812	0.997777	0.997985	0.997956	0.997504	0.997856	0.998615	0.996825	0.998063	0.997616	0.997902	0.997284	0.997472	0.997541	0.99734			-3.57675	0.997357	0.997962	0.997295	0.998445	0.997812	0.997779	0.998314	0.996589	0.997868	0.996837
	-3.50223	0.997801	0.996774	0.997929	0.997515	0.997601	0.997761	0.997589	0.99808	0.998205	0.997971	0.998285	0.997358	0.997688	0.996894	0.997345	0.997464			-3.50223	0.997794	0.997229	0.997701	0.997622	0.997725	0.997709	0.998761	0.998251	0.997076	0.998127	0.996654	0.998425	0.997278	0.997754	0.996904	0.997653			-3.50223	0.996605	0.998069	0.997414	0.998565	0.997285	0.997673	0.997931	0.99681	0.997599	0.997643
	-3.42772	0.997727	0.996952	0.997812	0.996476	0.997985	0.997321	0.997482	0.997428	0.997402	0.997328	0.996622	0.997367	0.997944	0.998322	0.997062	0.997172			-3.42772	0.996388	0.998104	0.997894	0.997395	0.998047	0.997019	0.99794	0.997528	0.99689	0.997914	0.997294	0.997957	0.997284	0.997293	0.997062	0.997992			-3.42772	0.996812	0.997779	0.996919	0.997829	0.996872	0.997086	0.997452	0.99743	0.99762	0.997217
	-3.3532	0.996893	0.996782	0.99782	0.996726	0.997239	0.997286	0.996909	0.996347	0.996915	0.997108	0.996884	0.996995	0.997279	0.9969	0.997303	0.996454			-3.3532	0.996983	0.997221	0.997139	0.997926	0.997087	0.997104	0.996868	0.997521	0.998061	0.996623	0.997164	0.997577	0.996807	0.997563	0.997796	0.997241			-3.3532	0.997463	0.997468	0.997726	0.997843	0.996373	0.996753	0.996887	0.997377	0.997253	0.997331
	-3.27869	0.996502	0.997881	0.997488	0.99732	0.997511	0.996744	0.996336	0.997539	0.997485	0.996533	0.997218	0.998134	0.99707	0.996833	0.997236	0.997195			-3.27869	0.997738	0.998183	0.996393	0.997451	0.996561	0.996925	0.996404	0.998064	0.99799	0.996344	0.997235	0.997281	0.997025	0.997699	0.998225	0.998222			-3.27869	0.997432	0.997367	0.997136	0.996912	0.996619	0.99679	0.996584	0.996994	0.996723	0.996643
	-3.20417	0.997286	0.996487	0.996548	0.996882	0.997118	0.997196	0.997491	0.997023	0.996936	0.997498	0.997038	0.997357	0.997565	0.996442	0.996791	0.996418			-3.20417	0.997531	0.997361	0.996933	0.996659	0.996239	0.996618	0.996636	0.998005	0.997744	0.997296	0.997872	0.99738	0.996838	0.997603	0.997136	0.997132			-3.20417	0.997652	0.997337	0.996942	0.996379	0.997146	0.996177	0.99606	0.995837	0.997396	0.996367
	-3.12966	0.997101	0.997675	0.997224	0.996345	0.997856	0.996748	0.996926	0.997432	0.996412	0.99651	0.997539	0.996944	0.997254	0.99689	0.996827	0.997312			-3.12966	0.996862	0.997896	0.997281	0.996222	0.996517	0.99664	0.997251	0.997357	0.997641	0.99648	0.996598	0.998126	0.996563	0.996582	0.997968	0.996916			-3.12966	0.997271	0.997216	0.997059	0.996776	0.996553	0.996867	0.997068	0.99721	0.997707	0.996822
	-3.05514	0.996808	0.997593	0.997411	0.99664	0.997201	0.997228	0.995603	0.997115	0.996168	0.997196	0.996584	0.997288	0.997005	0.997044	0.997231	0.996454			-3.05514	0.997274	0.998223	0.99843	0.997008	0.996762	0.995527	0.997693	0.99786	0.996494	0.997046	0.99681	0.9982	0.998032	0.996548	0.997795	0.997364			-3.05514	0.996937	0.996576	0.997053	0.996792	0.996772	0.996776	0.996803	0.997374	0.996961	0.996186
	-2.98062	0.996979	0.996701	0.997142	0.995619	0.997609	0.997179	0.996996	0.996103	0.996646	0.997566	0.996522	0.997336	0.996695	0.997358	0.996355	0.996961			-2.98062	0.997857	0.996998	0.997331	0.996414	0.995968	0.996513	0.996764	0.996935	0.997508	0.99696	0.996898	0.996772	0.997037	0.995836	0.996073	0.996838			-2.98062	0.996991	0.997813	0.99621	0.99648	0.997561	0.996723	0.99728	0.998019	0.998205	0.996288
	-2.90611	0.995576	0.996998	0.997276	0.997	0.996811	0.995434	0.996782	0.995878	0.996204	0.997325	0.996731	0.996746	0.99659	0.996472	0.997899	0.996256			-2.90611	0.997379	0.997592	0.996496	0.996249	0.995397	0.996772	0.996601	0.99662	0.99594	0.996329	0.99583	0.997611	0.99749	0.996902	0.997325	0.996867			-2.90611	0.997096	0.997188	0.99728	0.996192	0.99734	0.995592	0.995946	0.996925	0.997057	0.996934
	-2.83159	0.997175	0.997227	0.996367	0.995633	0.996651	0.997007	0.997026	0.996637	0.996444	0.996669	0.996328	0.996817	0.997803	0.996452	0.997263	0.997117			-2.83159	0.996535	0.996848	0.996414	0.995655	0.996646	0.996032	0.996628	0.997154	0.996578	0.996344	0.996463	0.996811	0.996828	0.996309	0.996742	0.997091			-2.83159	0.997134	0.997157	0.997299	0.996338	0.997075	0.995968	0.996667	0.997553	0.99711	0.996017
	-2.75708	0.996172	0.997255	0.996366	0.996088	0.995896	0.996417	0.996423	0.997173	0.996009	0.996258	0.996295	0.997622	0.996897	0.996312	0.996629	0.997153			-2.75708	0.997251	0.997158	0.99675	0.996136	0.996258	0.996425	0.997083	0.997072	0.996626	0.995485	0.996455	0.997059	0.99705	0.996164	0.996526	0.997743			-2.75708	0.996325	0.997511	0.996768	0.996206	0.996572	0.996782	0.996491	0.996333	0.99669	0.995363
	-2.68256	0.996039	0.99684	0.996356	0.996228	0.996085	0.996284	0.995551	0.998065	0.996008	0.997048	0.996772	0.997326	0.99607	0.996335	0.996843	0.997151			-2.68256	0.996879	0.996868	0.996113	0.995671	0.996373	0.996244	0.996386	0.996793	0.997108	0.996003	0.99671	0.997697	0.995955	0.996823	0.996019	0.995903			-2.68256	0.997158	0.996278	0.997171	0.997628	0.995905	0.996428	0.996453	0.996331	0.997556	0.997051
	-2.60805	0.996167	0.996093	0.995957	0.99601	0.995845	0.996698	0.995657	0.996735	0.995522	0.996545	0.996599	0.996838	0.996787	0.996409	0.99636	0.996403			-2.60805	0.99671	0.99606	0.996625	0.99578	0.996048	0.996184	0.996249	0.997516	0.996942	0.996735	0.995454	0.997769	0.996785	0.997259	0.995687	0.99645			-2.60805	0.99648	0.996182	0.996731	0.996952	0.996053	0.99527	0.996575	0.997294	0.996347	0.996333
	-2.53353	0.997385	0.99564	0.995233	0.99545	0.996985	0.996248	0.996253	0.996643	0.99697	0.995376	0.996601	0.99671	0.997373	0.996096	0.99688	0.997035			-2.53353	0.996743	0.996168	0.996617	0.996012	0.996837	0.996826	0.996481	0.995956	0.997086	0.9967	0.995633	0.99722	0.996748	0.995836	0.995807	0.996277			-2.53353	0.996686	0.996634	0.99611	0.995724	0.99607	0.99546	0.996923	0.996339	0.996789	0.996124
	-2.45901	0.996445	0.995594	0.995151	0.996452	0.996279	0.996932	0.99534	0.996607	0.995698	0.996072	0.996676	0.996651	0.997077	0.995589	0.996115	0.997533			-2.45901	0.99596	0.996863	0.996074	0.996591	0.996579	0.99613	0.995786	0.996503	0.995214	0.996544	0.996783	0.996305	0.996058	0.996861	0.995028	0.996339			-2.45901	0.996421	0.996084	0.996619	0.995378	0.995956	0.995166	0.996354	0.996339	0.99577	0.996456
	-2.3845	0.995479	0.996144	0.995475	0.996257	0.995777	0.996494	0.996206	0.995216	0.996035	0.996322	0.996313	0.995841	0.996547	0.996546	0.996238	0.996639			-2.3845	0.996292	0.996603	0.99618	0.997087	0.997172	0.995627	0.99612	0.995971	0.996687	0.996808	0.995334	0.996411	0.996269	0.996484	0.995395	0.996622			-2.3845	0.997017	0.994717	0.995687	0.995431	0.995576	0.995491	0.996482	0.996704	0.995312	0.996411
	-2.30998	0.995642	0.995996	0.995434	0.996736	0.996355	0.996225	0.995518	0.99594	0.995574	0.995024	0.996163	0.995372	0.997368	0.996545	0.996718	0.996313			-2.30998	0.996199	0.996772	0.996058	0.996798	0.995891	0.995436	0.995576	0.995646	0.995768	0.995846	0.99656	0.997165	0.995829	0.99517	0.996123	0.996689			-2.30998	0.997116	0.996294	0.996119	0.995316	0.995684	0.994642	0.996435	0.9956	0.995971	0.9964
	-2.23547	0.995904	0.995281	0.99478	0.995518	0.996088	0.995469	0.995102	0.995565	0.99563	0.995478	0.995547	0.99525	0.996306	0.99625	0.996189	0.996882			-2.23547	0.996647	0.996967	0.994917	0.996748	0.995837	0.995614	0.995618	0.995537	0.996127	0.995727	0.99607	0.996355	0.996626	0.995934	0.996048	0.99549			-2.23547	0.996632	0.99616	0.996083	0.995632	0.995461	0.9961	0.996922	0.996105	0.995563	0.996764
	-2.16095	0.996554	0.995867	0.995314	0.99525	0.995271	0.995434	0.994852	0.995842	0.996302	0.996708	0.995892	0.995531	0.996385	0.995591	0.995612	0.996171			-2.16095	0.99724	0.996438	0.995253	0.996235	0.995495	0.994468	0.995609	0.996272	0.99555	0.995152	0.995857	0.996196	0.996958	0.996307	0.99635	0.996014			-2.16095	0.996024	0.995631	0.995847	0.995626	0.996135	0.995755	0.995876	0.995438	0.997331	0.996553
	-2.08644	0.996529	0.995917	0.995539	0.996623	0.995536	0.995451	0.995354	0.995323	0.996735	0.995399	0.995077	0.995849	0.99591	0.996993	0.996519	0.995769			-2.08644	0.996803	0.996587	0.995954	0.996149	0.995953	0.994597	0.995666	0.996679	0.995783	0.995898	0.996585	0.99612	0.995901	0.996446	0.995677	0.995196			-2.08644	0.995071	0.996081	0.996468	0.995971	0.9959	0.994069	0.995821	0.99657	0.996218	0.995817
	-2.01192	0.996294	0.995627	0.99509	0.996007	0.995168	0.995436	0.995894	0.995389	0.995639	0.995383	0.995035	0.995494	0.996335	0.995889	0.996758	0.995152			-2.01192	0.995794	0.99612	0.995165	0.996287	0.994963	0.994582	0.996695	0.99506	0.995592	0.995535	0.995931	0.995252	0.996442	0.995478	0.994851	0.996443			-2.01192	0.995162	0.995814	0.995143	0.995369	0.995799	0.994792	0.995873	0.996269	0.995814	0.994808
	-1.93741	0.996194	0.995986	0.995654	0.99581	0.996325	0.996597	0.995646	0.994418	0.995946	0.996471	0.995394	0.995831	0.996407	0.996378	0.995968	0.994708			-1.93741	0.996287	0.996201	0.995177	0.995845	0.995507	0.995486	0.996142	0.995663	0.994898	0.995864	0.996123	0.996967	0.996729	0.995013	0.995548	0.996004			-1.93741	0.995495	0.995841	0.995508	0.995527	0.995473	0.994431	0.995094	0.995896	0.995458	0.996438
	-1.86289	0.995523	0.994999	0.994844	0.996359	0.995258	0.995239	0.995059	0.995259	0.995544	0.995331	0.995561	0.995148	0.995463	0.996119	0.997084	0.995902			-1.86289	0.995947	0.996069	0.994793	0.995979	0.995318	0.995358	0.994976	0.99593	0.99647	0.99546	0.996026	0.995072	0.996033	0.995889	0.994425	0.994414			-1.86289	0.994404	0.995651	0.995526	0.995265	0.995651	0.993682	0.995271	0.996529	0.996367	0.995246
	-1.78837	0.996132	0.994652	0.995652	0.995252	0.995938	0.995425	0.994552	0.995593	0.995282	0.995009	0.994988	0.995518	0.99588	0.99478	0.995818	0.995269			-1.78837	0.996047	0.995471	0.994641	0.996288	0.995066	0.994941	0.994812	0.996491	0.994895	0.99458	0.995442	0.995599	0.996784	0.995559	0.994945	0.99563			-1.78837	0.995698	0.994837	0.99492	0.995642	0.995844	0.993592	0.995161	0.996011	0.995393	0.996526
	-1.71386	0.996031	0.994984	0.995823	0.995176	0.996498	0.994276	0.994829	0.995577	0.995826	0.994697	0.994058	0.995618	0.99592	0.994986	0.995381	0.994701			-1.71386	0.996785	0.996433	0.994798	0.99539	0.995294	0.995034	0.994881	0.995426	0.994434	0.996087	0.995711	0.996391	0.996369	0.99561	0.994957	0.995052			-1.71386	0.995024	0.995712	0.994575	0.995515	0.994926	0.993614	0.996118	0.996115	0.995297	0.995298
	-1.63934	0.995434	0.994725	0.995342	0.995768	0.994934	0.994606	0.994755	0.994303	0.994943	0.995084	0.994509	0.994747	0.99504	0.994589	0.995004	0.994867			-1.63934	0.996065	0.995569	0.994773	0.995698	0.995328	0.9953	0.994806	0.996074	0.994984	0.994587	0.99574	0.995283	0.995476	0.995199	0.995525	0.995993			-1.63934	0.99459	0.995136	0.994152	0.995511	0.995561	0.994832	0.995828	0.995459	0.995088	0.99509
	-1.56483	0.9959	0.994722	0.994269	0.994609	0.995258	0.995202	0.994789	0.994592	0.994682	0.995104	0.994013	0.995078	0.995173	0.994792	0.994907	0.995342			-1.56483	0.995141	0.995582	0.995483	0.995046	0.995082	0.9949	0.994686	0.994075	0.995764	0.995157	0.995158	0.996497	0.996094	0.994709	0.995587	0.995168			-1.56483	0.994825	0.995983	0.994874	0.995201	0.993471	0.99419	0.994365	0.99563	0.995306	0.99505
	-1.49031	0.995852	0.994923	0.994502	0.994018	0.994132	0.994631	0.994744	0.99529	0.995255	0.994911	0.993755	0.994785	0.994055	0.994489	0.996018	0.994644			-1.49031	0.997217	0.994941	0.994889	0.995862	0.994753	0.99479	0.994843	0.995535	0.995001	0.994738	0.995346	0.996143	0.995189	0.995254	0.995361	0.995062			-1.49031	0.994018	0.994871	0.993929	0.995277	0.99485	0.994369	0.994434	0.995825	0.994421	0.995551
	-1.34128	0.995461	0.993939	0.994561	0.994734	0.995089	0.995277	0.994501	0.995315	0.994805	0.994688	0.994418	0.994826	0.995937	0.994673	0.994894	0.994659			-1.34128	0.995334	0.995786	0.995182	0.995398	0.993917	0.994663	0.995241	0.994432	0.994932	0.994934	0.995036	0.996242	0.995766	0.995459	0.99541	0.995049			-1.34128	0.993784	0.995604	0.994511	0.995629	0.994649	0.994778	0.995108	0.994876	0.994225	0.994656
	-1.26677	0.99586	0.993654	0.994244	0.994988	0.995377	0.995039	0.994313	0.995088	0.995018	0.995934	0.993735	0.994479	0.994457	0.995157	0.994708	0.994403			-1.26677	0.995749	0.994781	0.994629	0.995471	0.994343	0.995021	0.995475	0.994586	0.995939	0.995087	0.995002	0.99549	0.996658	0.994489	0.994452	0.99526			-1.26677	0.994073	0.994373	0.994016	0.995197	0.994022	0.99417	0.994766	0.99453	0.994053	0.994917
	-1.19225	0.994709	0.994346	0.994578	0.994942	0.993998	0.994299	0.994565	0.994485	0.994838	0.994562	0.995188	0.994166	0.995202	0.994265	0.995075	0.993868			-1.19225	0.995493	0.995546	0.994497	0.995164	0.994455	0.994282	0.995162	0.994927	0.994864	0.995794	0.994541	0.995956	0.995777	0.995096	0.994675	0.994722			-1.19225	0.993795	0.994565	0.994677	0.995182	0.993762	0.994363	0.995238	0.994163	0.995233	0.995462
	-1.11773	0.994728	0.994519	0.994387	0.995215	0.995319	0.994505	0.994943	0.994917	0.99437	0.994202	0.994286	0.99483	0.994924	0.995512	0.994149	0.994032			-1.11773	0.995677	0.995466	0.99345	0.994287	0.993931	0.994143	0.994096	0.995502	0.995621	0.994751	0.994069	0.995096	0.994804	0.995129	0.995254	0.995334			-1.11773	0.994235	0.994804	0.994631	0.994677	0.994494	0.993706	0.994537	0.994911	0.994321	0.994575
	-1.04322	0.994461	0.994966	0.994755	0.99411	0.995037	0.994808	0.994236	0.994495	0.993651	0.993947	0.994662	0.995258	0.995112	0.994271	0.99382	0.995013			-1.04322	0.994676	0.995197	0.993829	0.995345	0.994097	0.993833	0.99432	0.994557	0.995462	0.99452	0.99384	0.996129	0.995381	0.994661	0.994829	0.994784			-1.04322	0.99434	0.995619	0.994714	0.994895	0.993601	0.994869	0.993372	0.994577	0.993844	0.995132
	-0.968703	0.99435	0.994295	0.994757	0.994507	0.994374	0.994405	0.994095	0.993822	0.994765	0.994636	0.994108	0.994066	0.994589	0.994754	0.993949	0.995129			-0.968703	0.995218	0.99469	0.994873	0.994986	0.994403	0.99312	0.994207	0.994777	0.994752	0.995758	0.993747	0.994672	0.995563	0.994241	0.994678	0.99363			-0.968703	0.993508	0.994623	0.994481	0.993886	0.993812	0.993104	0.995466	0.994231	0.99421	0.993708
	-0.894187	0.995939	0.994054	0.994394	0.994237	0.994547	0.993953	0.994267	0.994013	0.994317	0.99314	0.99385	0.993676	0.99424	0.993805	0.994385	0.994332			-0.894187	0.994303	0.994492	0.993917	0.99499	0.994561	0.993665	0.99357	0.99441	0.995908	0.994627	0.994338	0.994778	0.994885	0.994752	0.994943	0.993697			-0.894187	0.99354	0.994182	0.994359	0.993895	0.993853	0.993038	0.993913	0.994822	0.994779	0.994023
	-0.819672	0.995422	0.994359	0.99437	0.994807	0.994741	0.994508	0.993943	0.993722	0.994331	0.99347	0.993656	0.993833	0.995149	0.993672	0.993877	0.993913			-0.819672	0.994285	0.994575	0.993815	0.994404	0.994554	0.993001	0.994527	0.995616	0.995467	0.994849	0.993706	0.994604	0.994768	0.994325	0.994798	0.994886			-0.819672	0.993988	0.994194	0.994029	0.993812	0.993223	0.993446	0.993515	0.994709	0.995225	0.994933
	-0.745156	0.994332	0.993771	0.993445	0.994501	0.993789	0.993377	0.99533	0.99358	0.993538	0.993417	0.993817	0.993668	0.994313	0.993985	0.99505	0.994178			-0.745156	0.995315	0.994611	0.993932	0.994676	0.993654	0.993484	0.993807	0.994981	0.994754	0.9937	0.993637	0.994883	0.993912	0.993869	0.994459	0.994663			-0.745156	0.994163	0.99465	0.994074	0.99373	0.993775	0.994392	0.995068	0.994512	0.994024	0.994241
	-0.67064	0.995286	0.994687	0.993942	0.993842	0.994222	0.9935	0.994901	0.993549	0.993333	0.994167	0.993795	0.993239	0.994131	0.993252	0.993207	0.99395			-0.67064	0.995099	0.99459	0.993697	0.994255	0.993083	0.994214	0.994547	0.994834	0.993976	0.99366	0.993295	0.994423	0.993875	0.994936	0.993332	0.99409			-0.67064	0.994189	0.994486	0.994226	0.993772	0.992371	0.992996	0.994459	0.993772	0.994138	0.994741
	-0.596125	0.994218	0.993517	0.994392	0.99382	0.994596	0.993952	0.99383	0.994309	0.993692	0.993618	0.994193	0.993711	0.994048	0.993683	0.994061	0.993801			-0.596125	0.994012	0.994557	0.994238	0.994613	0.994247	0.993142	0.993928	0.994552	0.994786	0.993756	0.993608	0.994132	0.993871	0.99412	0.994405	0.993654			-0.596125	0.993366	0.993946	0.99358	0.993711	0.993285	0.993643	0.993684	0.995201	0.99442	0.994984
	-0.521609	0.994488	0.993753	0.993406	0.994634	0.994122	0.994448	0.992766	0.993065	0.993927	0.993799	0.993321	0.99375	0.994392	0.993929	0.993475	0.99409			-0.521609	0.994725	0.994752	0.993573	0.994202	0.994355	0.993059	0.993772	0.994814	0.994109	0.993657	0.993825	0.994778	0.993771	0.994766	0.994075	0.993479			-0.521609	0.993252	0.994998	0.994464	0.994436	0.992901	0.993262	0.992987	0.995062	0.994508	0.993915
	-0.447094	0.994511	0.99338	0.993476	0.993074	0.993728	0.992926	0.993557	0.992473	0.993539	0.992578	0.993409	0.993377	0.994188	0.993098	0.993751	0.993496			-0.447094	0.994089	0.994707	0.993323	0.99403	0.993616	0.993498	0.993935	0.994477	0.994659	0.993324	0.993534	0.995233	0.994111	0.993778	0.994202	0.99301			-0.447094	0.994532	0.993515	0.992584	0.993152	0.993801	0.992525	0.994315	0.994894	0.993351	0.993502
	-0.372578	0.994124	0.993693	0.993621	0.994045	0.993993	0.993263	0.993447	0.993172	0.993654	0.993432	0.994852	0.994393	0.993491	0.993178	0.993641	0.994024			-0.372578	0.994793	0.99425	0.993303	0.993536	0.993974	0.99385	0.993834	0.99481	0.994018	0.99358	0.993188	0.994737	0.993494	0.993943	0.994263	0.994483			-0.372578	0.993857	0.993795	0.99361	0.992924	0.993688	0.992428	0.993948	0.993637	0.993289	0.994024
	-0.298062	0.993995	0.992887	0.993775	0.99317	0.99383	0.993193	0.994092	0.993487	0.994557	0.993891	0.993775	0.993449	0.994643	0.993005	0.993395	0.994477			-0.298062	0.993251	0.99434	0.992623	0.993888	0.99318	0.993296	0.993715	0.994522	0.994328	0.992809	0.993657	0.994633	0.993336	0.993172	0.993337	0.993232			-0.298062	0.99265	0.993265	0.992807	0.992933	0.993836	0.992494	0.992932	0.994414	0.993576	0.993869
	-0.223547	0.99324	0.993194	0.994015	0.992901	0.99455	0.99354	0.992077	0.992851	0.993283	0.993601	0.992567	0.992861	0.993634	0.993384	0.994655	0.994285			-0.223547	0.993682	0.993101	0.992631	0.993236	0.994504	0.993167	0.993797	0.994539	0.993828	0.992153	0.993002	0.994113	0.993068	0.993656	0.993025	0.993149			-0.223547	0.993426	0.994269	0.99344	0.993389	0.993639	0.991622	0.99369	0.994648	0.993683	0.992883
	-0.149031	0.994179	0.992663	0.994326	0.993968	0.994618	0.993387	0.992129	0.993087	0.992588	0.993061	0.993892	0.993881	0.993183	0.992097	0.99384	0.992984			-0.149031	0.994506	0.99374	0.992675	0.993394	0.993726	0.993105	0.993039	0.994423	0.994208	0.993472	0.993849	0.993475	0.993471	0.992706	0.992945	0.994452			-0.149031	0.992836	0.993918	0.993995	0.993377	0.993256	0.992383	0.993739	0.993131	0.99276	0.993595
	-0.0745156	0.994065	0.992302	0.992727	0.993306	0.993144	0.99273	0.992511	0.992965	0.992861	0.992853	0.993606	0.99308	0.993894	0.992822	0.993895	0.994314			-0.0745156	0.993133	0.993507	0.993443	0.993751	0.993823	0.993047	0.993428	0.994598	0.993898	0.993344	0.993662	0.993826	0.99292	0.993568	0.993814	0.993223			-0.0745156	0.992413	0.993055	0.993428	0.993342	0.992792	0.992007	0.992906	0.99387	0.994478	0.993519
	0	0.993913	0.992383	0.992566	0.993775	0.992594	0.993625	0.99289	0.993152	0.993117	0.992476	0.991556	0.993568	0.994447	0.993212	0.994181	0.99317			0	0.992728	0.99373	0.992406	0.994522	0.993117	0.992771	0.993138	0.993728	0.993971	0.993477	0.993945	0.993587	0.993785	0.992907	0.992685	0.993756			0	0.993465	0.992825	0.992559	0.993229	0.992365	0.991533	0.993581	0.992231	0.994298	0.992974
	0.0745156	0.993622	0.992447	0.992199	0.993426	0.992889	0.992444	0.992164	0.993054	0.99375	0.992997	0.992186	0.993178	0.994087	0.992873	0.993771	0.99367			0.0745156	0.993888	0.993692	0.992335	0.993394	0.993182	0.993113	0.994406	0.993469	0.994025	0.992765	0.993537	0.993385	0.992929	0.992906	0.993601	0.993649			0.0745156	0.993482	0.993034	0.99287	0.9937	0.99335	0.991168	0.992978	0.993018	0.994153	0.992671
	0.149031	0.989491	0.988844	0.987752	0.98915	0.987575	0.987362	0.9883	0.987901	0.98831	0.98834	0.988898	0.988165	0.987963	0.988257	0.988534	0.990887			0.149031	0.989625	0.988915	0.986862	0.988024	0.989431	0.988916	0.989095	0.991029	0.989386	0.98874	0.988774	0.988454	0.988207	0.984408	0.98824	0.989044			0.149031	0.988914	0.988514	0.988886	0.989266	0.988489	0.988903	0.988734	0.989031	0.988548	0.988394
	0.223547	0.944834	0.944439	0.942753	0.94466	0.942805	0.943615	0.94458	0.94314	0.943911	0.943289	0.942991	0.943713	0.944079	0.943379	0.944306	0.946014			0.223547	0.944515	0.943617	0.943275	0.944506	0.945006	0.945208	0.944064	0.944648	0.945417	0.94439	0.944497	0.944425	0.943131	0.940425	0.944075	0.944023			0.223547	0.944418	0.943249	0.944241	0.944368	0.94386	0.943395	0.944611	0.943705	0.943414	0.94391
	0.298062	0.921323	0.921006	0.920136	0.92143	0.919967	0.919711	0.92097	0.919892	0.920883	0.91976	0.920998	0.920415	0.921412	0.920757	0.92072	0.922139			0.298062	0.920555	0.920823	0.92009	0.919876	0.920876	0.92013	0.920783	0.921339	0.920826	0.920586	0.92083	0.92115	0.92048	0.918669	0.921213	0.919662			0.298062	0.921279	0.919857	0.920741	0.9203	0.919517	0.919883	0.919355	0.920914	0.919628	0.920087
	0.372578	0.906072	0.905501	0.904327	0.905126	0.905593	0.905175	0.905326	0.905541	0.905667	0.904526	0.90519	0.905259	0.905843	0.905363	0.905218	0.905761			0.372578	0.906485	0.905411	0.904613	0.905713	0.905605	0.905388	0.905797	0.90622	0.906731	0.905737	0.904963	0.90488	0.904608	0.904423	0.905719	0.905986			0.372578	0.905255	0.905323	0.905255	0.904933	0.904849	0.904437	0.905224	0.905809	0.905423	0.90493
	0.447094	0.894207	0.89315	0.894507	0.894151	0.894354	0.893892	0.893879	0.893678	0.89419	0.894066	0.893676	0.893814	0.895002	0.893691	0.893948	0.89459			0.447094	0.894559	0.894493	0.892534	0.893174	0.894666	0.893935	0.895374	0.894426	0.894048	0.894149	0.894081	0.8939	0.893864	0.893345	0.894826	0.894362			0.447094	0.893604	0.893618	0.89403	0.89362	0.893186	0.892649	0.894141	0.893082	0.893466	0.893182
	0.521609	0.885462	0.884238	0.884552	0.884899	0.884459	0.884744	0.8846	0.884293	0.883086	0.884385	0.88453	0.88391	0.884582	0.884719	0.884376	0.88527			0.521609	0.884673	0.884266	0.883535	0.883512	0.884732	0.88463	0.883578	0.884865	0.885316	0.885262	0.884866	0.883942	0.88455	0.883985	0.885463	0.885783			0.521609	0.884024	0.884145	0.883768	0.884229	0.884158	0.883588	0.883375	0.884103	0.884166	0.883785
	0.596125	0.877	0.876137	0.875369	0.876373	0.876362	0.876586	0.875821	0.876329	0.875809	0.875402	0.87528	0.876007	0.876614	0.876236	0.876813	0.876746			0.596125	0.876105	0.876277	0.875328	0.875591	0.876096	0.876169	0.876302	0.876288	0.876318	0.8761	0.875466	0.876271	0.876572	0.87492	0.876256	0.875783			0.596125	0.874848	0.875995	0.876075	0.876217	0.876771	0.874538	0.875421	0.876559	0.876289	0.875343
	0.67064	0.870396	0.868257	0.867566	0.869137	0.868911	0.867544	0.869266	0.868599	0.868116	0.868451	0.867603	0.86779	0.868727	0.868282	0.868924	0.868857			0.67064	0.868945	0.868628	0.866799	0.868341	0.867723	0.867629	0.869588	0.869303	0.86855	0.868212	0.869093	0.868438	0.869396	0.867539	0.868526	0.868878			0.67064	0.868105	0.868902	0.867935	0.868885	0.868257	0.867951	0.868704	0.867903	0.869455	0.8683
	0.745156	0.862889	0.861614	0.861059	0.861726	0.861132	0.861471	0.861994	0.862388	0.860789	0.862291	0.861072	0.861604	0.861766	0.860858	0.862064	0.862123			0.745156	0.862558	0.860712	0.86099	0.861742	0.861903	0.861888	0.861793	0.862126	0.861705	0.862053	0.861529	0.861377	0.861677	0.860666	0.8617	0.861714			0.745156	0.861444	0.861074	0.862401	0.862077	0.862188	0.861099	0.861319	0.861796	0.861861	0.860716
	0.819672	0.857043	0.854324	0.85457	0.855368	0.856302	0.854979	0.854689	0.85556	0.854177	0.855528	0.855123	0.855671	0.855995	0.855023	0.85538	0.856246			0.819672	0.856515	0.855277	0.854428	0.854682	0.855146	0.855731	0.856648	0.855694	0.856019	0.855377	0.854812	0.855802	0.85526	0.855377	0.855941	0.855647			0.819672	0.854212	0.85529	0.855433	0.85546	0.8554	0.854051	0.855429	0.855109	0.854676	0.854202
	0.894187	0.849902	0.849084	0.848459	0.849109	0.849545	0.849703	0.849203	0.849153	0.84913	0.849909	0.849873	0.849182	0.850392	0.848533	0.848711	0.851407			0.894187	0.849773	0.849696	0.848245	0.8492	0.849167	0.850666	0.850474	0.850148	0.85007	0.849901	0.849256	0.85026	0.849855	0.849587	0.850482	0.850039			0.894187	0.848955	0.85009	0.850478	0.849879	0.849194	0.849262	0.849077	0.848919	0.849267	0.849399
	0.968703	0.844501	0.844183	0.842326	0.843947	0.844221	0.844408	0.844497	0.843988	0.844127	0.843544	0.84342	0.844218	0.844887	0.84417	0.843762	0.844308			0.968703	0.845054	0.844327	0.842891	0.843995	0.844094	0.844415	0.844656	0.845649	0.845391	0.844326	0.844055	0.843638	0.844001	0.843535	0.845123	0.843669			0.968703	0.843702	0.843857	0.844542	0.843902	0.843705	0.843128	0.843507	0.844026	0.843921	0.843367
	1.04322	0.839633	0.838574	0.838324	0.838736	0.839254	0.838393	0.839538	0.838596	0.83843	0.839664	0.837773	0.837882	0.84047	0.839082	0.838839	0.839302			1.04322	0.840297	0.83901	0.837055	0.838341	0.838623	0.839108	0.840074	0.839763	0.839363	0.839342	0.838703	0.839031	0.839909	0.837871	0.840137	0.839192			1.04322	0.838161	0.838444	0.839199	0.839156	0.838871	0.838808	0.838972	0.838487	0.838507	0.838887
	1.11773	0.83379	0.833438	0.833423	0.833829	0.833824	0.834368	0.834936	0.83336	0.833759	0.834039	0.833751	0.832878	0.835224	0.835031	0.834568	0.834518			1.11773	0.834909	0.83445	0.832452	0.834139	0.833153	0.834704	0.835539	0.834668	0.834594	0.834833	0.833726	0.834213	0.834297	0.833821	0.834437	0.834461			1.11773	0.833212	0.833161	0.834401	0.833626	0.834161	0.833863	0.833564	0.834233	0.834142	0.832926
	1.19225	0.829413	0.829422	0.829307	0.829268	0.829185	0.82986	0.83057	0.82928	0.828659	0.829792	0.828761	0.829453	0.830921	0.828734	0.829624	0.83079			1.19225	0.829655	0.829912	0.829092	0.829137	0.829332	0.830092	0.830679	0.830608	0.830584	0.829386	0.828923	0.830388	0.830498	0.828482	0.829644	0.829611			1.19225	0.828148	0.829477	0.8288	0.828826	0.830306	0.828632	0.829493	0.829335	0.828116	0.828727
	1.26677	0.825102	0.825036	0.824261	0.825145	0.825108	0.825396	0.825	0.824792	0.824584	0.825314	0.823844	0.824841	0.825535	0.824947	0.825385	0.825823			1.26677	0.825719	0.82474	0.823799	0.824452	0.825228	0.824959	0.825353	0.825783	0.825759	0.825131	0.825304	0.824826	0.826119	0.824575	0.826328	0.825281			1.26677	0.82442	0.824394	0.825903	0.825198	0.824844	0.824316	0.823957	0.82483	0.824199	0.825217
	1.34128	0.820939	0.820688	0.820259	0.820576	0.820614	0.82135	0.821117	0.821166	0.820306	0.821931	0.819835	0.8211	0.821417	0.820114	0.821539	0.821423			1.34128	0.820623	0.820184	0.820329	0.820395	0.820944	0.821328	0.82163	0.821114	0.822396	0.821322	0.821533	0.82241	0.822351	0.820266	0.821716	0.821225			1.34128	0.819676	0.819587	0.820911	0.820747	0.821277	0.820025	0.820152	0.821476	0.819694	0.819984
	1.4158	0.817345	0.816889	0.815855	0.816861	0.81649	0.816405	0.81608	0.817037	0.816265	0.816889	0.815898	0.816509	0.817522	0.816653	0.817398	0.81735			1.4158	0.817002	0.817898	0.815615	0.816102	0.816729	0.817459	0.816791	0.816971	0.817739	0.817128	0.817155	0.817208	0.817239	0.815848	0.81836	0.816707			1.4158	0.816057	0.816218	0.816575	0.817186	0.816974	0.816009	0.81588	0.816767	0.816182	0.816778
	1.49031	0.81404	0.812353	0.811876	0.812208	0.813612	0.812258	0.813053	0.813141	0.811886	0.813088	0.812074	0.812273	0.81386	0.812039	0.813207	0.813429			1.49031	0.813113	0.812795	0.811544	0.812178	0.812974	0.813258	0.813103	0.812922	0.812767	0.813064	0.81272	0.813962	0.812938	0.812397	0.81422	0.812978			1.49031	0.812205	0.81262	0.812735	0.812877	0.812198	0.811435	0.813284	0.812944	0.812183	0.811709
	1.56483	0.809567	0.809162	0.808349	0.809109	0.809945	0.808972	0.809047	0.808776	0.807793	0.80935	0.807723	0.80913	0.809487	0.808542	0.808975	0.810346			1.56483	0.810546	0.809574	0.80785	0.808455	0.809621	0.809421	0.810275	0.809113	0.80943	0.810115	0.809442	0.809683	0.809678	0.80814	0.809616	0.809496			1.56483	0.807685	0.808967	0.808426	0.808866	0.808802	0.808018	0.808078	0.808904	0.80853	0.808204
	1.63934	0.806391	0.805151	0.80437	0.806491	0.806211	0.804938	0.805694	0.80511	0.80507	0.805234	0.803824	0.806363	0.806441	0.805775	0.806066	0.805934			1.63934	0.806042	0.804938	0.804401	0.804768	0.805859	0.806104	0.806364	0.80577	0.807179	0.805813	0.805731	0.807033	0.806209	0.805019	0.806192	0.805614			1.63934	0.80457	0.804769	0.804644	0.80578	0.805423	0.804759	0.805	0.805767	0.805007	0.805667
	1.71386	0.802693	0.802261	0.802646	0.801537	0.801769	0.801559	0.801539	0.802643	0.802655	0.801998	0.800891	0.802256	0.802724	0.802173	0.801633	0.802808			1.71386	0.802277	0.802454	0.800802	0.802139	0.801582	0.802379	0.802604	0.801504	0.802393	0.801947	0.802449	0.802076	0.802583	0.801315	0.803323	0.801664			1.71386	0.80062	0.801072	0.801888	0.802171	0.802182	0.800925	0.801289	0.8026	0.801468	0.80105
	1.78837	0.80017	0.798126	0.797817	0.798701	0.798243	0.798502	0.798889	0.799145	0.799461	0.798625	0.79847	0.798145	0.798884	0.798858	0.799246	0.799801			1.78837	0.798721	0.798482	0.796983	0.797663	0.798516	0.799239	0.798809	0.798657	0.798748	0.798551	0.800026	0.800209	0.7995	0.798447	0.799514	0.799063			1.78837	0.798327	0.798113	0.797842	0.798206	0.797924	0.797703	0.798291	0.798182	0.79849	0.797469
	1.86289	0.797357	0.795814	0.794239	0.796628	0.795763	0.795431	0.795602	0.795977	0.795277	0.79546	0.794722	0.79565	0.796067	0.794704	0.795935	0.796752			1.86289	0.795571	0.79513	0.794305	0.79438	0.795489	0.795914	0.795326	0.795149	0.795485	0.795316	0.795488	0.795653	0.795998	0.794918	0.797177	0.795239			1.86289	0.794697	0.794693	0.79516	0.794018	0.794672	0.794143	0.794499	0.79539	0.79499	0.795187
	1.93741	0.793333	0.791879	0.791575	0.793375	0.791157	0.792015	0.792535	0.793244	0.791882	0.79329	0.791657	0.792608	0.7938	0.792406	0.79262	0.793137			1.93741	0.792693	0.792174	0.791067	0.791078	0.792265	0.793153	0.792518	0.79284	0.791923	0.792724	0.792674	0.79361	0.792872	0.791899	0.7939	0.792285			1.93741	0.79147	0.791019	0.791967	0.791707	0.791899	0.790458	0.791651	0.791724	0.790936	0.792206
	2.01192	0.790364	0.789593	0.787748	0.789842	0.788168	0.78921	0.789391	0.789626	0.789263	0.788396	0.788511	0.789135	0.789749	0.789456	0.788775	0.789281			2.01192	0.790003	0.789082	0.787401	0.788203	0.78935	0.788932	0.790027	0.790149	0.789494	0.789833	0.789511	0.78973	0.788722	0.788869	0.790436	0.789518			2.01192	0.787759	0.788584	0.789174	0.787837	0.789184	0.788429	0.788421	0.790087	0.788494	0.788131
	2.08644	0.787496	0.7866	0.784889	0.786019	0.785644	0.785484	0.786254	0.786496	0.785788	0.785638	0.785178	0.786147	0.787394	0.78571	0.786665	0.787045			2.08644	0.786563	0.786184	0.784404	0.785492	0.786054	0.786829	0.786449	0.786662	0.786436	0.786452	0.786005	0.787583	0.78611	0.786039	0.786892	0.787144			2.08644	0.784984	0.784999	0.786026	0.785224	0.786448	0.785658	0.785123	0.786285	0.78591	0.784969
	2.16095	0.78389	0.783096	0.782152	0.783203	0.783696	0.782713	0.783378	0.783283	0.782667	0.782894	0.783426	0.783092	0.784641	0.783409	0.782464	0.783808			2.16095	0.783957	0.783886	0.782406	0.782116	0.783274	0.783584	0.784968	0.783663	0.783895	0.782852	0.784513	0.783773	0.782376	0.783064	0.783827	0.784176			2.16095	0.782334	0.781998	0.783304	0.782824	0.783341	0.783268	0.782443	0.783325	0.782696	0.782716
	2.23547	0.780845	0.780512	0.780063	0.780719	0.780064	0.779812	0.780054	0.781119	0.780048	0.779865	0.779785	0.780206	0.781857	0.780372	0.780799	0.781337			2.23547	0.781265	0.781011	0.779192	0.778832	0.78054	0.781341	0.781428	0.781041	0.780919	0.78004	0.781731	0.781036	0.78115	0.779482	0.781601	0.780597			2.23547	0.779674	0.779427	0.779904	0.779726	0.780025	0.779079	0.779346	0.780166	0.780102	0.779792
	2.30998	0.779024	0.777029	0.776779	0.777596	0.777676	0.777509	0.777523	0.77883	0.778073	0.777635	0.777555	0.777905	0.778194	0.777547	0.77742	0.777703			2.30998	0.77868	0.777768	0.776047	0.777107	0.77765	0.778024	0.778139	0.777947	0.778417	0.77821	0.776516	0.778367	0.7772	0.776813	0.778831	0.778109			2.30998	0.776294	0.776746	0.778049	0.777644	0.777323	0.77728	0.777393	0.777217	0.776868	0.776809
	2.3845	0.775753	0.775228	0.774028	0.774648	0.774609	0.774957	0.773894	0.77498	0.774824	0.774894	0.774237	0.774577	0.776256	0.775238	0.775726	0.77647			2.3845	0.775595	0.775191	0.774098	0.774376	0.77534	0.775189	0.775902	0.775269	0.77545	0.775499	0.775933	0.775069	0.774915	0.774929	0.777137	0.776162			2.3845	0.773499	0.774327	0.775013	0.774424	0.775477	0.773138	0.773981	0.775032	0.774077	0.774485
	2.45901	0.772975	0.770775	0.770961	0.772321	0.772775	0.771765	0.771667	0.773033	0.771982	0.773118	0.771518	0.77217	0.773333	0.772129	0.772867	0.773128			2.45901	0.772853	0.773211	0.771139	0.771757	0.772428	0.772848	0.773499	0.77256	0.773187	0.771982	0.772667	0.773137	0.771938	0.771173	0.774198	0.772409			2.45901	0.770559	0.771674	0.772366	0.77241	0.771451	0.771277	0.771762	0.771985	0.77164	0.771555
	2.53353	0.7701	0.769149	0.768318	0.769724	0.769254	0.768658	0.768943	0.769478	0.769754	0.770147	0.769254	0.769216	0.77019	0.770416	0.770054	0.771364			2.53353	0.770482	0.77017	0.768235	0.769183	0.770314	0.770182	0.770424	0.77046	0.770256	0.770686	0.769257	0.77029	0.770299	0.768331	0.770673	0.770017			2.53353	0.767937	0.769017	0.768909	0.769414	0.769359	0.768767	0.770058	0.770204	0.768988	0.769368
	2.60805	0.768138	0.766989	0.766104	0.766478	0.767085	0.766585	0.766067	0.767992	0.766707	0.767529	0.76634	0.766937	0.767838	0.767865	0.767205	0.768502			2.60805	0.767572	0.767371	0.76656	0.76682	0.767205	0.767543	0.7681	0.767628	0.768051	0.767858	0.767901	0.768292	0.767367	0.765422	0.768989	0.767685			2.60805	0.765203	0.766656	0.767039	0.767182	0.766939	0.766937	0.767122	0.766604	0.766434	0.766886
	2.68256	0.765497	0.765027	0.763437	0.765315	0.765283	0.76419	0.764626	0.765227	0.764456	0.765015	0.763728	0.764561	0.766042	0.764905	0.765159	0.765365			2.68256	0.765178	0.765405	0.763084	0.763664	0.765551	0.764787	0.76549	0.764947	0.765672	0.764667	0.765073	0.76551	0.765385	0.763603	0.766314	0.765752			2.68256	0.763013	0.763989	0.76382	0.764424	0.764934	0.763536	0.763435	0.764445	0.763732	0.763645
	2.75708	0.762876	0.761568	0.759984	0.762506	0.762209	0.761992	0.762485	0.762757	0.761402	0.762873	0.761699	0.762215	0.762618	0.762638	0.762547	0.764081			2.75708	0.762813	0.762857	0.760854	0.762114	0.762901	0.763335	0.763191	0.763206	0.763121	0.762327	0.76273	0.762921	0.76278	0.76144	0.763206	0.764046			2.75708	0.760916	0.761018	0.762051	0.762124	0.761236	0.761477	0.76235	0.762532	0.76156	0.761332
	2.83159	0.761027	0.75947	0.75846	0.760612	0.759306	0.759311	0.759704	0.760548	0.75894	0.760521	0.759072	0.760319	0.76018	0.760205	0.759927	0.761292			2.83159	0.760309	0.760778	0.759205	0.759171	0.760228	0.760711	0.76117	0.760605	0.76113	0.759938	0.76049	0.761129	0.760457	0.759285	0.76132	0.760195			2.83159	0.758801	0.759172	0.75919	0.75957	0.759511	0.759179	0.758517	0.760601	0.759239	0.759534
	2.90611	0.758823	0.757204	0.756064	0.757678	0.757721	0.757738	0.757248	0.757722	0.757261	0.758422	0.756681	0.758754	0.758482	0.758288	0.758489	0.759557			2.90611	0.758308	0.757694	0.756405	0.756963	0.757917	0.758409	0.758204	0.758505	0.759095	0.757969	0.758317	0.75863	0.758644	0.756852	0.758776	0.758785			2.90611	0.75674	0.757015	0.757202	0.756898	0.757183	0.756738	0.756475	0.757784	0.756814	0.756057
	2.98062	0.755804	0.755275	0.754072	0.755468	0.756003	0.755014	0.755077	0.754594	0.755498	0.755646	0.75509	0.755989	0.756184	0.75566	0.755894	0.75592			2.98062	0.756448	0.755554	0.754345	0.754544	0.755562	0.756486	0.756446	0.755925	0.755911	0.755671	0.756358	0.756595	0.755857	0.755075	0.756315	0.75589			2.98062	0.754243	0.754251	0.755008	0.755059	0.755346	0.75374	0.754629	0.755424	0.755083	0.755117
	3.05514	0.753628	0.75262	0.750877	0.753317	0.753263	0.75288	0.753106	0.75382	0.753101	0.753453	0.752231	0.754831	0.755217	0.753979	0.754646	0.753798			3.05514	0.753665	0.752793	0.752181	0.752523	0.754091	0.75373	0.753878	0.754093	0.753953	0.753682	0.754443	0.754345	0.753649	0.753096	0.755452	0.753632			3.05514	0.75088	0.752368	0.752708	0.753068	0.753696	0.752277	0.752697	0.753414	0.752309	0.753053
	3.12966	0.751939	0.750606	0.750384	0.751404	0.750658	0.751237	0.751354	0.752375	0.750855	0.751647	0.750532	0.75287	0.752049	0.751636	0.751906	0.752786			3.12966	0.751435	0.751397	0.750523	0.750692	0.751654	0.750776	0.751982	0.751958	0.751895	0.751634	0.75181	0.752747	0.751201	0.749822	0.752414	0.751626			3.12966	0.749201	0.7498	0.7501	0.751032	0.751231	0.750046	0.750764	0.750557	0.749847	0.75027
	3.20417	0.750368	0.74788	0.747478	0.749511	0.748695	0.748587	0.748391	0.749378	0.7485	0.749245	0.749318	0.750144	0.750522	0.748741	0.749654	0.750089			3.20417	0.749287	0.748962	0.747686	0.748859	0.749004	0.748657	0.74977	0.750826	0.75039	0.749891	0.750361	0.749975	0.75051	0.748318	0.749848	0.749993			3.20417	0.747256	0.748415	0.748239	0.748419	0.749186	0.747595	0.748836	0.749589	0.748477	0.748632
	3.27869	0.747521	0.747006	0.745243	0.746158	0.747012	0.746669	0.747504	0.747346	0.747549	0.7474	0.745971	0.747886	0.74764	0.747006	0.747373	0.748236			3.27869	0.747379	0.746937	0.745756	0.746811	0.747545	0.747903	0.74856	0.74807	0.747936	0.747031	0.747208	0.747655	0.748603	0.74645	0.748521	0.747525			3.27869	0.74598	0.746392	0.745654	0.746427	0.745893	0.745557	0.747566	0.747111	0.746918	0.746634
	3.3532	0.745191	0.744648	0.744194	0.745111	0.745782	0.744972	0.745394	0.74541	0.74454	0.745331	0.744607	0.746183	0.746212	0.745746	0.74476	0.746191			3.3532	0.745019	0.74504	0.744516	0.744409	0.745057	0.744814	0.745966	0.745849	0.745522	0.744929	0.745833	0.745834	0.74613	0.744862	0.746585	0.746161			3.3532	0.743303	0.744366	0.744081	0.744325	0.745098	0.743847	0.744356	0.745177	0.744215	0.743466
	3.42772	0.743527	0.742619	0.74156	0.742591	0.743093	0.743274	0.742817	0.744015	0.743701	0.744259	0.742968	0.743599	0.745212	0.743369	0.74267	0.744948			3.42772	0.743538	0.742974	0.741919	0.743324	0.74367	0.744448	0.744042	0.742808	0.743296	0.743662	0.743056	0.744126	0.743697	0.74235	0.744952	0.743535			3.42772	0.741237	0.742891	0.74187	0.742248	0.742586	0.741	0.742611	0.742943	0.74311	0.741511
	3.50223	0.741633	0.740366	0.740209	0.741594	0.741097	0.740845	0.740669	0.741446	0.741463	0.741257	0.741347	0.741181	0.742424	0.742106	0.740875	0.742816			3.50223	0.742141	0.741726	0.740251	0.740418	0.741609	0.742359	0.742464	0.740848	0.741555	0.741231	0.741669	0.741717	0.742074	0.740664	0.743775	0.741998			3.50223	0.739351	0.740288	0.73979	0.740575	0.74088	0.739436	0.740906	0.740266	0.740359	0.740785
	3.57675	0.740526	0.739772	0.73824	0.738891	0.739008	0.738842	0.739055	0.738929	0.739113	0.739636	0.739252	0.73955	0.740142	0.738981	0.738961	0.74066			3.57675	0.740035	0.738572	0.73804	0.738755	0.73944	0.738684	0.740089	0.739401	0.739226	0.740051	0.739651	0.740074	0.74025	0.738372	0.740606	0.740247			3.57675	0.737139	0.738614	0.738376	0.737823	0.738999	0.737991	0.739237	0.73824	0.738599	0.737919
	3.65126	0.73869	0.737356	0.736705	0.737086	0.737638	0.736575	0.737136	0.738113	0.736622	0.737234	0.736986	0.73755	0.738761	0.736958	0.737319	0.738474			3.65126	0.738067	0.737177	0.735973	0.73661	0.737823	0.737835	0.738396	0.736991	0.738966	0.737716	0.737455	0.737764	0.738535	0.736421	0.738716	0.738179			3.65126	0.735105	0.735616	0.735886	0.736361	0.737937	0.736873	0.736188	0.736986	0.737588	0.736469
	3.72578	0.737054	0.736232	0.734377	0.736275	0.736562	0.735414	0.735421	0.736456	0.73492	0.735269	0.735182	0.735668	0.736404	0.735668	0.735571	0.737187			3.72578	0.736353	0.735967	0.734618	0.735404	0.735676	0.736483	0.73604	0.735139	0.73597	0.735478	0.736287	0.736579	0.736003	0.734246	0.737291	0.736014			3.72578	0.73327	0.734423	0.734383	0.734511	0.73516	0.734495	0.734495	0.735774	0.735225	0.734213
	3.8003	0.73483	0.733653	0.733526	0.734197	0.734349	0.734077	0.733487	0.73399	0.732859	0.734714	0.7333	0.733712	0.735099	0.733734	0.733785	0.734716			3.8003	0.734592	0.733892	0.732257	0.733234	0.734573	0.734571	0.734196	0.73353	0.734303	0.733405	0.733992	0.733856	0.734069	0.733487	0.734394	0.735067			3.8003	0.731557	0.732395	0.732762	0.732427	0.732835	0.732744	0.733414	0.733383	0.73326	0.732038
	3.87481	0.732889	0.731823	0.730257	0.732386	0.732333	0.731678	0.731849	0.73257	0.730736	0.732077	0.731232	0.732284	0.733246	0.732451	0.731349	0.732507			3.87481	0.732503	0.732486	0.730267	0.731907	0.732695	0.732192	0.73225	0.732152	0.733207	0.73227	0.732071	0.732799	0.732002	0.731643	0.733519	0.732346			3.87481	0.729788	0.731025	0.730838	0.731223	0.731901	0.730958	0.730586	0.731801	0.731536	0.730155
	3.94933	0.730856	0.729569	0.729557	0.730088	0.730206	0.730211	0.729835	0.731046	0.729166	0.731163	0.729659	0.730028	0.730998	0.730463	0.729745	0.731722			3.94933	0.731327	0.730862	0.728653	0.729161	0.731136	0.730607	0.730364	0.731052	0.731472	0.729737	0.730061	0.731595	0.730651	0.729203	0.731423	0.730947			3.94933	0.728636	0.728908	0.72915	0.729278	0.729981	0.729017	0.729381	0.729769	0.729289	0.729459
	4.02384	0.730023	0.728512	0.727139	0.728886	0.72906	0.728985	0.728069	0.729303	0.728404	0.728967	0.727678	0.728648	0.72981	0.728748	0.728443	0.729288			4.02384	0.729465	0.728087	0.726727	0.727386	0.728561	0.729516	0.729963	0.728724	0.728656	0.728822	0.727977	0.728892	0.729239	0.728408	0.730447	0.729857			4.02384	0.726749	0.72764	0.727929	0.726958	0.728761	0.727875	0.72685	0.729325	0.727748	0.726975
	4.09836	0.728929	0.72665	0.725736	0.727126	0.727227	0.727574	0.72653	0.728093	0.726748	0.727377	0.726832	0.727582	0.727793	0.72652	0.727086	0.727699			4.09836	0.727067	0.726998	0.725141	0.726887	0.726889	0.727805	0.728357	0.726899	0.72747	0.726536	0.726905	0.726907	0.727755	0.726488	0.727647	0.727535			4.09836	0.72548	0.725112	0.726074	0.726671	0.726702	0.725201	0.726454	0.726687	0.726258	0.725206
	4.17287	0.727215	0.724533	0.724284	0.724473	0.726366	0.725663	0.724712	0.725896	0.724715	0.725175	0.725173	0.725611	0.725914	0.725464	0.724976	0.727332			4.17287	0.725557	0.725671	0.722792	0.724652	0.725403	0.72601	0.725712	0.724916	0.725877	0.725703	0.725923	0.725979	0.725969	0.724943	0.726186	0.725849			4.17287	0.723937	0.723908	0.724516	0.724385	0.72546	0.723606	0.724875	0.724554	0.725133	0.724309
	4.24739	0.724898	0.722684	0.723113	0.724085	0.723206	0.723888	0.722625	0.724357	0.723121	0.723711	0.722757	0.723874	0.724685	0.723416	0.723959	0.72481			4.24739	0.724146	0.724227	0.722195	0.722888	0.723713	0.724341	0.724251	0.72253	0.724446	0.723684	0.724177	0.723821	0.72467	0.723295	0.724672	0.724415			4.24739	0.722411	0.72185	0.723313	0.7229	0.723609	0.722278	0.72241	0.722821	0.723385	0.722462
	4.3219	0.723406	0.722271	0.72104	0.722278	0.721774	0.72177	0.721805	0.722646	0.72213	0.722624	0.721178	0.721917	0.723675	0.722097	0.721175	0.723549			4.3219	0.722787	0.723051	0.721022	0.721358	0.722219	0.722327	0.722446	0.721869	0.723283	0.722098	0.72249	0.723724	0.722581	0.721989	0.722997	0.722063			4.3219	0.720359	0.720084	0.720956	0.721366	0.72167	0.721071	0.721173	0.721422	0.721623	0.721132
	4.39642	0.721688	0.720543	0.719081	0.720455	0.720475	0.720526	0.72098	0.720975	0.719841	0.720529	0.71982	0.720696	0.721406	0.720369	0.720362	0.721737			4.39642	0.720943	0.720922	0.718483	0.719855	0.720193	0.721511	0.722019	0.720874	0.72124	0.721193	0.720652	0.721058	0.72096	0.719629	0.722082	0.721014			4.39642	0.719246	0.719133	0.718707	0.71957	0.720081	0.719291	0.719553	0.72058	0.720364	0.71873
	4.47094	0.72015	0.717919	0.718119	0.719284	0.719002	0.719023	0.718274	0.719017	0.718231	0.719269	0.7178	0.719332	0.719707	0.719384	0.718953	0.719438			4.47094	0.719638	0.718892	0.717487	0.718397	0.718798	0.719824	0.719631	0.718278	0.719594	0.719351	0.719207	0.719872	0.719501	0.718273	0.719901	0.719765			4.47094	0.717225	0.717822	0.717945	0.718366	0.718446	0.717518	0.718227	0.718383	0.718448	0.71832
	4.54545	0.718529	0.716729	0.716551	0.717588	0.717121	0.717906	0.71644	0.71705	0.717115	0.716676	0.716356	0.718009	0.718517	0.717547	0.717046	0.719325			4.54545	0.717626	0.717722	0.716284	0.71697	0.717768	0.718258	0.717742	0.717815	0.718756	0.717758	0.717611	0.718429	0.718097	0.716874	0.718477	0.718568			4.54545	0.715504	0.715776	0.716884	0.717176	0.71711	0.715871	0.716427	0.717829	0.716147	0.716628
	4.61997	0.717788	0.715528	0.714075	0.715578	0.716067	0.715914	0.71519	0.716219	0.715003	0.715772	0.715048	0.715992	0.717036	0.715991	0.716216	0.717583			4.61997	0.717293	0.716486	0.715017	0.71565	0.716198	0.716897	0.716681	0.715119	0.71714	0.716054	0.715679	0.716043	0.716128	0.715857	0.717471	0.716778			4.61997	0.714716	0.714803	0.715084	0.715631	0.715728	0.715417	0.716007	0.715729	0.715164	0.715679
	4.69448	0.715701	0.714549	0.71325	0.713735	0.714699	0.713988	0.714089	0.714925	0.713178	0.714568	0.714218	0.715569	0.715495	0.713871	0.714144	0.715975			4.69448	0.715343	0.714893	0.714175	0.714201	0.713893	0.715126	0.714989	0.71444	0.714794	0.715015	0.714927	0.714667	0.714868	0.713669	0.715942	0.715292			4.69448	0.713068	0.712824	0.713993	0.713982	0.714207	0.713714	0.713698	0.713176	0.713787	0.714215
	4.769	0.71516	0.712724	0.712323	0.713065	0.712797	0.713896	0.712477	0.713033	0.712808	0.713142	0.712171	0.713102	0.713871	0.712156	0.712357	0.714179			4.769	0.71398	0.713671	0.711837	0.712029	0.712973	0.713387	0.713693	0.713469	0.713393	0.713694	0.713408	0.713896	0.713204	0.712829	0.71487	0.714049			4.769	0.710677	0.711963	0.711744	0.712107	0.71296	0.712218	0.711991	0.712157	0.712294	0.712304
	4.84351	0.712511	0.711281	0.710388	0.710812	0.711992	0.71114	0.711279	0.712197	0.710448	0.711331	0.711437	0.711637	0.713	0.711738	0.711251	0.712193			4.84351	0.713663	0.712006	0.709998	0.710694	0.711869	0.712609	0.711229	0.711528	0.712371	0.712182	0.712135	0.712149	0.712685	0.71095	0.713253	0.712492			4.84351	0.710626	0.710433	0.71107	0.710452	0.71089	0.711367	0.710995	0.71204	0.711481	0.710674
	4.91803	0.711706	0.710326	0.708912	0.709721	0.710171	0.709983	0.709826	0.710097	0.709617	0.711049	0.709221	0.710897	0.710908	0.71002	0.709921	0.711634			4.91803	0.711451	0.711336	0.70948	0.709601	0.710266	0.711268	0.711231	0.709862	0.711273	0.710344	0.709905	0.710335	0.71119	0.710063	0.712093	0.710381			4.91803	0.708501	0.708313	0.709678	0.709507	0.709525	0.709461	0.710177	0.709992	0.710004	0.709675
	4.99255	0.711273	0.708429	0.707732	0.708355	0.709467	0.709321	0.708058	0.708663	0.708396	0.709139	0.708359	0.709207	0.70998	0.708447	0.708407	0.709335			4.99255	0.710096	0.709934	0.707398	0.707774	0.708921	0.709494	0.70919	0.70899	0.709108	0.709346	0.709268	0.70924	0.708905	0.708879	0.71058	0.709635			4.99255	0.707635	0.70798	0.707515	0.708776	0.70866	0.707937	0.708615	0.709039	0.708576	0.707653
	5.06706	0.709344	0.706994	0.70638	0.708045	0.707719	0.707292	0.707168	0.70797	0.707449	0.708297	0.707252	0.707877	0.708839	0.707182	0.706946	0.709132			5.06706	0.708289	0.707969	0.706532	0.706605	0.708132	0.70861	0.708347	0.708097	0.707451	0.708625	0.707981	0.707666	0.708265	0.706881	0.70912	0.708515			5.06706	0.705323	0.706196	0.707471	0.706442	0.706496	0.707506	0.706951	0.707382	0.708093	0.706534
	5.14158	0.708289	0.705273	0.705226	0.70646	0.706801	0.706093	0.70573	0.706935	0.70525	0.706668	0.70548	0.707051	0.707197	0.706169	0.705909	0.707456			5.14158	0.708153	0.706722	0.70538	0.704847	0.706798	0.707304	0.706474	0.7069	0.707236	0.706375	0.707287	0.707348	0.707344	0.705455	0.708153	0.707027			5.14158	0.704799	0.705402	0.705011	0.705891	0.705898	0.705496	0.705697	0.706141	0.705838	0.705767
	5.21609	0.706239	0.705019	0.703921	0.705419	0.704964	0.704263	0.703972	0.705576	0.704076	0.705623	0.704342	0.705759	0.705763	0.704368	0.704204	0.706992			5.21609	0.705308	0.705955	0.703554	0.703922	0.704763	0.705779	0.70502	0.705693	0.705883	0.704824	0.705482	0.70625	0.70602	0.70443	0.706881	0.705601			5.21609	0.703297	0.70378	0.704474	0.704005	0.704939	0.70506	0.704473	0.705194	0.704494	0.704103
	5.29061	0.705392	0.703353	0.702571	0.704195	0.703084	0.702982	0.703317	0.704196	0.703283	0.703468	0.702731	0.703927	0.705531	0.703381	0.702983	0.70486			5.29061	0.70523	0.703923	0.702815	0.702906	0.704061	0.704358	0.704466	0.703824	0.704745	0.704515	0.704007	0.704268	0.704024	0.702978	0.705391	0.704092			5.29061	0.702145	0.702481	0.703084	0.702605	0.703786	0.703455	0.703013	0.704067	0.703402	0.702874
	5.36512	0.70369	0.701416	0.701396	0.702237	0.701901	0.702244	0.701508	0.703393	0.701809	0.702879	0.70114	0.702928	0.703719	0.702436	0.702411	0.70315			5.36512	0.703393	0.702621	0.701989	0.701601	0.702583	0.703537	0.703735	0.702737	0.702921	0.702445	0.702832	0.702778	0.702454	0.702274	0.703731	0.703444			5.36512	0.700447	0.701099	0.701377	0.701196	0.702263	0.701588	0.701753	0.702053	0.70207	0.701195
	5.43964	0.702328	0.700803	0.699823	0.701501	0.701635	0.701192	0.700344	0.701488	0.700886	0.700627	0.700072	0.702271	0.702436	0.700846	0.700187	0.703017			5.43964	0.702301	0.70151	0.699721	0.700256	0.701828	0.701765	0.7022	0.701408	0.701412	0.701603	0.700695	0.701278	0.701325	0.700596	0.703028	0.702147			5.43964	0.699332	0.699542	0.700068	0.700279	0.701033	0.700565	0.700937	0.701638	0.700479	0.699302
	5.51415	0.702225	0.698921	0.698956	0.700515	0.699686	0.699694	0.699266	0.700382	0.69899	0.700362	0.699044	0.70004	0.702084	0.699996	0.699247	0.700931			5.51415	0.700855	0.700546	0.698904	0.69911	0.700484	0.701038	0.699966	0.699959	0.700521	0.700068	0.699734	0.700616	0.699618	0.699728	0.701393	0.700422			5.51415	0.69801	0.698753	0.699134	0.69859	0.700264	0.699302	0.69965	0.700573	0.699747	0.698371
	5.58867	0.699914	0.697706	0.698354	0.698744	0.698501	0.698836	0.698598	0.699578	0.698841	0.698619	0.698916	0.699051	0.700153	0.698511	0.698239	0.700913			5.58867	0.699878	0.699189	0.699075	0.697887	0.699181	0.699969	0.698834	0.699018	0.700049	0.699536	0.69898	0.699507	0.698857	0.698334	0.700358	0.699273			5.58867	0.697252	0.697897	0.698619	0.697811	0.698693	0.698304	0.698545	0.698353	0.698611	0.698095
	5.66319	0.69853	0.696544	0.696001	0.698308	0.69811	0.697489	0.696443	0.699396	0.697098	0.697287	0.696317	0.697753	0.699236	0.697809	0.697739	0.699188			5.66319	0.698706	0.698065	0.696461	0.697198	0.698198	0.698741	0.697805	0.697499	0.698071	0.697943	0.697717	0.698943	0.698249	0.696491	0.699608	0.698223			5.66319	0.696691	0.695645	0.696752	0.697159	0.698222	0.69691	0.697295	0.697072	0.696597	0.696513
	5.7377	0.697418	0.69577	0.695368	0.69603	0.696339	0.696855	0.695628	0.696723	0.696436	0.696163	0.695816	0.697119	0.697765	0.697084	0.696303	0.697409			5.7377	0.697883	0.697413	0.694973	0.69554	0.697189	0.697244	0.696398	0.697045	0.697443	0.696694	0.696461	0.697652	0.69668	0.696434	0.698363	0.697191			5.7377	0.694763	0.695208	0.696112	0.695804	0.69643	0.69519	0.695923	0.695646	0.696274	0.695881
	5.81222	0.695248	0.694537	0.694147	0.695148	0.694214	0.695142	0.694674	0.69565	0.694878	0.694575	0.694518	0.695753	0.696815	0.695541	0.694195	0.695907			5.81222	0.696351	0.695875	0.694298	0.694343	0.695805	0.695977	0.695133	0.695463	0.696458	0.696068	0.69579	0.696055	0.695841	0.695025	0.697179	0.69547			5.81222	0.69362	0.693711	0.694573	0.694522	0.695359	0.695002	0.694572	0.695475	0.694805	0.694137
	5.88673	0.695118	0.694421	0.692661	0.694116	0.694573	0.694798	0.693619	0.695158	0.69374	0.693644	0.692411	0.69474	0.69584	0.694312	0.693831	0.695559			5.88673	0.695376	0.694868	0.693298	0.69311	0.69376	0.694608	0.694049	0.694587	0.694742	0.694562	0.694131	0.694489	0.694237	0.693207	0.696255	0.695077			5.88673	0.691955	0.692337	0.693694	0.693125	0.694393	0.693893	0.69343	0.693608	0.694042	0.692803
	5.96125	0.694018	0.693187	0.691167	0.692906	0.693361	0.694134	0.692794	0.694177	0.691963	0.692993	0.69206	0.693229	0.695012	0.692431	0.692646	0.695033			5.96125	0.694106	0.693784	0.692586	0.692642	0.692462	0.694014	0.693035	0.693318	0.693519	0.692998	0.694158	0.693795	0.69317	0.69242	0.694806	0.693369			5.96125	0.691436	0.691785	0.692279	0.693029	0.692967	0.692473	0.691864	0.693343	0.693343	0.692628
	6.03576	0.693429	0.691481	0.690603	0.691496	0.691501	0.691853	0.690916	0.692618	0.692237	0.691677	0.691648	0.693244	0.693411	0.691915	0.691672	0.692842			6.03576	0.693064	0.691521	0.690821	0.690253	0.691767	0.69304	0.692306	0.692399	0.692261	0.692951	0.691618	0.692711	0.692389	0.691228	0.694009	0.692445			6.03576	0.690369	0.690573	0.690752	0.69135	0.692581	0.691218	0.691575	0.691808	0.691976	0.69082
	6.11028	0.691717	0.690769	0.689689	0.690361	0.690833	0.690589	0.690104	0.691739	0.689873	0.691336	0.689845	0.691652	0.692103	0.690808	0.691321	0.691845			6.11028	0.691782	0.691225	0.689903	0.689593	0.690909	0.69141	0.691583	0.691072	0.691298	0.691482	0.690775	0.691928	0.690885	0.690473	0.693058	0.691481			6.11028	0.688771	0.689776	0.690288	0.689421	0.690629	0.690362	0.690233	0.691058	0.690609	0.689978
	6.18479	0.689967	0.689518	0.689341	0.689516	0.690208	0.689726	0.6888	0.690109	0.689024	0.689496	0.688869	0.690344	0.690677	0.690174	0.689577	0.691168			6.18479	0.690782	0.690737	0.688329	0.687924	0.690198	0.690163	0.69006	0.689894	0.690569	0.69047	0.690201	0.690013	0.690156	0.689138	0.691835	0.691041			6.18479	0.688282	0.688952	0.689587	0.688545	0.690037	0.689129	0.689818	0.689899	0.689737	0.688781
	6.25931	0.689409	0.688485	0.68712	0.689186	0.688633	0.689483	0.688534	0.689503	0.687857	0.688886	0.687293	0.689235	0.690313	0.688522	0.689641	0.690192			6.25931	0.690008	0.689398	0.687507	0.687435	0.689203	0.689567	0.689748	0.688241	0.689022	0.689389	0.688902	0.688831	0.689681	0.68846	0.691178	0.690405			6.25931	0.687363	0.687455	0.688876	0.687937	0.689412	0.687986	0.688458	0.689024	0.688187	0.688731
	6.33383	0.688459	0.687066	0.687111	0.687089	0.687782	0.687003	0.686794	0.688798	0.68701	0.687324	0.687301	0.687999	0.689443	0.688043	0.68769	0.688867			6.33383	0.688841	0.688447	0.686758	0.68723	0.688411	0.688192	0.68842	0.687234	0.6891	0.68893	0.687537	0.688527	0.688298	0.686815	0.689351	0.689446			6.33383	0.685442	0.685895	0.687352	0.687447	0.688029	0.687054	0.687421	0.687264	0.687358	0.686818
	6.40834	0.687852	0.68594	0.685477	0.687059	0.68722	0.686453	0.685887	0.68709	0.686103	0.686284	0.686213	0.687829	0.687393	0.687112	0.686434	0.687759			6.40834	0.687601	0.687307	0.685684	0.685493	0.686945	0.687384	0.687196	0.686893	0.687897	0.687136	0.68667	0.687988	0.68767	0.686517	0.688883	0.688449			6.40834	0.684641	0.685689	0.686338	0.685926	0.686376	0.685624	0.685561	0.687648	0.686393	0.685939
	6.48286	0.687357	0.686021	0.684402	0.685991	0.68597	0.686234	0.685213	0.686592	0.685918	0.685951	0.68481	0.686141	0.687206	0.685676	0.685789	0.687167			6.48286	0.686975	0.686749	0.684691	0.684947	0.685972	0.686393	0.685779	0.686473	0.687249	0.68577	0.68643	0.686691	0.685568	0.685022	0.688332	0.686745			6.48286	0.683444	0.684378	0.685402	0.684919	0.686067	0.68455	0.685121	0.685666	0.685382	0.685293
	6.55737	0.686762	0.684397	0.684272	0.684432	0.684937	0.685115	0.68416	0.686012	0.68478	0.684691	0.683055	0.685326	0.686174	0.685186	0.683927	0.687113			6.55737	0.686583	0.685602	0.68352	0.684386	0.685448	0.685281	0.685672	0.685153	0.68615	0.684715	0.685245	0.685926	0.68575	0.68499	0.687664	0.686383			6.55737	0.682673	0.683407	0.684427	0.683833	0.684244	0.684139	0.683879	0.68501	0.684971	0.684232
	6.63189	0.684585	0.682901	0.682689	0.683426	0.684035	0.683523	0.683425	0.683812	0.683164	0.683561	0.68292	0.683651	0.68418	0.683651	0.684098	0.68507			6.63189	0.685671	0.684755	0.682136	0.68344	0.685161	0.685635	0.684479	0.683882	0.684253	0.684719	0.683985	0.685723	0.684046	0.683581	0.686287	0.684829			6.63189	0.681619	0.682788	0.683159	0.683148	0.683278	0.682916	0.682587	0.68341	0.683105	0.682929
	6.7064	0.684023	0.682037	0.682214	0.683026	0.683192	0.682616	0.681739	0.683489	0.681993	0.683116	0.681933	0.683652	0.683658	0.68249	0.682758	0.684119			6.7064	0.684096	0.683614	0.682074	0.681668	0.682807	0.684246	0.683228	0.682774	0.684252	0.683973	0.683535	0.684116	0.683912	0.682639	0.684568	0.683974			6.7064	0.680897	0.681539	0.683117	0.681947	0.683013	0.682329	0.681995	0.682783	0.682923	0.682298
	6.78092	0.683461	0.681172	0.680673	0.682249	0.682139	0.681911	0.681456	0.682726	0.681709	0.681942	0.680585	0.682618	0.683039	0.681469	0.68164	0.68311			6.78092	0.682842	0.68323	0.680734	0.681278	0.682558	0.682441	0.682447	0.682286	0.683346	0.681779	0.682309	0.683392	0.683082	0.68229	0.683776	0.683168			6.78092	0.681103	0.680089	0.68232	0.681689	0.682444	0.682224	0.681558	0.681512	0.681256	0.680892
	6.85544	0.682402	0.680356	0.679026	0.680469	0.681008	0.67987	0.679956	0.682793	0.67996	0.681328	0.679577	0.681445	0.682438	0.680517	0.680584	0.682305			6.85544	0.68302	0.681799	0.680203	0.68014	0.681854	0.682038	0.681732	0.681278	0.681513	0.681509	0.681752	0.682466	0.682236	0.68054	0.683245	0.681553			6.85544	0.67917	0.68	0.681729	0.680021	0.680817	0.68045	0.680002	0.680911	0.680842	0.680415
	6.92995	0.681486	0.680067	0.678773	0.679933	0.679692	0.680128	0.679206	0.680732	0.679256	0.679245	0.679304	0.68089	0.681919	0.679716	0.679453	0.68188			6.92995	0.68126	0.680313	0.67926	0.678764	0.681177	0.681101	0.681199	0.680967	0.682268	0.68091	0.679743	0.681332	0.680445	0.6795	0.682323	0.681527			6.92995	0.67843	0.6788	0.680221	0.678902	0.680598	0.679438	0.678937	0.679857	0.679387	0.680058
	7.00447	0.680636	0.678573	0.678255	0.67868	0.67911	0.678748	0.677857	0.679817	0.677696	0.679617	0.678011	0.679379	0.680428	0.678558	0.678643	0.680037			7.00447	0.680326	0.679797	0.678942	0.678277	0.679856	0.680347	0.679932	0.679297	0.680718	0.679475	0.679442	0.680679	0.680518	0.678352	0.682193	0.679532			7.00447	0.678134	0.678314	0.679498	0.678665	0.678562	0.678757	0.67873	0.678121	0.679652	0.67892
	7.07898	0.67998	0.677945	0.676531	0.678015	0.677581	0.677866	0.677672	0.679653	0.677576	0.678675	0.678637	0.678613	0.678867	0.677837	0.678039	0.679935			7.07898	0.679772	0.679429	0.677168	0.677143	0.678778	0.679365	0.679569	0.678842	0.679982	0.677917	0.679273	0.678947	0.680329	0.677956	0.680685	0.679179			7.07898	0.67685	0.677273	0.67891	0.678398	0.67825	0.677787	0.677509	0.677551	0.678767	0.677985
	7.1535	0.679371	0.676975	0.676566	0.677245	0.676958	0.677137	0.677703	0.678843	0.676865	0.677803	0.676713	0.677144	0.677374	0.677649	0.676565	0.679257			7.1535	0.679401	0.677912	0.676209	0.67623	0.678891	0.678367	0.678117	0.677785	0.678565	0.677776	0.677935	0.679	0.677697	0.677137	0.679283	0.678508			7.1535	0.675632	0.676045	0.676808	0.676886	0.677901	0.677389	0.676449	0.677657	0.67795	0.676615
	7.22801	0.678268	0.675789	0.675639	0.676917	0.675824	0.676096	0.675917	0.676891	0.676045	0.677442	0.675678	0.675523	0.677361	0.675965	0.675424	0.677756			7.22801	0.678077	0.67813	0.676205	0.676163	0.677167	0.677713	0.677203	0.676971	0.677459	0.677373	0.676995	0.678306	0.677969	0.676544	0.678996	0.676634			7.22801	0.674768	0.675522	0.676602	0.676061	0.676962	0.676478	0.675988	0.676072	0.677149	0.675254
	7.30253	0.676961	0.675677	0.67484	0.675751	0.674686	0.67587	0.674752	0.675881	0.675012	0.676043	0.674469	0.675897	0.676798	0.675045	0.67481	0.676821			7.30253	0.677057	0.676822	0.674933	0.675283	0.676574	0.676478	0.676924	0.676157	0.6768	0.675751	0.675956	0.677164	0.676453	0.676155	0.678351	0.676538			7.30253	0.674342	0.674605	0.675728	0.674975	0.676502	0.675286	0.675298	0.676462	0.675005	0.674739
	7.37704	0.676582	0.674744	0.67373	0.675059	0.674302	0.674956	0.674226	0.675588	0.673833	0.675161	0.67383	0.675204	0.676364	0.674741	0.673917	0.676089			7.37704	0.676479	0.675578	0.674153	0.674226	0.675604	0.675413	0.67553	0.675657	0.67622	0.67584	0.675067	0.676003	0.676052	0.674493	0.676979	0.675803			7.37704	0.672961	0.675191	0.675065	0.674334	0.675567	0.674386	0.674001	0.673958	0.675415	0.674704
	7.45156	0.675713	0.673239	0.673155	0.674324	0.673839	0.673101	0.672892	0.674869	0.672374	0.67421	0.673073	0.673837	0.675157	0.673241	0.67389	0.675005			7.45156	0.676186	0.674218	0.673472	0.67312	0.674602	0.673809	0.67444	0.674808	0.675494	0.67436	0.673673	0.675203	0.674293	0.674319	0.677028	0.674995			7.45156	0.671844	0.672969	0.673801	0.673769	0.674069	0.673402	0.672723	0.674295	0.673878	0.673099
	7.52608	0.67466	0.6726	0.67231	0.673172	0.673181	0.672472	0.672119	0.674393	0.672597	0.673643	0.672219	0.672652	0.673886	0.672986	0.67211	0.674682			7.52608	0.675698	0.674175	0.672355	0.67286	0.674567	0.674261	0.67473	0.674187	0.674155	0.674034	0.673213	0.674073	0.673374	0.673395	0.675522	0.674414			7.52608	0.671427	0.671771	0.672604	0.672591	0.673354	0.673605	0.672155	0.672846	0.673451	0.672096
	7.60059	0.673615	0.671223	0.671402	0.672263	0.672501	0.672359	0.671835	0.672836	0.671467	0.673143	0.670991	0.671856	0.673519	0.672042	0.673055	0.673586			7.60059	0.674926	0.673495	0.672088	0.671866	0.67356	0.67347	0.673618	0.672596	0.673842	0.673057	0.672557	0.67351	0.673771	0.672389	0.674241	0.673327			7.60059	0.671207	0.670984	0.672101	0.6716	0.672225	0.672745	0.671113	0.672473	0.672782	0.67171
	7.67511	0.67292	0.671059	0.670821	0.671567	0.671657	0.670805	0.671037	0.672122	0.670313	0.671483	0.671307	0.671113	0.672918	0.670963	0.671332	0.672686			7.67511	0.673263	0.672232	0.671371	0.671808	0.67289	0.673268	0.672209	0.672202	0.673895	0.672688	0.673032	0.672999	0.672489	0.671711	0.674675	0.672673			7.67511	0.669977	0.67091	0.671206	0.670944	0.672222	0.671073	0.67155	0.671071	0.671155	0.670271
	7.74962	0.672301	0.670754	0.670078	0.669934	0.670556	0.670365	0.669379	0.671536	0.669843	0.670986	0.669826	0.671121	0.672352	0.670345	0.671009	0.672673			7.74962	0.672372	0.672146	0.670095	0.670602	0.671305	0.672193	0.671997	0.672207	0.671855	0.672115	0.671225	0.671619	0.671498	0.670618	0.672495	0.671659			7.74962	0.668882	0.669725	0.671149	0.669686	0.670916	0.670677	0.670087	0.670866	0.671464	0.66993
	7.82414	0.671598	0.669138	0.669018	0.669626	0.668826	0.670069	0.669259	0.670323	0.669108	0.669727	0.669001	0.670207	0.670702	0.669666	0.670027	0.671645			7.82414	0.672062	0.670875	0.669968	0.669724	0.671341	0.672074	0.670922	0.671127	0.67162	0.670225	0.671313	0.671506	0.670502	0.669963	0.672552	0.670684			7.82414	0.668229	0.669276	0.669765	0.669999	0.67033	0.669884	0.669164	0.670592	0.670177	0.668899
	7.89865	0.670342	0.668774	0.667853	0.669638	0.669923	0.668852	0.6692	0.670196	0.668455	0.668438	0.668347	0.669799	0.67034	0.66908	0.669784	0.671353			7.89865	0.671447	0.670532	0.669043	0.669486	0.670216	0.670124	0.670468	0.670424	0.672092	0.670235	0.669823	0.670489	0.670839	0.669572	0.671848	0.670243			7.89865	0.667308	0.668066	0.66843	0.66886	0.669477	0.669109	0.668191	0.669949	0.669739	0.668702
	7.97317	0.670773	0.667805	0.667547	0.668763	0.668913	0.668924	0.667552	0.668536	0.667025	0.668645	0.667613	0.66875	0.669739	0.668569	0.667845	0.670574			7.97317	0.670281	0.669662	0.668449	0.668786	0.669488	0.669388	0.6695	0.668567	0.670371	0.669082	0.670399	0.670125	0.669137	0.668863	0.670919	0.669369			7.97317	0.666819	0.667756	0.667745	0.667898	0.66923	0.66781	0.667774	0.668802	0.668495	0.667798
	8.04768	0.669306	0.666828	0.665838	0.668056	0.66775	0.666596	0.667419	0.668824	0.667433	0.667472	0.666971	0.667975	0.668847	0.668133	0.666639	0.669754			8.04768	0.669439	0.669669	0.668219	0.667302	0.668861	0.669071	0.669135	0.667443	0.669265	0.668692	0.668468	0.669053	0.668877	0.667619	0.670046	0.668563			8.04768	0.66535	0.666944	0.667133	0.667018	0.668275	0.667514	0.667568	0.667454	0.668149	0.666441
	8.1222	0.668705	0.666668	0.666415	0.666993	0.665858	0.666813	0.666046	0.667667	0.66581	0.666592	0.666135	0.667475	0.668174	0.666603	0.667246	0.668568			8.1222	0.668519	0.668594	0.667507	0.666746	0.667714	0.667521	0.668386	0.667321	0.668532	0.667308	0.667486	0.66941	0.667972	0.666966	0.67022	0.668013			8.1222	0.665365	0.665807	0.667576	0.666978	0.667163	0.667404	0.665905	0.666702	0.666252	0.666109
	8.19672	0.667445	0.66575	0.665401	0.666073	0.665365	0.666679	0.666221	0.667066	0.665424	0.666466	0.665713	0.666674	0.667302	0.666787	0.665671	0.668337			8.19672	0.667637	0.667427	0.666996	0.665769	0.667717	0.667279	0.667967	0.667157	0.668088	0.666517	0.6672	0.668249	0.66714	0.66637	0.668502	0.667173			8.19672	0.663979	0.664958	0.666331	0.665859	0.666423	0.666881	0.664684	0.666883	0.666121	0.665594
	8.27123	0.666585	0.6644	0.664254	0.665137	0.664999	0.666058	0.665774	0.66635	0.664766	0.665996	0.664437	0.666604	0.666638	0.665255	0.665487	0.667626			8.27123	0.666529	0.666278	0.66568	0.666096	0.666675	0.667624	0.666903	0.666166	0.667076	0.666304	0.666689	0.666555	0.666863	0.665648	0.668078	0.667442			8.27123	0.663849	0.66465	0.665513	0.665063	0.666153	0.665891	0.664713	0.666747	0.664948	0.664244
	8.34575	0.666779	0.664146	0.664188	0.664357	0.664921	0.664572	0.664486	0.665846	0.664682	0.664442	0.664042	0.664874	0.665884	0.664306	0.664447	0.667373			8.34575	0.666442	0.665564	0.664227	0.665367	0.666342	0.666017	0.665836	0.666199	0.666858	0.665067	0.665258	0.665787	0.666247	0.664598	0.666727	0.665628			8.34575	0.662853	0.663513	0.664906	0.664628	0.664894	0.664528	0.664029	0.665333	0.664664	0.664213
	8.42026	0.665828	0.663058	0.663144	0.664775	0.665248	0.664386	0.663528	0.66488	0.663567	0.664502	0.663049	0.664193	0.665036	0.664101	0.66346	0.666343			8.42026	0.666375	0.665587	0.664413	0.66442	0.665105	0.665258	0.665597	0.665081	0.665768	0.664863	0.665075	0.666442	0.665259	0.663679	0.666043	0.665137			8.42026	0.662345	0.663236	0.663855	0.663482	0.664452	0.664451	0.663487	0.664442	0.664677	0.663648
	8.49478	0.665278	0.662552	0.662362	0.663994	0.663285	0.663307	0.662829	0.663983	0.662957	0.663071	0.662483	0.663737	0.66534	0.664143	0.662973	0.664972			8.49478	0.66538	0.66545	0.663624	0.663142	0.664991	0.664536	0.664742	0.66454	0.665704	0.664033	0.664357	0.665664	0.664238	0.663571	0.666052	0.664065			8.49478	0.661839	0.662983	0.663721	0.662665	0.664208	0.663515	0.662378	0.664584	0.663285	0.663027
	8.56929	0.664559	0.662183	0.66285	0.663145	0.662695	0.662437	0.662402	0.664011	0.661529	0.663085	0.662431	0.663365	0.663558	0.662812	0.662203	0.665099			8.56929	0.664663	0.664172	0.663449	0.662465	0.663693	0.664421	0.664308	0.663225	0.665482	0.662972	0.663976	0.664466	0.663771	0.662745	0.665396	0.664315			8.56929	0.661229	0.661737	0.662936	0.662233	0.663624	0.663148	0.6622	0.662723	0.662697	0.662582
	8.64381	0.663941	0.662162	0.661918	0.661525	0.662011	0.662455	0.661591	0.662359	0.661212	0.662149	0.661164	0.662584	0.663377	0.662331	0.661368	0.663693			8.64381	0.664566	0.663027	0.662334	0.661795	0.663924	0.662941	0.663439	0.66256	0.664193	0.662851	0.662984	0.663693	0.663348	0.661286	0.6643	0.663219			8.64381	0.660342	0.661038	0.662252	0.661161	0.662557	0.662087	0.661833	0.662664	0.662289	0.661521
	8.71833	0.662261	0.66055	0.661483	0.662426	0.661673	0.66115	0.661241	0.661761	0.660699	0.661627	0.660104	0.661566	0.66345	0.661854	0.661709	0.662768			8.71833	0.66335	0.662768	0.661124	0.660752	0.662773	0.662834	0.662412	0.662719	0.663539	0.662191	0.663123	0.663489	0.662666	0.661902	0.663812	0.662818			8.71833	0.65981	0.661219	0.661603	0.661226	0.66191	0.661652	0.66099	0.662003	0.661179	0.660694
	8.79284	0.663217	0.659818	0.660337	0.660848	0.660591	0.661474	0.660676	0.661363	0.660477	0.660723	0.659804	0.660706	0.661985	0.661073	0.66103	0.66279			8.79284	0.66397	0.662304	0.661273	0.66009	0.661534	0.66216	0.662451	0.662219	0.663187	0.661308	0.662232	0.662585	0.661783	0.660156	0.663439	0.66201			8.79284	0.659192	0.660143	0.661655	0.660415	0.661475	0.661253	0.660742	0.66045	0.661414	0.659725
	8.86736	0.66249	0.65953	0.659282	0.660231	0.661322	0.660519	0.66035	0.66068	0.658783	0.660091	0.659856	0.660699	0.661845	0.660142	0.660317	0.662076			8.86736	0.662639	0.662058	0.660894	0.660101	0.662067	0.66114	0.661496	0.66131	0.661898	0.660914	0.660277	0.661802	0.661171	0.659655	0.662603	0.661177			8.86736	0.658311	0.659657	0.660752	0.659447	0.661587	0.660532	0.659374	0.660363	0.660401	0.65988
	8.94187	0.661162	0.658274	0.65812	0.660371	0.660027	0.659463	0.659213	0.65966	0.658619	0.660638	0.6591	0.660051	0.661325	0.659241	0.659611	0.66136			8.94187	0.661716	0.661675	0.659959	0.660189	0.661435	0.661286	0.660495	0.660504	0.661268	0.660915	0.660664	0.661723	0.660613	0.659327	0.661795	0.661023			8.94187	0.657562	0.658315	0.660454	0.659004	0.660137	0.660236	0.658792	0.659213	0.659558	0.658395
	9.01639	0.660935	0.658198	0.658248	0.6591	0.658322	0.65948	0.658656	0.658995	0.657992	0.658667	0.65835	0.659246	0.660739	0.658988	0.658721	0.660197			9.01639	0.661652	0.660277	0.659771	0.659011	0.660468	0.66054	0.660789	0.659813	0.660977	0.660868	0.660099	0.660089	0.659509	0.659191	0.662581	0.66058			9.01639	0.657655	0.658145	0.660079	0.658205	0.659446	0.658823	0.659182	0.659269	0.659106	0.657584
	9.0909	0.660249	0.657329	0.657587	0.659921	0.658387	0.658364	0.658081	0.659044	0.658143	0.658662	0.657832	0.659002	0.660278	0.658803	0.658333	0.660125			9.0909	0.661278	0.660051	0.65913	0.65785	0.659964	0.659778	0.659758	0.659077	0.659869	0.659351	0.658636	0.659709	0.659387	0.658778	0.661371	0.659438			9.0909	0.656131	0.657333	0.659254	0.658732	0.659023	0.657477	0.657786	0.658491	0.658905	0.656838
	9.16542	0.659788	0.656716	0.656925	0.658359	0.657998	0.657934	0.65763	0.65845	0.656728	0.657332	0.657508	0.658553	0.659416	0.657881	0.658512	0.660122			9.16542	0.660571	0.659112	0.658144	0.657538	0.659681	0.659551	0.659377	0.659097	0.659779	0.659661	0.658704	0.659052	0.658628	0.657988	0.660321	0.659094			9.16542	0.656359	0.657416	0.658232	0.657905	0.658174	0.65813	0.656641	0.657746	0.658229	0.657074
	9.23993	0.659438	0.655655	0.65669	0.657291	0.657159	0.657464	0.657251	0.658514	0.656244	0.657543	0.656022	0.657253	0.658632	0.656802	0.656805	0.65992			9.23993	0.65919	0.659297	0.65803	0.656719	0.658436	0.658796	0.658274	0.658118	0.659146	0.657986	0.657931	0.659259	0.657247	0.657456	0.659966	0.65817			9.23993	0.655254	0.656271	0.658394	0.65676	0.65766	0.657043	0.656176	0.657036	0.657949	0.656745
	9.31445	0.659377	0.656698	0.656103	0.657514	0.657076	0.657031	0.656752	0.657825	0.65522	0.656689	0.656356	0.657283	0.658233	0.656558	0.656406	0.659227			9.31445	0.659013	0.658319	0.657389	0.656873	0.657749	0.658352	0.658758	0.657545	0.659104	0.657798	0.657806	0.657722	0.656762	0.656033	0.659054	0.657464			9.31445	0.655677	0.656211	0.656842	0.656011	0.656517	0.657295	0.656035	0.656486	0.656706	0.65582
	9.38897	0.658651	0.65521	0.655921	0.657134	0.65624	0.655601	0.655992	0.657339	0.65591	0.656265	0.655143	0.656272	0.657441	0.65594	0.656044	0.657403			9.38897	0.658175	0.656864	0.656575	0.655733	0.657987	0.658306	0.658101	0.656998	0.658168	0.656557	0.657395	0.657038	0.657225	0.655959	0.658085	0.656905			9.38897	0.655306	0.656146	0.656997	0.655491	0.65642	0.656288	0.654541	0.656413	0.656135	0.655304
	9.46348	0.657324	0.655168	0.655068	0.656311	0.655353	0.656076	0.654591	0.656306	0.654328	0.655126	0.65428	0.655739	0.656236	0.655036	0.655648	0.658098			9.46348	0.657817	0.657349	0.656044	0.654936	0.657679	0.656958	0.657239	0.656291	0.657826	0.656764	0.656653	0.657124	0.656773	0.655576	0.657933	0.656377			9.46348	0.653821	0.65442	0.656196	0.654676	0.656124	0.655079	0.654842	0.655424	0.65559	0.654392
	9.538	0.656895	0.653716	0.654465	0.655445	0.655302	0.655193	0.654956	0.656141	0.65346	0.654806	0.654508	0.655683	0.656396	0.654911	0.655174	0.657182			9.538	0.657327	0.656047	0.655391	0.654997	0.657396	0.656827	0.656094	0.656103	0.65665	0.655666	0.655947	0.656089	0.656222	0.653601	0.656921	0.655778			9.538	0.653393	0.654637	0.654996	0.654287	0.655465	0.655295	0.653868	0.655785	0.654989	0.65376
	9.61251	0.656281	0.653914	0.653584	0.655056	0.653934	0.654564	0.654382	0.655394	0.653339	0.654807	0.652978	0.654964	0.656285	0.654082	0.654446	0.656819			9.61251	0.656458	0.655276	0.654985	0.653931	0.655975	0.656756	0.656605	0.655404	0.656501	0.655392	0.655503	0.656134	0.655379	0.654282	0.656512	0.655498			9.61251	0.652774	0.654401	0.654284	0.65401	0.655122	0.654167	0.653563	0.654723	0.654546	0.653284
	9.68703	0.656054	0.653682	0.653015	0.654181	0.653458	0.654255	0.65354	0.65506	0.652586	0.653866	0.653	0.653903	0.656039	0.654557	0.653389	0.6564			9.68703	0.656485	0.654276	0.655127	0.653728	0.654773	0.655003	0.65562	0.654978	0.656415	0.654864	0.654443	0.655322	0.655446	0.654084	0.656342	0.65536			9.68703	0.653183	0.652823	0.65428	0.653759	0.65469	0.654028	0.652436	0.65406	0.653768	0.652801
	9.76154	0.654857	0.65267	0.652838	0.653148	0.653715	0.653445	0.65274	0.653361	0.652534	0.653264	0.652692	0.65418	0.654388	0.652875	0.653601	0.655591			9.76154	0.65602	0.655114	0.653429	0.653682	0.654927	0.654857	0.654882	0.654663	0.655545	0.654227	0.654935	0.654452	0.654902	0.653169	0.656418	0.654541			9.76154	0.652487	0.652571	0.653375	0.652212	0.653743	0.653108	0.652228	0.653517	0.653512	0.652528
	9.83606	0.654721	0.652172	0.652026	0.653152	0.653528	0.652885	0.652131	0.653959	0.652403	0.652986	0.651687	0.652947	0.654106	0.653188	0.653096	0.654998			9.83606	0.655533	0.654949	0.653265	0.653293	0.654645	0.654613	0.654378	0.653619	0.655113	0.653945	0.653698	0.653513	0.653075	0.65261	0.655575	0.653831			9.83606	0.651428	0.652937	0.652627	0.652125	0.652995	0.652972	0.652308	0.652924	0.6531	0.651834
	9.91057	0.654379	0.652057	0.651812	0.652581	0.651987	0.652236	0.651571	0.653335	0.65116	0.651473	0.651278	0.652585	0.653962	0.652167	0.65191	0.654765			9.91057	0.655077	0.653465	0.651823	0.651897	0.654391	0.653738	0.653671	0.653046	0.654695	0.653573	0.653367	0.654231	0.652504	0.651734	0.655419	0.653643			9.91057	0.650948	0.652166	0.652205	0.651646	0.652873	0.652768	0.651836	0.653061	0.653291	0.651734
	9.98509	0.653617	0.651122	0.650995	0.651801	0.652125	0.651039	0.651129	0.652175	0.650352	0.65132	0.650847	0.652459	0.652879	0.651966	0.651783	0.653923			9.98509	0.65489	0.653211	0.652334	0.651753	0.652938	0.653511	0.653943	0.65253	0.653717	0.653153	0.652325	0.652754	0.652326	0.651275	0.654491	0.652705			9.98509	0.650072	0.65152	0.65285	0.651244	0.652553	0.651984	0.651102	0.651857	0.652364	0.651007
	10.0596	0.65434	0.650298	0.651095	0.651568	0.652123	0.650871	0.651276	0.6511	0.650529	0.650846	0.650604	0.652238	0.652322	0.650686	0.652097	0.653554			10.0596	0.653979	0.65245	0.651455	0.650846	0.652359	0.653527	0.653276	0.652565	0.652836	0.651815	0.652552	0.652626	0.65287	0.650827	0.65321	0.652819			10.0596	0.649122	0.650609	0.651433	0.65019	0.651665	0.651207	0.650012	0.652061	0.651708	0.650093
	10.1341	0.653436	0.650351	0.650336	0.651233	0.650893	0.650533	0.650361	0.65139	0.650055	0.650488	0.649704	0.651197	0.651583	0.651264	0.651154	0.652584			10.1341	0.653912	0.652917	0.651712	0.650638	0.652674	0.65242	0.652504	0.651669	0.65266	0.651679	0.652882	0.65162	0.652369	0.650198	0.653144	0.652496			10.1341	0.649726	0.65048	0.650904	0.649876	0.651565	0.650776	0.650306	0.650846	0.651359	0.649388
	10.2086	0.6523	0.650079	0.64957	0.650806	0.651285	0.64993	0.650071	0.65151	0.649386	0.650416	0.649459	0.650876	0.652026	0.649574	0.650461	0.653135			10.2086	0.653158	0.652348	0.651088	0.649842	0.651526	0.652432	0.651472	0.651579	0.652199	0.651209	0.651081	0.652031	0.650392	0.65018	0.652297	0.652075			10.2086	0.648911	0.649949	0.650116	0.649923	0.651492	0.650545	0.649477	0.650255	0.651055	0.648869
	10.2832	0.651354	0.649207	0.649343	0.650894	0.650437	0.64981	0.64951	0.650519	0.649113	0.649757	0.649737	0.649532	0.651022	0.649485	0.649818	0.651972			10.2832	0.652704	0.651864	0.650538	0.649401	0.651126	0.651691	0.651429	0.650598	0.651637	0.650254	0.650898	0.651034	0.650881	0.64938	0.651785	0.651184			10.2832	0.648396	0.649345	0.649813	0.649041	0.650164	0.650052	0.648692	0.650174	0.650291	0.648625
	10.3577	0.651676	0.649627	0.648947	0.649637	0.649983	0.64977	0.648856	0.649816	0.648294	0.649289	0.649165	0.649784	0.650908	0.649763	0.649434	0.651521			10.3577	0.652461	0.650846	0.650546	0.649837	0.651256	0.651474	0.650642	0.649859	0.651223	0.650534	0.650757	0.649917	0.649903	0.648541	0.651455	0.64999			10.3577	0.647798	0.649065	0.649005	0.648965	0.649935	0.650021	0.648433	0.649192	0.649638	0.647693
	10.4322	0.650611	0.648508	0.648716	0.64951	0.649157	0.6489	0.648735	0.649148	0.647489	0.649264	0.647507	0.649618	0.650285	0.648282	0.648945	0.651267			10.4322	0.65163	0.651524	0.649418	0.648847	0.651261	0.650953	0.650489	0.649519	0.650615	0.650271	0.650229	0.649818	0.650017	0.648289	0.651087	0.650668			10.4322	0.64669	0.648301	0.648995	0.648435	0.649529	0.649348	0.647699	0.649104	0.649327	0.648298
	10.5067	0.650459	0.64895	0.646683	0.649256	0.648463	0.648798	0.648185	0.649199	0.647164	0.648446	0.647449	0.648715	0.649643	0.647759	0.648073	0.650513			10.5067	0.651058	0.650199	0.649025	0.648041	0.649981	0.651009	0.650499	0.649436	0.650209	0.649069	0.649823	0.649208	0.649312	0.647897	0.651148	0.650507			10.5067	0.646703	0.647533	0.648511	0.647962	0.648511	0.648329	0.647834	0.648793	0.648261	0.647315
	10.5812	0.650501	0.646725	0.64736	0.64818	0.648754	0.648246	0.647072	0.648523	0.646989	0.648048	0.646449	0.648865	0.649605	0.648067	0.64754	0.650386			10.5812	0.650192	0.649999	0.648971	0.647803	0.649209	0.649449	0.650408	0.648607	0.650133	0.649499	0.648981	0.649687	0.648667	0.647371	0.65114	0.649706			10.5812	0.645604	0.647575	0.647972	0.647394	0.648308	0.648476	0.646642	0.648548	0.648246	0.646352
	10.6557	0.648905	0.647363	0.646796	0.648511	0.647634	0.647821	0.646743	0.648812	0.647021	0.647178	0.645897	0.648091	0.648125	0.646838	0.646897	0.650636			10.6557	0.650044	0.64903	0.648635	0.647558	0.649248	0.649598	0.649818	0.648439	0.650163	0.649014	0.647757	0.64923	0.64846	0.646504	0.649464	0.648517			10.6557	0.64565	0.646915	0.646974	0.646866	0.64811	0.647665	0.646187	0.647466	0.648056	0.64654
	10.7302	0.649949	0.646324	0.645907	0.647508	0.646904	0.647338	0.646587	0.647392	0.646843	0.647136	0.646154	0.647439	0.648175	0.645866	0.647339	0.649355			10.7302	0.649709	0.648763	0.647187	0.647804	0.648705	0.648669	0.649612	0.648133	0.649048	0.647753	0.647859	0.648869	0.646722	0.646713	0.649978	0.648095			10.7302	0.645253	0.646489	0.646843	0.646139	0.648095	0.647108	0.645978	0.647142	0.647457	0.645746
	10.8048	0.64838	0.646059	0.645918	0.647	0.646818	0.646715	0.64633	0.646986	0.645538	0.646297	0.645614	0.647554	0.647153	0.646625	0.646907	0.649111			10.8048	0.649117	0.647914	0.647083	0.646769	0.648134	0.648991	0.648437	0.647681	0.649014	0.647009	0.647427	0.648615	0.647157	0.646612	0.649039	0.648322			10.8048	0.645273	0.646501	0.645532	0.64544	0.646961	0.646686	0.645611	0.646664	0.64753	0.645608
	10.8793	0.648625	0.645901	0.644483	0.646542	0.646138	0.646279	0.646177	0.646426	0.64429	0.646284	0.64495	0.647056	0.6473	0.646433	0.645676	0.648361			10.8793	0.64924	0.647792	0.647364	0.645881	0.64806	0.648141	0.648499	0.647275	0.648461	0.647469	0.646206	0.647592	0.646982	0.645867	0.648689	0.648119			10.8793	0.644375	0.645818	0.646719	0.645298	0.646804	0.646657	0.644295	0.647364	0.647022	0.645188
	10.9538	0.648736	0.644651	0.645074	0.645932	0.645958	0.646025	0.64608	0.646854	0.645496	0.64545	0.644462	0.646678	0.646867	0.646029	0.64629	0.648622			10.9538	0.648829	0.647221	0.64718	0.646359	0.646909	0.648214	0.647294	0.646348	0.647281	0.647167	0.646311	0.647108	0.645676	0.645034	0.64854	0.647624			10.9538	0.644197	0.644961	0.645277	0.64462	0.645675	0.645927	0.64467	0.64561	0.645889	0.644362
	11.0283	0.647636	0.644668	0.644643	0.646592	0.645018	0.645442	0.644115	0.646405	0.645152	0.644309	0.644464	0.645646	0.646559	0.644932	0.64554	0.647756			11.0283	0.648424	0.646775	0.646205	0.645077	0.646653	0.647353	0.647213	0.645748	0.647259	0.646501	0.647152	0.646706	0.646593	0.64538	0.648253	0.646853			11.0283	0.644023	0.644243	0.6453	0.64402	0.645672	0.645638	0.644216	0.645499	0.646501	0.643648
	11.1028	0.647498	0.644388	0.644973	0.645807	0.645056	0.645002	0.64514	0.645327	0.644628	0.645044	0.643414	0.645401	0.645866	0.645143	0.644667	0.646853			11.1028	0.647762	0.647011	0.646121	0.646094	0.645919	0.646889	0.646128	0.645207	0.648046	0.645784	0.644359	0.64664	0.645897	0.644726	0.647346	0.646778			11.1028	0.64333	0.644615	0.644867	0.644711	0.645561	0.644737	0.643426	0.645167	0.645967	0.644244
	11.1773	0.647372	0.644271	0.643718	0.644995	0.6446	0.644247	0.643925	0.645348	0.643068	0.644501	0.6437	0.645448	0.64584	0.644492	0.644382	0.646157			11.1773	0.647097	0.646526	0.645434	0.644048	0.646469	0.64663	0.645479	0.644658	0.647346	0.645886	0.645652	0.64625	0.644946	0.644272	0.64712	0.646185			11.1773	0.643376	0.644033	0.6448	0.643555	0.643895	0.645471	0.642693	0.644632	0.645668	0.643232
	11.2519	0.646409	0.643054	0.64322	0.644529	0.64397	0.643979	0.643017	0.644115	0.643123	0.644165	0.643635	0.644607	0.644584	0.644706	0.643348	0.645356			11.2519	0.646707	0.645948	0.64547	0.643929	0.645829	0.646266	0.645743	0.645177	0.646491	0.64616	0.644792	0.645607	0.645204	0.644511	0.64602	0.645762			11.2519	0.642856	0.643861	0.644126	0.643354	0.643678	0.64444	0.642523	0.643709	0.644933	0.642268
	11.3264	0.645577	0.643432	0.642917	0.643659	0.643432	0.643206	0.642814	0.644489	0.64264	0.643743	0.642632	0.644112	0.64466	0.643403	0.643778	0.645052			11.3264	0.646918	0.644828	0.644807	0.643341	0.645164	0.645917	0.645554	0.644457	0.645985	0.644674	0.644303	0.645612	0.644737	0.642478	0.646512	0.646077			11.3264	0.64241	0.643707	0.643918	0.642894	0.644005	0.644368	0.642869	0.64448	0.644321	0.643055
	11.4009	0.645408	0.642812	0.64307	0.643225	0.643416	0.64323	0.64241	0.643882	0.642829	0.644038	0.642534	0.644204	0.644053	0.642105	0.642781	0.645246			11.4009	0.64556	0.644885	0.645295	0.643432	0.64543	0.645576	0.645615	0.644435	0.646119	0.64501	0.64528	0.645294	0.644644	0.642746	0.646546	0.644606			11.4009	0.642214	0.643501	0.643679	0.642776	0.644167	0.643752	0.642229	0.642976	0.644102	0.642133
	11.4754	0.644945	0.642838	0.642219	0.643776	0.643568	0.643368	0.642141	0.644035	0.641862	0.643276	0.642049	0.643909	0.643834	0.643039	0.642672	0.644652			11.4754	0.645202	0.644405	0.64414	0.642647	0.644487	0.643823	0.64464	0.64445	0.64566	0.644009	0.643587	0.645687	0.643977	0.642008	0.645458	0.644439			11.4754	0.6414	0.642024	0.642683	0.642758	0.644002	0.643054	0.641941	0.642785	0.643242	0.642174
	11.5499	0.644608	0.642318	0.642963	0.64301	0.643038	0.64291	0.642631	0.643969	0.642065	0.642198	0.641727	0.642932	0.644282	0.642305	0.642179	0.644693			11.5499	0.644965	0.644238	0.644331	0.641977	0.644611	0.643926	0.644485	0.643746	0.644883	0.644432	0.643182	0.643731	0.644097	0.643033	0.6446	0.64506			11.5499	0.641087	0.641304	0.643165	0.64237	0.643368	0.64277	0.641049	0.642834	0.643341	0.641412
	11.6244	0.644756	0.642471	0.641601	0.64361	0.64238	0.642492	0.64167	0.643189	0.641111	0.641695	0.64039	0.642523	0.642379	0.64239	0.64121	0.6443			11.6244	0.645767	0.643826	0.643573	0.642475	0.643755	0.643415	0.643528	0.642841	0.644731	0.643979	0.642798	0.643419	0.643182	0.641715	0.644443	0.642781			11.6244	0.641209	0.641671	0.64287	0.642151	0.642731	0.642722	0.641487	0.64225	0.642763	0.640931
	11.6989	0.644289	0.640993	0.641767	0.642615	0.642517	0.642253	0.640913	0.64231	0.640372	0.641983	0.640878	0.641665	0.642244	0.641751	0.641153	0.644129			11.6989	0.645287	0.644166	0.642785	0.642258	0.643567	0.642705	0.64386	0.642861	0.643728	0.643598	0.642479	0.643066	0.643053	0.64217	0.644924	0.643546			11.6989	0.640602	0.641253	0.641967	0.640825	0.642443	0.641919	0.640909	0.641967	0.642736	0.640193
	11.7735	0.644148	0.640765	0.641012	0.642539	0.641584	0.641587	0.641526	0.642012	0.640074	0.640957	0.640713	0.642423	0.642649	0.641636	0.641064	0.643596			11.7735	0.644751	0.642977	0.642357	0.641808	0.643423	0.643672	0.644094	0.642446	0.643411	0.642594	0.641629	0.642668	0.642616	0.641311	0.644309	0.642265			11.7735	0.640058	0.640413	0.641971	0.640652	0.642021	0.641429	0.640679	0.641951	0.642091	0.639445
	11.848	0.642979	0.640384	0.640738	0.641945	0.641794	0.641017	0.640753	0.641127	0.64051	0.640982	0.640417	0.641565	0.641845	0.640941	0.640936	0.642279			11.848	0.643966	0.642555	0.641811	0.640996	0.642249	0.642673	0.643529	0.641862	0.643058	0.642437	0.642132	0.642041	0.642302	0.640249	0.644119	0.642781			11.848	0.640686	0.640268	0.64137	0.640619	0.641292	0.641684	0.639995	0.642207	0.641579	0.64018
	11.9225	0.643095	0.640899	0.640434	0.641681	0.641748	0.641021	0.641036	0.641951	0.640312	0.640054	0.640174	0.641219	0.641483	0.640274	0.639769	0.642788			11.9225	0.643958	0.642322	0.641919	0.640301	0.642837	0.642607	0.642736	0.642218	0.643843	0.641955	0.641622	0.641328	0.64136	0.639572	0.64362	0.64236			11.9225	0.638547	0.639292	0.641379	0.640311	0.640471	0.640545	0.639573	0.641502	0.640728	0.639782
	11.997	0.642622	0.640183	0.639382	0.64073	0.64101	0.640378	0.640042	0.641036	0.639619	0.639829	0.638502	0.640189	0.640903	0.639984	0.639463	0.64244			11.997	0.643711	0.641695	0.641726	0.640802	0.642307	0.642568	0.642022	0.641723	0.642426	0.642019	0.64116	0.641051	0.64048	0.640198	0.643566	0.641218			11.997	0.638743	0.638969	0.640458	0.63942	0.6408	0.641158	0.63925	0.641088	0.640783	0.639402
	12.0715	0.642339	0.639674	0.639191	0.640417	0.640354	0.640202	0.640794	0.641441	0.639493	0.639024	0.638503	0.640533	0.641029	0.639356	0.639313	0.642101			12.0715	0.642806	0.64166	0.64157	0.639974	0.642791	0.642541	0.641986	0.641306	0.642634	0.641216	0.641553	0.641143	0.641019	0.63946	0.642607	0.641159			12.0715	0.63841	0.639442	0.639973	0.639915	0.640131	0.640401	0.639122	0.64045	0.64055	0.638646
	12.146	0.642339	0.639516	0.639742	0.640409	0.640127	0.640547	0.639425	0.640322	0.638345	0.639512	0.638748	0.64018	0.640467	0.639453	0.638831	0.641336			12.146	0.643285	0.641423	0.640522	0.640397	0.641413	0.641636	0.641094	0.640433	0.642518	0.640523	0.641494	0.641064	0.640587	0.639178	0.642737	0.640367			12.146	0.638529	0.638599	0.639909	0.638594	0.639153	0.640139	0.638456	0.639994	0.640105	0.638718
	12.2206	0.642392	0.638565	0.638412	0.639309	0.63917	0.639863	0.638924	0.64009	0.637943	0.639754	0.637903	0.639554	0.640574	0.63865	0.638197	0.641177			12.2206	0.64294	0.641744	0.640714	0.639484	0.640954	0.641057	0.641969	0.639876	0.641347	0.640697	0.639628	0.640476	0.640124	0.638326	0.641431	0.640838			12.2206	0.637601	0.638562	0.639451	0.638645	0.640075	0.638995	0.638491	0.639604	0.640401	0.63832
	12.2951	0.642052	0.638856	0.638208	0.638955	0.63887	0.639672	0.637909	0.640261	0.637273	0.638369	0.637652	0.639146	0.639914	0.637678	0.638245	0.641343			12.2951	0.64276	0.641025	0.640031	0.638978	0.641455	0.641572	0.640163	0.640601	0.641709	0.639044	0.640115	0.640408	0.639696	0.638409	0.641021	0.640251			12.2951	0.63764	0.638276	0.638916	0.638241	0.639124	0.639838	0.638072	0.639017	0.639932	0.638681
	12.3696	0.641248	0.638261	0.63775	0.638899	0.639205	0.639415	0.638255	0.639627	0.63781	0.638102	0.637831	0.638994	0.639795	0.637946	0.637464	0.641195			12.3696	0.641417	0.640488	0.639853	0.638875	0.640225	0.640876	0.63985	0.639589	0.640663	0.639637	0.638669	0.640185	0.639524	0.638281	0.641134	0.639531			12.3696	0.637976	0.638025	0.638875	0.638565	0.638781	0.638555	0.637795	0.639349	0.638802	0.638189
	12.4441	0.64133	0.638566	0.638228	0.638926	0.639152	0.639261	0.637598	0.639124	0.636731	0.638431	0.637073	0.639138	0.639558	0.638053	0.637419	0.6404			12.4441	0.641523	0.640084	0.639657	0.638672	0.640481	0.639582	0.64087	0.63966	0.640485	0.639694	0.63934	0.640199	0.639227	0.637239	0.640479	0.638683			12.4441	0.637055	0.637491	0.639009	0.637426	0.638472	0.638666	0.637041	0.638217	0.638705	0.637192
	12.5186	0.641184	0.638049	0.63705	0.638432	0.638978	0.637909	0.637721	0.638061	0.637054	0.637553	0.636964	0.638115	0.639239	0.637281	0.63779	0.640089			12.5186	0.641564	0.639686	0.639146	0.638872	0.640836	0.639741	0.640069	0.639147	0.640062	0.638539	0.638676	0.639348	0.638689	0.637316	0.640085	0.639166			12.5186	0.636393	0.637774	0.638309	0.637617	0.638581	0.638417	0.63693	0.637832	0.638698	0.637058
	12.5931	0.639841	0.637147	0.637423	0.638801	0.637933	0.637293	0.637307	0.638337	0.636179	0.636676	0.636046	0.638149	0.638078	0.636983	0.637111	0.639857			12.5931	0.640615	0.64081	0.638554	0.638708	0.639466	0.639036	0.639988	0.639203	0.640084	0.638785	0.63859	0.639496	0.638449	0.637244	0.640062	0.638765			12.5931	0.636151	0.637116	0.638278	0.636996	0.638748	0.638322	0.636846	0.63802	0.638437	0.635871
	12.6677	0.63992	0.637525	0.637078	0.638349	0.637762	0.637564	0.636832	0.638293	0.635958	0.637069	0.63626	0.637701	0.638056	0.636264	0.636266	0.639382			12.6677	0.640652	0.639731	0.63903	0.638075	0.63855	0.639129	0.638931	0.637866	0.639796	0.638648	0.638016	0.638454	0.637689	0.636401	0.640548	0.638602			12.6677	0.635636	0.636569	0.637552	0.63664	0.637543	0.637861	0.636427	0.637124	0.637802	0.63554
	12.7422	0.640191	0.637022	0.636552	0.637872	0.637346	0.637283	0.637418	0.638202	0.635481	0.636931	0.634224	0.63728	0.637768	0.636675	0.637012	0.639693			12.7422	0.64041	0.639127	0.638305	0.638215	0.63886	0.638716	0.639379	0.637223	0.63938	0.638045	0.637433	0.637872	0.637052	0.636698	0.639592	0.636588			12.7422	0.635244	0.636988	0.637648	0.636984	0.636757	0.63704	0.636133	0.637649	0.637379	0.635168
	12.8167	0.639371	0.63672	0.6367	0.637812	0.637738	0.636603	0.636685	0.63721	0.636413	0.637206	0.634843	0.636961	0.637337	0.636406	0.636042	0.63906			12.8167	0.640234	0.639602	0.639161	0.637138	0.639096	0.638692	0.638907	0.637488	0.639121	0.637508	0.637613	0.638144	0.63756	0.636055	0.63933	0.6382			12.8167	0.635262	0.636799	0.637252	0.636075	0.637089	0.637642	0.635582	0.636589	0.637698	0.634762
	12.8912	0.639521	0.635946	0.635878	0.637371	0.636761	0.636611	0.636421	0.636703	0.635283	0.63617	0.634094	0.636907	0.636805	0.635988	0.635387	0.638652			12.8912	0.639744	0.638326	0.638197	0.636834	0.638325	0.638691	0.637882	0.637052	0.637969	0.636695	0.636971	0.637604	0.63702	0.635294	0.638661	0.637396			12.8912	0.635483	0.636788	0.63663	0.635102	0.636762	0.636835	0.635079	0.636445	0.637261	0.634857
	12.9657	0.639021	0.636061	0.635968	0.637677	0.636681	0.635914	0.635116	0.636505	0.634687	0.635838	0.634869	0.636656	0.636712	0.635388	0.635145	0.638575			12.9657	0.640062	0.637435	0.637947	0.635749	0.638173	0.637879	0.638058	0.636815	0.63825	0.637382	0.636824	0.636563	0.637101	0.635647	0.638768	0.637738			12.9657	0.634933	0.635994	0.636587	0.635803	0.635775	0.637071	0.634866	0.636142	0.636617	0.634783
	13.0402	0.63812	0.635207	0.635633	0.636213	0.636423	0.635899	0.635331	0.63627	0.634824	0.634575	0.633939	0.636099	0.637127	0.635408	0.635312	0.637011			13.0402	0.640044	0.637167	0.637715	0.635936	0.638352	0.637495	0.637778	0.636368	0.637916	0.637241	0.636148	0.637188	0.636021	0.635508	0.63894	0.636517			13.0402	0.634546	0.635965	0.635782	0.635184	0.636571	0.636297	0.634944	0.636065	0.636646	0.633989
	13.1147	0.637934	0.635318	0.635174	0.636294	0.63538	0.635885	0.634681	0.63601	0.634806	0.634947	0.634071	0.63607	0.636527	0.634716	0.633885	0.637475			13.1147	0.638816	0.637778	0.636859	0.6361	0.637459	0.637783	0.637258	0.636378	0.638267	0.636863	0.635435	0.63686	0.635692	0.634986	0.63855	0.635908			13.1147	0.634053	0.634987	0.635952	0.634678	0.635954	0.635885	0.634676	0.636377	0.63603	0.633978
	13.1893	0.637971	0.635044	0.634903	0.636134	0.635332	0.635083	0.634732	0.635918	0.63349	0.634407	0.633919	0.635873	0.635579	0.634472	0.634706	0.638036			13.1893	0.638677	0.637768	0.636781	0.635623	0.637076	0.63764	0.637018	0.636363	0.637192	0.635802	0.635434	0.636157	0.635953	0.634639	0.638795	0.636172			13.1893	0.633924	0.634249	0.636076	0.635552	0.636226	0.635949	0.633864	0.635416	0.63532	0.634236
	13.2638	0.637912	0.634906	0.634412	0.635452	0.634911	0.635857	0.634833	0.635682	0.633207	0.634571	0.633581	0.635291	0.634997	0.634937	0.634181	0.637357			13.2638	0.638564	0.637512	0.636438	0.636116	0.636432	0.636646	0.637299	0.63616	0.637106	0.636276	0.634963	0.635827	0.635778	0.634321	0.638129	0.636131			13.2638	0.63325	0.634626	0.635363	0.634845	0.635619	0.636413	0.633747	0.634616	0.635364	0.63342
	13.3383	0.637467	0.634153	0.634226	0.635164	0.635033	0.634934	0.633866	0.635213	0.633176	0.633885	0.632715	0.63561	0.635817	0.633754	0.63357	0.637558			13.3383	0.638734	0.63705	0.636585	0.634971	0.636412	0.636377	0.636692	0.634773	0.636429	0.635841	0.634331	0.636074	0.634202	0.633691	0.63766	0.636228			13.3383	0.63316	0.63454	0.634588	0.634335	0.635544	0.635768	0.633465	0.635131	0.63578	0.632972
	13.4128	0.637072	0.633297	0.633746	0.63535	0.634684	0.634142	0.633884	0.635332	0.633128	0.634445	0.632686	0.634613	0.634768	0.634283	0.633781	0.635728			13.4128	0.637914	0.637166	0.636247	0.63454	0.636193	0.637576	0.635868	0.636088	0.636691	0.634971	0.634243	0.63553	0.634337	0.633209	0.637072	0.635335			13.4128	0.633412	0.633756	0.634563	0.633785	0.635136	0.635138	0.632841	0.634156	0.63488	0.632812
	13.4873	0.637316	0.633398	0.634588	0.635332	0.63408	0.634169	0.633653	0.635305	0.633026	0.633634	0.63247	0.634305	0.635165	0.633199	0.63357	0.636917			13.4873	0.63773	0.6362	0.635619	0.635115	0.636303	0.636754	0.636235	0.634782	0.636398	0.63543	0.635264	0.635048	0.634503	0.633232	0.636446	0.635255			13.4873	0.632628	0.63396	0.634824	0.633818	0.634592	0.635529	0.632847	0.634996	0.635028	0.632548
	13.5618	0.636605	0.634111	0.633736	0.634697	0.634095	0.634054	0.633021	0.634331	0.632566	0.632933	0.632405	0.633339	0.633785	0.633438	0.633575	0.635973			13.5618	0.637329	0.635923	0.636281	0.634351	0.635963	0.635714	0.635796	0.634571	0.636073	0.634512	0.63446	0.634672	0.633978	0.633211	0.636397	0.634542			13.5618	0.632823	0.633098	0.634375	0.633741	0.634434	0.634987	0.632841	0.63474	0.634063	0.632351
	13.6364	0.637082	0.633045	0.633868	0.634475	0.633672	0.633212	0.633242	0.633768	0.631872	0.63377	0.632154	0.633632	0.634315	0.632911	0.632585	0.635638			13.6364	0.637175	0.636113	0.63568	0.634278	0.635757	0.635501	0.635344	0.634606	0.636341	0.63497	0.633603	0.634388	0.634367	0.632745	0.636476	0.634667			13.6364	0.632132	0.632775	0.633526	0.633853	0.634029	0.634334	0.632442	0.633263	0.63354	0.633026
	13.7109	0.636629	0.633528	0.633567	0.634502	0.633999	0.633104	0.632764	0.633684	0.632636	0.632728	0.632112	0.633775	0.634541	0.632575	0.632364	0.635763			13.7109	0.63651	0.635477	0.63616	0.63389	0.635224	0.635365	0.634539	0.63474	0.63584	0.633973	0.633227	0.635114	0.633578	0.63245	0.635621	0.633876			13.7109	0.632243	0.632811	0.633002	0.632914	0.633712	0.633674	0.631801	0.633467	0.634294	0.632015
	13.7854	0.63627	0.632997	0.632002	0.634597	0.632848	0.633207	0.632631	0.633062	0.632383	0.63256	0.631219	0.632984	0.632951	0.631858	0.632116	0.634808			13.7854	0.636747	0.635898	0.634186	0.634105	0.634812	0.635382	0.633779	0.634467	0.635231	0.63362	0.634077	0.634342	0.634143	0.632793	0.636261	0.633663			13.7854	0.632093	0.632728	0.633158	0.633388	0.633325	0.633525	0.631047	0.63325	0.634073	0.631593
	13.8599	0.635287	0.632111	0.632771	0.633311	0.633221	0.632905	0.632214	0.63269	0.63268	0.632835	0.631367	0.632807	0.633098	0.631802	0.632148	0.63481			13.8599	0.636817	0.634977	0.634403	0.633413	0.634623	0.634525	0.634877	0.63398	0.634965	0.633582	0.632735	0.634468	0.632545	0.631311	0.635432	0.633684			13.8599	0.632348	0.632115	0.633097	0.632782	0.633437	0.634486	0.631242	0.632995	0.634002	0.63153
	13.9344	0.635059	0.632012	0.632119	0.633766	0.633103	0.633084	0.632391	0.633307	0.631951	0.632865	0.631661	0.633414	0.632992	0.631486	0.630644	0.634538			13.9344	0.636567	0.635167	0.633505	0.633527	0.634033	0.634696	0.633851	0.633434	0.634456	0.63356	0.632819	0.633456	0.633871	0.632425	0.635164	0.633435			13.9344	0.631626	0.63202	0.633169	0.632009	0.633526	0.632943	0.630433	0.633038	0.633916	0.630644
	14.0089	0.635149	0.632564	0.63239	0.632643	0.633041	0.633186	0.631178	0.63283	0.631261	0.631613	0.631064	0.63317	0.632369	0.631632	0.631564	0.634687			14.0089	0.636149	0.634475	0.634283	0.632756	0.633931	0.633482	0.634142	0.633335	0.635011	0.633723	0.632278	0.63335	0.633146	0.632438	0.63474	0.633149			14.0089	0.631171	0.631741	0.632624	0.631958	0.632368	0.633623	0.631043	0.632179	0.63398	0.631203
	14.0834	0.635223	0.6316	0.632247	0.632587	0.632575	0.632299	0.630385	0.63258	0.631375	0.631599	0.630347	0.632353	0.632172	0.631613	0.631061	0.635145			14.0834	0.636191	0.634267	0.633806	0.632613	0.634149	0.633738	0.633838	0.633134	0.634076	0.632981	0.632521	0.633606	0.632136	0.63079	0.633932	0.632659			14.0834	0.630778	0.632069	0.633155	0.631441	0.632343	0.633123	0.630733	0.632423	0.632919	0.630417
	14.158	0.635382	0.632092	0.631204	0.632334	0.632167	0.63172	0.630257	0.632272	0.630864	0.631354	0.630265	0.631764	0.631914	0.630852	0.63077	0.634003			14.158	0.635712	0.633927	0.633498	0.631959	0.634198	0.633627	0.63267	0.631902	0.633939	0.632699	0.632137	0.63295	0.632037	0.630914	0.634589	0.632587			14.158	0.63051	0.631243	0.632163	0.631884	0.632486	0.632308	0.630277	0.632081	0.633064	0.630837
	14.2325	0.63521	0.63126	0.63172	0.632532	0.631779	0.632407	0.630282	0.631892	0.630999	0.631309	0.629704	0.632057	0.630813	0.631069	0.630555	0.633859			14.2325	0.635212	0.633747	0.633263	0.631921	0.633514	0.633316	0.633149	0.631366	0.634169	0.63221	0.63221	0.632635	0.632379	0.630806	0.634262	0.632659			14.2325	0.631139	0.631706	0.63186	0.631263	0.631907	0.633202	0.629675	0.63171	0.632418	0.630189
	14.307	0.63498	0.630942	0.631148	0.631925	0.631533	0.631852	0.630104	0.632104	0.630085	0.630685	0.62918	0.631042	0.632207	0.630812	0.630651	0.633436			14.307	0.635498	0.634071	0.633642	0.631757	0.633053	0.633206	0.632816	0.631649	0.633411	0.632319	0.631866	0.632427	0.632647	0.630862	0.633581	0.631758			14.307	0.630606	0.631581	0.631314	0.6317	0.632122	0.631911	0.62946	0.631212	0.632214	0.629459
	14.3815	0.634579	0.630701	0.630178	0.631813	0.631771	0.631406	0.62994	0.631451	0.629413	0.630563	0.629185	0.630926	0.632091	0.63025	0.629854	0.633556			14.3815	0.635537	0.632831	0.633036	0.631195	0.633228	0.633377	0.632561	0.631503	0.633513	0.631631	0.631616	0.632016	0.631329	0.630878	0.6336	0.632874			14.3815	0.629897	0.631174	0.631587	0.630361	0.632049	0.632132	0.629832	0.631457	0.632316	0.629627
	14.456	0.634119	0.630967	0.631241	0.631754	0.631069	0.631276	0.629319	0.63091	0.629596	0.630618	0.629332	0.630431	0.631608	0.63046	0.630072	0.632783			14.456	0.634668	0.632965	0.632584	0.631028	0.633651	0.633228	0.632778	0.63118	0.632892	0.63169	0.631146	0.631534	0.630847	0.630472	0.633122	0.632246			14.456	0.629674	0.630402	0.631608	0.63087	0.63173	0.631908	0.629235	0.631251	0.631506	0.629116
	14.5305	0.633958	0.630841	0.630546	0.631184	0.630262	0.630919	0.62955	0.631081	0.629228	0.629622	0.628967	0.630624	0.631191	0.62972	0.629536	0.63219			14.5305	0.633416	0.632452	0.632398	0.631159	0.633012	0.633277	0.632725	0.63186	0.632755	0.631003	0.630935	0.632016	0.630962	0.63016	0.633426	0.631832			14.5305	0.630067	0.630015	0.630763	0.630201	0.631413	0.631351	0.629128	0.631071	0.631668	0.629028
	14.6051	0.633094	0.630512	0.630143	0.630876	0.630862	0.63113	0.629154	0.630073	0.628563	0.628984	0.62914	0.631011	0.630807	0.630089	0.629118	0.632324			14.6051	0.634644	0.632782	0.632772	0.630502	0.632251	0.632576	0.632697	0.631239	0.632411	0.631179	0.630765	0.631035	0.630158	0.629994	0.63311	0.631433			14.6051	0.629566	0.630226	0.630668	0.629751	0.631097	0.631527	0.628997	0.630467	0.631022	0.62866
	14.6796	0.633049	0.629862	0.630129	0.63125	0.630507	0.631346	0.62974	0.631273	0.629127	0.62913	0.628357	0.63033	0.630994	0.629402	0.629269	0.632493			14.6796	0.634006	0.632681	0.63216	0.630742	0.63267	0.632196	0.631606	0.631227	0.633235	0.630988	0.63076	0.63123	0.630884	0.629223	0.631919	0.631164			14.6796	0.629036	0.630012	0.630569	0.629851	0.630452	0.631519	0.628863	0.630511	0.632053	0.628275
	14.7541	0.632459	0.629338	0.630015	0.631126	0.630197	0.630999	0.629254	0.630939	0.629046	0.628936	0.628421	0.630243	0.630376	0.629402	0.628705	0.632427			14.7541	0.633934	0.632746	0.632539	0.63007	0.631775	0.632081	0.631912	0.631063	0.632327	0.631166	0.630699	0.631375	0.631154	0.629118	0.632791	0.63136			14.7541	0.6294	0.629818	0.630933	0.629488	0.630876	0.631907	0.62848	0.62989	0.630294	0.628443
	14.8286	0.632499	0.629635	0.629596	0.630536	0.629565	0.629915	0.628596	0.630149	0.628402	0.629315	0.627373	0.629681	0.630529	0.629633	0.629046	0.631873			14.8286	0.634041	0.6319	0.631571	0.630037	0.631859	0.631566	0.631246	0.630812	0.631612	0.630545	0.630324	0.630613	0.63036	0.629467	0.632382	0.630386			14.8286	0.629238	0.630125	0.630423	0.629677	0.630119	0.630841	0.628353	0.629721	0.630987	0.628191
	14.9031	0.632219	0.628806	0.629644	0.630192	0.62991	0.63038	0.628265	0.629858	0.628043	0.628349	0.627498	0.629441	0.629416	0.628419	0.629018	0.63169			14.9031	0.633403	0.632009	0.631258	0.630067	0.630608	0.631037	0.630932	0.629991	0.631743	0.630563	0.629521	0.630811	0.629431	0.628843	0.632039	0.630351			14.9031	0.628814	0.629429	0.630085	0.629008	0.630287	0.63078	0.628486	0.630018	0.630637	0.628381
	14.9776	0.631939	0.62945	0.630244	0.629896	0.629498	0.629405	0.628098	0.63024	0.628199	0.628706	0.627902	0.628936	0.629953	0.628857	0.627765	0.631362			14.9776	0.633023	0.631319	0.630838	0.630399	0.63074	0.630507	0.630591	0.630316	0.631682	0.63026	0.630054	0.630502	0.630108	0.6293	0.632135	0.630318			14.9776	0.628037	0.629141	0.63052	0.629286	0.629809	0.629781	0.62773	0.6297	0.630736	0.6281
	15.0522	0.632469	0.628949	0.62883	0.629258	0.629299	0.629968	0.628139	0.629942	0.627602	0.627609	0.627363	0.628897	0.629096	0.628119	0.628004	0.631821			15.0522	0.632637	0.631701	0.630451	0.629362	0.630502	0.630885	0.630988	0.630418	0.631711	0.630993	0.629546	0.629872	0.629388	0.628309	0.630828	0.63015			15.0522	0.628554	0.629021	0.629899	0.629156	0.63016	0.630372	0.627982	0.629483	0.630346	0.627748
	15.1267	0.632625	0.629093	0.629179	0.628943	0.628818	0.629344	0.627805	0.629144	0.627331	0.627738	0.626897	0.628283	0.629571	0.627549	0.628643	0.631622			15.1267	0.633106	0.63039	0.629964	0.628967	0.629844	0.630619	0.630688	0.630135	0.631453	0.630587	0.628718	0.62946	0.629269	0.628273	0.631303	0.630315			15.1267	0.628768	0.629641	0.629312	0.628359	0.629234	0.629886	0.627564	0.629215	0.630116	0.627264
	15.2012	0.63259	0.628226	0.62862	0.629395	0.628856	0.628788	0.627474	0.628918	0.627735	0.627916	0.627438	0.62885	0.629056	0.62819	0.627361	0.631058			15.2012	0.633207	0.630816	0.630526	0.628734	0.630108	0.630036	0.630764	0.629505	0.630907	0.629351	0.628873	0.630404	0.628446	0.62792	0.631282	0.629346			15.2012	0.627782	0.628455	0.629357	0.628582	0.629685	0.629734	0.627155	0.628935	0.630054	0.627177
	15.2757	0.632226	0.627937	0.62882	0.62953	0.628577	0.629226	0.627463	0.628503	0.627018	0.627659	0.626401	0.628408	0.628872	0.627248	0.627542	0.630763			15.2757	0.632663	0.630846	0.630416	0.628899	0.630237	0.629708	0.630707	0.629602	0.630619	0.629709	0.62838	0.629698	0.629185	0.627929	0.6312	0.629269			15.2757	0.627432	0.628367	0.628903	0.628792	0.629063	0.630046	0.627359	0.629165	0.629181	0.627051
	15.3502	0.631137	0.628575	0.62835	0.629923	0.628952	0.627869	0.628363	0.629205	0.626563	0.627124	0.625925	0.627821	0.628418	0.627788	0.627124	0.63055			15.3502	0.632876	0.630605	0.630793	0.628611	0.629949	0.629498	0.630825	0.629785	0.63014	0.628975	0.62806	0.630028	0.629016	0.627991	0.630585	0.629825			15.3502	0.626955	0.628322	0.6287	0.627962	0.629051	0.629895	0.626834	0.628399	0.629191	0.627019
	15.4247	0.631496	0.627992	0.628191	0.628677	0.628808	0.628557	0.627016	0.62904	0.626768	0.626873	0.62617	0.628178	0.628793	0.626936	0.626933	0.630163			15.4247	0.632036	0.630382	0.630575	0.627971	0.629231	0.62942	0.630053	0.629261	0.630719	0.629101	0.628334	0.629315	0.628797	0.62706	0.629855	0.628958			15.4247	0.627292	0.627647	0.628587	0.627428	0.628619	0.63006	0.626401	0.628795	0.628728	0.626067
	15.4992	0.630758	0.62804	0.62741	0.628877	0.627893	0.628012	0.626348	0.627914	0.626239	0.627034	0.626448	0.628463	0.629236	0.626865	0.626995	0.629905			15.4992	0.63213	0.629471	0.629857	0.628342	0.62972	0.629765	0.629747	0.629934	0.630088	0.628384	0.627816	0.629513	0.628769	0.627058	0.63034	0.628474			15.4992	0.627208	0.628146	0.628512	0.62703	0.628312	0.629225	0.626381	0.628149	0.628407	0.625717
	15.5738	0.631548	0.627123	0.627267	0.628437	0.627879	0.627747	0.626471	0.627501	0.625951	0.626819	0.626145	0.627946	0.628787	0.626734	0.62659	0.630145			15.5738	0.631774	0.630184	0.629879	0.627877	0.629693	0.629882	0.629186	0.629013	0.630167	0.628112	0.628593	0.628814	0.62885	0.62683	0.630509	0.628707			15.5738	0.626543	0.627685	0.628236	0.626738	0.627958	0.629234	0.626074	0.627314	0.628606	0.625784
	15.6483	0.629463	0.627301	0.627824	0.627819	0.627742	0.627668	0.626233	0.627529	0.626125	0.627567	0.625666	0.62799	0.627941	0.626348	0.626341	0.629599			15.6483	0.631673	0.628857	0.628502	0.628029	0.629393	0.629538	0.629275	0.628661	0.629648	0.629147	0.627799	0.628523	0.628066	0.627249	0.630407	0.628977			15.6483	0.626518	0.628087	0.627792	0.626383	0.627445	0.62845	0.625821	0.627606	0.628367	0.625647
	15.7228	0.63056	0.626967	0.627939	0.628288	0.627848	0.627326	0.625903	0.626598	0.625692	0.626091	0.625426	0.627715	0.627485	0.626908	0.626428	0.629838			15.7228	0.631294	0.630048	0.62936	0.62784	0.629051	0.629318	0.62866	0.628348	0.630005	0.628129	0.62778	0.628373	0.628256	0.627239	0.629386	0.628025			15.7228	0.626232	0.627238	0.628014	0.626815	0.627876	0.628566	0.625551	0.627334	0.627884	0.625914
	15.7973	0.630854	0.627408	0.626899	0.627984	0.627407	0.626893	0.625885	0.627086	0.625403	0.627019	0.624957	0.627913	0.627502	0.6262	0.626254	0.629525			15.7973	0.630415	0.629319	0.629209	0.628229	0.62917	0.629488	0.629162	0.628668	0.629891	0.628154	0.627425	0.628823	0.626665	0.626165	0.630026	0.628365			15.7973	0.626031	0.627504	0.62796	0.627214	0.627595	0.627706	0.625894	0.627852	0.628014	0.625468
	15.8718	0.630542	0.627191	0.627266	0.627505	0.627095	0.627116	0.625281	0.626989	0.624874	0.626029	0.624934	0.627291	0.627258	0.626243	0.625832	0.629181			15.8718	0.63108	0.628857	0.628543	0.628272	0.628753	0.629012	0.627908	0.627948	0.628852	0.627975	0.627909	0.627768	0.62743	0.625833	0.629144	0.627537			15.8718	0.625664	0.626556	0.62738	0.626501	0.627409	0.627363	0.625701	0.627427	0.627004	0.6255
	15.9463	0.630258	0.626688	0.626909	0.62718	0.627601	0.62718	0.625358	0.627429	0.624768	0.625673	0.624811	0.627068	0.627275	0.625212	0.625862	0.628987			15.9463	0.63037	0.628817	0.628687	0.627645	0.628318	0.628266	0.629236	0.628032	0.628514	0.627819	0.627	0.628033	0.626809	0.625543	0.629872	0.627665			15.9463	0.625919	0.626504	0.627656	0.62595	0.62769	0.627869	0.625344	0.626775	0.627629	0.625365
	16.0209	0.629537	0.625834	0.626511	0.627731	0.626691	0.625804	0.624767	0.626974	0.624841	0.626128	0.625153	0.627224	0.627305	0.625679	0.625618	0.628292			16.0209	0.630413	0.628322	0.628291	0.626613	0.629279	0.627809	0.628372	0.627397	0.628659	0.627777	0.6271	0.627303	0.62711	0.62621	0.628563	0.627736			16.0209	0.625672	0.626146	0.626962	0.625818	0.627095	0.628132	0.624452	0.626725	0.626814	0.624736
	16.0954	0.629476	0.62636	0.626636	0.626537	0.626571	0.627257	0.625433	0.627053	0.624593	0.625591	0.624165	0.626387	0.627244	0.625373	0.625603	0.628972			16.0954	0.631134	0.628121	0.628203	0.626907	0.628254	0.627577	0.628482	0.627891	0.628504	0.627387	0.626888	0.627939	0.626823	0.626363	0.628117	0.627302			16.0954	0.625583	0.626045	0.62692	0.626087	0.626601	0.627315	0.624881	0.626173	0.627965	0.624657
	16.1699	0.629476	0.626378	0.626182	0.62698	0.626193	0.62631	0.624601	0.626609	0.624216	0.625184	0.624133	0.626099	0.626549	0.625202	0.625188	0.628251			16.1699	0.630251	0.627629	0.628315	0.62703	0.627994	0.628193	0.627241	0.627362	0.628163	0.627224	0.626444	0.626817	0.626452	0.625876	0.628305	0.627719			16.1699	0.625249	0.626453	0.626266	0.625646	0.626794	0.62751	0.624851	0.626395	0.626689	0.624396
	16.2444	0.629424	0.626068	0.626302	0.626611	0.625623	0.626696	0.625166	0.626338	0.623723	0.625553	0.624568	0.626235	0.626763	0.624629	0.62484	0.627531			16.2444	0.629535	0.627911	0.627508	0.62707	0.62807	0.627929	0.627981	0.626933	0.629037	0.627359	0.627078	0.627335	0.62703	0.624385	0.628703	0.627145			16.2444	0.624196	0.626319	0.627056	0.625275	0.625972	0.627333	0.624345	0.625823	0.626867	0.624525
	16.3189	0.629357	0.625079	0.625946	0.626156	0.625989	0.625952	0.624993	0.625729	0.623351	0.625754	0.623842	0.626065	0.626477	0.62491	0.624826	0.627767			16.3189	0.629905	0.627472	0.627858	0.625966	0.627366	0.627872	0.62765	0.627648	0.628659	0.627241	0.626102	0.626661	0.626313	0.625168	0.627926	0.627293			16.3189	0.624985	0.626241	0.62643	0.624583	0.626266	0.627085	0.625117	0.625231	0.627196	0.624357
	16.3934	0.629361	0.625426	0.625701	0.625998	0.625391	0.62608	0.624765	0.626397	0.624025	0.624873	0.623411	0.62594	0.625723	0.624688	0.624187	0.627972			16.3934	0.630408	0.627566	0.628519	0.62641	0.627584	0.627824	0.626613	0.626672	0.628336	0.626657	0.625882	0.62705	0.626242	0.625613	0.628136	0.626958			16.3934	0.624403	0.626627	0.626296	0.625312	0.62591	0.626972	0.624158	0.625456	0.62601	0.625175
	16.4679	0.629169	0.62558	0.625952	0.625421	0.626072	0.625573	0.623658	0.626418	0.624288	0.625358	0.624626	0.625793	0.626231	0.624765	0.624736	0.628154			16.4679	0.629792	0.628126	0.628563	0.626421	0.626751	0.627853	0.626187	0.626891	0.627974	0.626397	0.626754	0.627672	0.625675	0.62472	0.628219	0.626859			16.4679	0.6244	0.625362	0.626521	0.625228	0.624715	0.626614	0.623704	0.62495	0.626161	0.623931
	16.5425	0.628993	0.624761	0.625246	0.625619	0.625724	0.625955	0.623599	0.626033	0.623983	0.624347	0.623964	0.625595	0.625376	0.624373	0.625218	0.627934			16.5425	0.630218	0.627586	0.627738	0.626247	0.627106	0.626669	0.627144	0.626783	0.627162	0.626516	0.625344	0.627	0.625661	0.625512	0.628469	0.627074			16.5425	0.623851	0.625678	0.626429	0.624666	0.625517	0.62671	0.623724	0.624924	0.625943	0.623467
	16.617	0.629349	0.624735	0.624647	0.625584	0.625427	0.625844	0.624457	0.625748	0.623608	0.624365	0.62337	0.626273	0.625867	0.623433	0.624002	0.627572			16.617	0.629432	0.626828	0.627142	0.62552	0.62758	0.627221	0.626487	0.626694	0.626813	0.625922	0.624705	0.627156	0.625388	0.624276	0.626683	0.626726			16.617	0.624298	0.62466	0.626157	0.624137	0.625714	0.626078	0.623362	0.625208	0.626615	0.623799
	16.6915	0.628125	0.625941	0.625456	0.625213	0.62494	0.62461	0.624055	0.625859	0.623304	0.624149	0.62335	0.624968	0.625246	0.623545	0.624393	0.627372			16.6915	0.628816	0.628127	0.627161	0.625121	0.626934	0.626586	0.625878	0.626727	0.626767	0.626244	0.625903	0.62681	0.626235	0.624849	0.627535	0.626612			16.6915	0.624458	0.625139	0.625614	0.624116	0.625817	0.626098	0.623167	0.62506	0.626158	0.623497
	16.766	0.627928	0.624572	0.62527	0.625629	0.625162	0.62519	0.623095	0.624878	0.623545	0.623139	0.622428	0.625221	0.625763	0.623047	0.623511	0.626806			16.766	0.629565	0.627153	0.62724	0.625311	0.62712	0.626747	0.626323	0.626528	0.626821	0.626061	0.625053	0.626253	0.625515	0.624044	0.626994	0.625921			16.766	0.623645	0.624851	0.626092	0.624503	0.626003	0.626344	0.623561	0.624983	0.625984	0.62316
	16.8405	0.62815	0.624132	0.625231	0.625188	0.625092	0.624605	0.623053	0.625113	0.623759	0.623461	0.622556	0.625559	0.625839	0.624235	0.623324	0.626437			16.8405	0.630133	0.627006	0.627051	0.624909	0.626656	0.627055	0.625486	0.625803	0.626542	0.625947	0.624578	0.625829	0.625449	0.623984	0.627139	0.626208			16.8405	0.623144	0.625421	0.625028	0.624693	0.6253	0.625788	0.623698	0.62491	0.626126	0.622337
	16.915	0.62795	0.624498	0.624375	0.624668	0.625426	0.624313	0.623134	0.624828	0.62328	0.623946	0.622241	0.623774	0.625593	0.623835	0.623451	0.626619			16.915	0.628434	0.626321	0.625934	0.624808	0.626614	0.625996	0.625636	0.625868	0.626539	0.625657	0.624844	0.625434	0.624977	0.62401	0.627859	0.625565			16.915	0.623067	0.623961	0.625074	0.624036	0.625359	0.625731	0.623123	0.624323	0.626083	0.623124
	16.9896	0.627682	0.62382	0.624712	0.625156	0.625061	0.624643	0.622318	0.624119	0.622822	0.623723	0.622539	0.624626	0.62534	0.623746	0.623205	0.626816			16.9896	0.627958	0.62651	0.625467	0.625205	0.626478	0.627082	0.625413	0.625435	0.626265	0.625383	0.624485	0.625459	0.625164	0.623144	0.626525	0.625359			16.9896	0.622947	0.624318	0.62499	0.624005	0.625252	0.625731	0.62301	0.62436	0.625229	0.622386
	17.0641	0.627168	0.623622	0.623527	0.625438	0.624995	0.624321	0.623089	0.623913	0.622806	0.622834	0.622581	0.623984	0.624196	0.622306	0.623304	0.626978			17.0641	0.628486	0.62562	0.626809	0.624472	0.625724	0.625907	0.626053	0.62547	0.626429	0.625662	0.624822	0.625528	0.625267	0.623705	0.627075	0.624713			17.0641	0.622773	0.624207	0.625134	0.624427	0.62478	0.625209	0.622754	0.624063	0.625116	0.622778
	17.1386	0.62742	0.623296	0.624361	0.62469	0.625058	0.625065	0.622778	0.624134	0.622843	0.622403	0.622636	0.624301	0.624329	0.622713	0.623287	0.626741			17.1386	0.628733	0.626478	0.626369	0.624515	0.625202	0.625886	0.625241	0.62561	0.625718	0.624978	0.623988	0.625424	0.624527	0.624204	0.626405	0.625371			17.1386	0.622566	0.624254	0.624674	0.623783	0.624217	0.625856	0.622577	0.624107	0.625185	0.62231
	17.2131	0.62635	0.622627	0.622948	0.624081	0.624303	0.625374	0.623112	0.624335	0.623126	0.62246	0.621621	0.623139	0.624884	0.623059	0.623568	0.626119			17.2131	0.627728	0.626125	0.626296	0.624391	0.625228	0.625597	0.62548	0.625244	0.626715	0.625635	0.624348	0.625577	0.624569	0.623093	0.626322	0.625483			17.2131	0.622436	0.623313	0.625304	0.623909	0.624397	0.625124	0.622532	0.623715	0.624122	0.622901
	17.2876	0.627376	0.623639	0.623362	0.624541	0.624018	0.624438	0.622259	0.623739	0.622342	0.622242	0.621563	0.623032	0.624788	0.62265	0.622759	0.626542			17.2876	0.627983	0.626298	0.626266	0.624454	0.625373	0.626674	0.624987	0.625428	0.625588	0.62564	0.624174	0.625789	0.623951	0.623562	0.627048	0.624762			17.2876	0.622719	0.624223	0.624548	0.6234	0.624465	0.624777	0.622256	0.623526	0.624742	0.622299
	17.3621	0.627236	0.62325	0.623509	0.624403	0.623869	0.62391	0.621722	0.623938	0.621371	0.622321	0.622363	0.623373	0.624549	0.622308	0.623008	0.625811			17.3621	0.627674	0.625396	0.625862	0.624155	0.62552	0.625437	0.625228	0.624765	0.625914	0.624782	0.623791	0.625557	0.623669	0.623175	0.62634	0.625016			17.3621	0.62268	0.623499	0.624195	0.623955	0.624354	0.625533	0.621521	0.624477	0.624864	0.622544
	17.4367	0.626615	0.623205	0.624066	0.623902	0.623927	0.623076	0.621923	0.62351	0.621868	0.622659	0.621779	0.623946	0.624379	0.622006	0.622871	0.624924			17.4367	0.62712	0.626153	0.625214	0.623549	0.62583	0.625874	0.625453	0.624437	0.625194	0.624992	0.62353	0.625229	0.62378	0.62273	0.626109	0.624954			17.4367	0.62212	0.623824	0.623922	0.623603	0.624197	0.625258	0.621833	0.623306	0.62406	0.622289
	17.5112	0.626828	0.623909	0.622836	0.624777	0.623774	0.623302	0.622341	0.623782	0.621399	0.622508	0.621419	0.622893	0.624016	0.622331	0.62217	0.625727			17.5112	0.627135	0.626246	0.625097	0.623587	0.625163	0.625829	0.625221	0.624606	0.62628	0.624765	0.62381	0.624584	0.624143	0.622268	0.625881	0.624675			17.5112	0.622235	0.623196	0.623402	0.622864	0.624315	0.624811	0.621781	0.622898	0.623658	0.622154
	17.5857	0.626533	0.622943	0.623385	0.623516	0.623148	0.623506	0.621317	0.62314	0.621125	0.622535	0.620787	0.622094	0.6235	0.622026	0.622213	0.6262			17.5857	0.627135	0.62548	0.624694	0.623569	0.62489	0.62562	0.623722	0.624088	0.625288	0.624268	0.623703	0.625429	0.623936	0.621866	0.625717	0.624379			17.5857	0.621958	0.623072	0.623665	0.62244	0.623823	0.62473	0.621394	0.622818	0.623714	0.62144
	17.6602	0.627324	0.623107	0.622695	0.624017	0.623608	0.623966	0.621687	0.622656	0.621298	0.621947	0.621025	0.622849	0.623574	0.621375	0.622078	0.625358			17.6602	0.626824	0.626231	0.625457	0.623205	0.625508	0.624745	0.624604	0.624936	0.625408	0.625054	0.623265	0.624878	0.623499	0.622711	0.625504	0.624234			17.6602	0.622719	0.623319	0.62389	0.622884	0.623695	0.624618	0.620997	0.622786	0.623559	0.621612
	17.7347	0.626274	0.62293	0.62305	0.623309	0.622576	0.623171	0.622128	0.622529	0.621582	0.621831	0.620754	0.621942	0.623601	0.621921	0.622203	0.624984			17.7347	0.627166	0.625485	0.625092	0.623005	0.624267	0.62551	0.624492	0.624979	0.625085	0.624094	0.623268	0.624476	0.623175	0.622079	0.625565	0.623672			17.7347	0.622094	0.622979	0.623587	0.622532	0.623849	0.624757	0.621044	0.622301	0.62325	0.621969
	17.8092	0.626363	0.622718	0.623058	0.623512	0.623473	0.622646	0.620746	0.623137	0.62098	0.620851	0.620975	0.622453	0.623482	0.621644	0.621868	0.624627			17.8092	0.627375	0.625432	0.62454	0.622532	0.624207	0.624355	0.624066	0.623698	0.62516	0.623557	0.622829	0.624281	0.623584	0.623268	0.62501	0.623903			17.8092	0.622202	0.622241	0.623431	0.622321	0.62369	0.624287	0.620825	0.622304	0.623209	0.62088
	17.8837	0.626071	0.623237	0.62272	0.623775	0.622912	0.623201	0.621517	0.622883	0.62116	0.621096	0.620651	0.622374	0.622633	0.620618	0.622057	0.625248			17.8837	0.626901	0.624267	0.624902	0.622954	0.624056	0.624479	0.624512	0.624368	0.625271	0.623956	0.622724	0.624581	0.623258	0.621995	0.624976	0.624121			17.8837	0.621368	0.622728	0.624102	0.622502	0.622945	0.623925	0.620685	0.621765	0.623236	0.621369
	17.9583	0.626237	0.622442	0.622195	0.622499	0.621949	0.623126	0.621366	0.622844	0.620247	0.620913	0.620439	0.621053	0.62301	0.621146	0.620918	0.624148			17.9583	0.62655	0.624894	0.624721	0.623951	0.624259	0.624606	0.62415	0.623703	0.625415	0.62333	0.6231	0.623074	0.623156	0.622028	0.625205	0.623405			17.9583	0.621724	0.622263	0.623738	0.622253	0.623451	0.623759	0.621224	0.622272	0.622994	0.620573
	18.0328	0.625129	0.622866	0.622968	0.623399	0.622209	0.623008	0.621486	0.622488	0.620289	0.620825	0.620626	0.622323	0.62245	0.62002	0.621064	0.624443			18.0328	0.626682	0.624907	0.624943	0.622808	0.624622	0.624455	0.624231	0.624092	0.624315	0.623666	0.623104	0.624488	0.622871	0.621542	0.624646	0.624014			18.0328	0.62132	0.621995	0.623241	0.62139	0.623381	0.624377	0.619672	0.622785	0.623325	0.62062
	18.1073	0.626266	0.622111	0.622692	0.622773	0.622038	0.62258	0.620982	0.62259	0.621066	0.621016	0.619479	0.621592	0.622556	0.620364	0.621184	0.623368			18.1073	0.626233	0.624839	0.625415	0.623124	0.624371	0.623478	0.624024	0.62299	0.624131	0.623379	0.622005	0.623851	0.622497	0.622239	0.624719	0.623704			18.1073	0.621555	0.622411	0.622975	0.621292	0.622832	0.623346	0.619814	0.621864	0.622644	0.620838
	18.1818	0.626085	0.621064	0.622595	0.622834	0.621667	0.622556	0.621006	0.622032	0.620589	0.620311	0.619491	0.621652	0.622546	0.620558	0.620993	0.62435			18.1818	0.626236	0.623826	0.623962	0.62243	0.623937	0.623794	0.623626	0.623519	0.62454	0.622831	0.623285	0.624565	0.622503	0.621608	0.624991	0.622856			18.1818	0.621694	0.622165	0.623241	0.621949	0.622705	0.624116	0.619687	0.621725	0.623124	0.620457
	18.2563	0.625565	0.622137	0.622853	0.622798	0.621432	0.622309	0.620288	0.621532	0.619611	0.620061	0.62	0.621136	0.622283	0.620567	0.620983	0.624317			18.2563	0.625733	0.624446	0.624684	0.623379	0.62354	0.623183	0.623525	0.623249	0.624699	0.622291	0.622591	0.62378	0.623041	0.621374	0.624538	0.622917			18.2563	0.620984	0.621448	0.623589	0.6212	0.623014	0.623288	0.61997	0.621446	0.622317	0.620707
	18.3308	0.625347	0.622287	0.621878	0.622961	0.621297	0.622246	0.620666	0.622656	0.619057	0.620628	0.618972	0.621759	0.622352	0.620109	0.62024	0.623773			18.3308	0.627221	0.624694	0.624006	0.622565	0.623655	0.623391	0.623478	0.622801	0.623418	0.622583	0.622149	0.62344	0.622015	0.62013	0.62428	0.623488			18.3308	0.620829	0.621165	0.622935	0.621655	0.623106	0.623114	0.620264	0.621608	0.622061	0.621106
	18.4054	0.625	0.621839	0.622831	0.6226	0.621481	0.621965	0.620096	0.621603	0.619818	0.620095	0.619389	0.621459	0.621901	0.620002	0.619996	0.623942			18.4054	0.626775	0.624097	0.62416	0.622016	0.623681	0.624065	0.623727	0.623099	0.623503	0.622967	0.621957	0.623693	0.622547	0.621546	0.625031	0.622732			18.4054	0.620574	0.621265	0.622686	0.621365	0.622275	0.623818	0.619497	0.621618	0.622143	0.619969
	18.4799	0.625075	0.621091	0.621975	0.622859	0.621798	0.621909	0.61969	0.622363	0.619163	0.620955	0.619541	0.621048	0.621288	0.620267	0.620282	0.622721			18.4799	0.625579	0.623042	0.624297	0.621641	0.623701	0.624408	0.624105	0.623052	0.623325	0.623028	0.621546	0.623474	0.622149	0.620544	0.6248	0.622512			18.4799	0.620382	0.621571	0.622693	0.621667	0.622052	0.623386	0.619361	0.622053	0.622379	0.619523
	18.5544	0.625436	0.62101	0.621683	0.622638	0.620795	0.621432	0.620158	0.621706	0.619317	0.620001	0.618765	0.621583	0.621952	0.619875	0.620192	0.623755			18.5544	0.625774	0.623197	0.623801	0.622033	0.623335	0.623862	0.623609	0.623025	0.623818	0.623525	0.621639	0.623791	0.622433	0.620357	0.624548	0.622417			18.5544	0.620234	0.620995	0.622432	0.620786	0.622012	0.623447	0.619972	0.621333	0.622687	0.620412
	18.6289	0.625125	0.620692	0.622059	0.622294	0.621582	0.622663	0.62062	0.622221	0.619981	0.620004	0.619424	0.62101	0.621963	0.620311	0.620033	0.623632			18.6289	0.625829	0.623605	0.62301	0.622383	0.623297	0.62292	0.623377	0.622812	0.623679	0.622321	0.621886	0.623533	0.622696	0.620452	0.623875	0.622192			18.6289	0.620442	0.621056	0.622574	0.62105	0.621326	0.622455	0.619855	0.621724	0.621903	0.619866
	18.7034	0.624691	0.621028	0.622116	0.621427	0.621609	0.621323	0.619769	0.622147	0.619387	0.620762	0.618315	0.620801	0.621411	0.620104	0.620244	0.623384			18.7034	0.626431	0.62345	0.624156	0.621677	0.62264	0.623173	0.623302	0.62233	0.623948	0.623016	0.622015	0.623006	0.621776	0.621062	0.623432	0.621875			18.7034	0.620246	0.620804	0.622698	0.620801	0.621723	0.623174	0.619681	0.621298	0.621906	0.619471
	18.7779	0.624169	0.620773	0.622108	0.622206	0.620971	0.621826	0.619898	0.621721	0.619562	0.620556	0.618631	0.621059	0.62092	0.620015	0.619421	0.623737			18.7779	0.625027	0.623492	0.623228	0.621741	0.622771	0.622888	0.623098	0.622062	0.623765	0.621623	0.622178	0.623071	0.621399	0.620734	0.624185	0.622112			18.7779	0.620587	0.620602	0.621259	0.620925	0.621438	0.623627	0.619154	0.621381	0.621644	0.619058
	18.8524	0.624186	0.620486	0.621318	0.621705	0.621655	0.621841	0.619774	0.621359	0.619127	0.619842	0.618498	0.621408	0.621024	0.620034	0.620326	0.623651			18.8524	0.625437	0.623606	0.623111	0.621861	0.623352	0.622543	0.622128	0.622092	0.624151	0.622303	0.621861	0.622941	0.621283	0.619772	0.623451	0.621626			18.8524	0.619862	0.620269	0.621896	0.62056	0.621409	0.622311	0.61872	0.621135	0.62156	0.619072
	18.927	0.624891	0.620545	0.622044	0.621922	0.621428	0.621255	0.619215	0.6217	0.619353	0.619744	0.618494	0.620626	0.621145	0.619188	0.618638	0.623054			18.927	0.624409	0.623147	0.624124	0.621556	0.623588	0.622687	0.623533	0.621824	0.6229	0.622511	0.622086	0.622951	0.621051	0.619923	0.623128	0.621772			18.927	0.619659	0.620005	0.622011	0.62035	0.621365	0.62226	0.619326	0.620893	0.621589	0.619236
	19.0015	0.624753	0.621201	0.620931	0.621908	0.620762	0.621175	0.619602	0.62104	0.619465	0.61983	0.618559	0.620462	0.620595	0.61899	0.61923	0.623223			19.0015	0.625087	0.623572	0.623833	0.620729	0.623399	0.622239	0.622886	0.622677	0.62298	0.622311	0.620789	0.622315	0.621888	0.620562	0.62305	0.621836			19.0015	0.619447	0.620116	0.621678	0.620374	0.621035	0.622572	0.618656	0.620364	0.620948	0.618694
	19.076	0.62371	0.620568	0.620836	0.622148	0.620765	0.621238	0.619246	0.620936	0.618815	0.619288	0.617779	0.62021	0.620228	0.619469	0.61927	0.622754			19.076	0.62544	0.623154	0.623162	0.621498	0.623193	0.622094	0.623028	0.62193	0.623838	0.621546	0.620848	0.621797	0.621684	0.619862	0.623172	0.62201			19.076	0.619034	0.620515	0.621635	0.620179	0.620883	0.622246	0.618647	0.620697	0.621641	0.618576
	19.1505	0.623674	0.620796	0.621576	0.620861	0.620163	0.620944	0.618718	0.620584	0.61902	0.619107	0.618619	0.620166	0.620574	0.619158	0.619267	0.622572			19.1505	0.625321	0.623281	0.623444	0.621311	0.62251	0.622087	0.622733	0.621888	0.622806	0.621958	0.620303	0.622392	0.621261	0.619972	0.62312	0.621159			19.1505	0.61851	0.620131	0.621501	0.620162	0.621364	0.622444	0.618693	0.620351	0.620876	0.618664
	19.225	0.624178	0.620145	0.620601	0.621236	0.621022	0.620717	0.61869	0.619697	0.618614	0.61884	0.61817	0.621058	0.620578	0.619188	0.619153	0.622579			19.225	0.62438	0.622755	0.623461	0.62156	0.62287	0.622581	0.622908	0.621742	0.622699	0.621358	0.620406	0.622409	0.621166	0.61993	0.623592	0.621431			19.225	0.619134	0.620154	0.621695	0.620721	0.62102	0.621437	0.618749	0.620263	0.621117	0.618749
	19.2995	0.624171	0.620377	0.621083	0.620915	0.620763	0.621296	0.618706	0.620561	0.618921	0.619417	0.617276	0.620149	0.620588	0.618652	0.618979	0.622313			19.2995	0.625087	0.622774	0.623213	0.620779	0.622283	0.622034	0.621989	0.621397	0.623437	0.622227	0.62137	0.621937	0.620698	0.619892	0.623417	0.621012			19.2995	0.618989	0.619625	0.621723	0.620241	0.620656	0.622885	0.618335	0.62058	0.621586	0.61865
	19.3741	0.623676	0.620473	0.620922	0.620927	0.621397	0.620717	0.618578	0.619927	0.618637	0.619263	0.616283	0.62011	0.620174	0.618684	0.619103	0.622608			19.3741	0.625161	0.622355	0.622473	0.621141	0.622938	0.622021	0.621831	0.622148	0.622547	0.621222	0.62032	0.622243	0.621088	0.618306	0.622956	0.621131			19.3741	0.618967	0.619832	0.621604	0.619398	0.620395	0.621312	0.6177	0.619854	0.620517	0.618565
	19.4486	0.623321	0.620929	0.619973	0.620952	0.620208	0.620292	0.618135	0.620255	0.618504	0.619119	0.617622	0.619647	0.620123	0.618641	0.619004	0.621656			19.4486	0.624682	0.622494	0.623331	0.620918	0.622315	0.622353	0.622133	0.622199	0.62285	0.621525	0.620776	0.621161	0.621689	0.61934	0.623425	0.621406			19.4486	0.619277	0.619866	0.620792	0.619765	0.620622	0.621904	0.61706	0.619848	0.620602	0.617763
	19.5231	0.623571	0.619865	0.620195	0.620459	0.620858	0.620567	0.618502	0.620123	0.6176	0.619375	0.617536	0.619977	0.620465	0.618185	0.61886	0.621854			19.5231	0.62469	0.622089	0.622977	0.621114	0.621732	0.622626	0.621604	0.621128	0.622907	0.621859	0.62013	0.62158	0.621153	0.619364	0.622596	0.620896			19.5231	0.618155	0.620389	0.621035	0.619104	0.621726	0.62178	0.618236	0.620073	0.620185	0.618718
	19.5976	0.622638	0.619952	0.620749	0.620522	0.619734	0.620732	0.61866	0.620302	0.617467	0.618642	0.616571	0.620229	0.619707	0.618137	0.618992	0.621943			19.5976	0.624592	0.622035	0.622057	0.620762	0.622575	0.621909	0.622275	0.621732	0.622176	0.620135	0.620005	0.621537	0.620546	0.618667	0.622756	0.620692			19.5976	0.618555	0.619715	0.621289	0.619342	0.620404	0.621447	0.617974	0.619734	0.620246	0.618082
	19.6721	0.623206	0.619622	0.619926	0.620568	0.620468	0.619251	0.61896	0.62047	0.618083	0.618441	0.617329	0.619214	0.620005	0.618152	0.618147	0.621844			19.6721	0.625024	0.622169	0.622585	0.62081	0.62203	0.622375	0.621853	0.621054	0.622403	0.620919	0.619692	0.621635	0.620231	0.619228	0.622218	0.621463			19.6721	0.619103	0.620408	0.620513	0.618986	0.620232	0.621308	0.617324	0.619341	0.620318	0.617815
	19.7466	0.623594	0.619612	0.620156	0.620351	0.61888	0.619759	0.61822	0.620037	0.61803	0.618594	0.617309	0.618892	0.619544	0.618063	0.618413	0.621738			19.7466	0.624409	0.622456	0.62215	0.620306	0.621344	0.622183	0.621614	0.621506	0.621907	0.620693	0.620056	0.6213	0.619818	0.61885	0.622159	0.620726			19.7466	0.618535	0.619899	0.621217	0.618854	0.620398	0.621169	0.618192	0.619938	0.620342	0.617639
	19.8211	0.623233	0.619265	0.619947	0.619913	0.619966	0.618934	0.618349	0.619774	0.618311	0.618792	0.616775	0.61916	0.619393	0.617936	0.618601	0.621354			19.8211	0.624396	0.621928	0.622805	0.620248	0.621659	0.621575	0.621708	0.620453	0.621748	0.621566	0.619558	0.620917	0.621091	0.618489	0.622336	0.620693			19.8211	0.618815	0.619798	0.621083	0.619398	0.620079	0.621042	0.617613	0.619885	0.620599	0.617733
	19.8957	0.622799	0.619553	0.619557	0.618826	0.620276	0.620159	0.618302	0.619955	0.617118	0.617945	0.616624	0.619344	0.620096	0.617017	0.618592	0.621956			19.8957	0.623963	0.622664	0.622045	0.620431	0.62133	0.621711	0.621538	0.621968	0.621804	0.620396	0.61914	0.62026	0.620857	0.618752	0.622439	0.620792			19.8957	0.618519	0.620119	0.620685	0.618957	0.620202	0.620474	0.617203	0.618663	0.62075	0.61781
	19.9702	0.622232	0.618693	0.61982	0.618982	0.619467	0.619727	0.617855	0.61904	0.617197	0.618104	0.617155	0.619046	0.619125	0.617335	0.618187	0.621726			19.9702	0.624076	0.621599	0.622253	0.619803	0.621521	0.621089	0.621305	0.620857	0.622102	0.620805	0.62022	0.620349	0.619235	0.618707	0.620929	0.619949			19.9702	0.618628	0.619408	0.620098	0.618524	0.620416	0.620795	0.617048	0.619195	0.620576	0.618325
	20.0447	0.621631	0.618139	0.619886	0.619375	0.619631	0.619998	0.618559	0.619397	0.617681	0.618099	0.616913	0.6191	0.619477	0.617801	0.617938	0.621529			20.0447	0.623255	0.621865	0.622353	0.61974	0.621514	0.622034	0.621639	0.621315	0.621073	0.620891	0.619956	0.620917	0.619128	0.619414	0.621647	0.620297			20.0447	0.617822	0.619001	0.620474	0.618891	0.619204	0.621164	0.617468	0.61952	0.620097	0.617437
	20.1192	0.622044	0.618638	0.620235	0.619155	0.619677	0.619664	0.617914	0.619772	0.61697	0.61818	0.6171	0.619051	0.619766	0.618196	0.617809	0.621078			20.1192	0.623028	0.622065	0.621983	0.620024	0.621561	0.621306	0.620806	0.621235	0.621878	0.621181	0.619495	0.62053	0.620292	0.619092	0.62223	0.62011			20.1192	0.61845	0.619069	0.620735	0.618954	0.619813	0.620421	0.617618	0.618928	0.619748	0.61718
	20.1937	0.622457	0.61921	0.619896	0.619637	0.618776	0.619447	0.618631	0.61932	0.617903	0.617483	0.616679	0.619057	0.619881	0.617763	0.618295	0.621434			20.1937	0.624054	0.621571	0.622066	0.620122	0.622178	0.620945	0.619727	0.621064	0.622831	0.620678	0.619778	0.620501	0.620035	0.618181	0.621463	0.620488			20.1937	0.618086	0.618739	0.620462	0.619314	0.619398	0.620525	0.61745	0.618201	0.619397	0.617142
	20.2682	0.622826	0.619403	0.619472	0.620033	0.619837	0.619996	0.61756	0.618989	0.617426	0.617623	0.615935	0.619335	0.618866	0.617158	0.617727	0.620682			20.2682	0.624275	0.621746	0.622194	0.61954	0.621298	0.621457	0.621485	0.621247	0.620716	0.619803	0.61955	0.620484	0.619621	0.618182	0.621775	0.62069			20.2682	0.617558	0.619011	0.620229	0.618512	0.619613	0.621206	0.617272	0.618526	0.619908	0.617276
	20.3428	0.6225	0.618155	0.619615	0.619695	0.61896	0.619453	0.617875	0.618433	0.616764	0.617349	0.616844	0.618496	0.619206	0.616785	0.617794	0.62138			20.3428	0.623636	0.621398	0.6216	0.619917	0.621195	0.621299	0.620014	0.62016	0.622017	0.620065	0.61851	0.620048	0.619517	0.618291	0.622028	0.620491			20.3428	0.617952	0.618917	0.619853	0.618466	0.619773	0.620755	0.617883	0.619258	0.619555	0.61741
	20.4173	0.622021	0.618235	0.619814	0.618913	0.618436	0.620096	0.61718	0.618645	0.616972	0.617651	0.61671	0.6179	0.618923	0.616651	0.617685	0.621328			20.4173	0.623958	0.621251	0.622394	0.619201	0.62134	0.620557	0.620404	0.620952	0.621134	0.620132	0.619037	0.620202	0.619954	0.617972	0.621503	0.620096			20.4173	0.617511	0.619395	0.620198	0.618382	0.619714	0.620352	0.617312	0.618589	0.619406	0.617548
	20.4918	0.621995	0.618469	0.619784	0.619703	0.618759	0.619374	0.617567	0.618935	0.617115	0.617752	0.616709	0.61863	0.617879	0.61673	0.617655	0.620685			20.4918	0.62378	0.62097	0.621661	0.619664	0.621272	0.620561	0.62092	0.619972	0.621494	0.619063	0.618828	0.619622	0.619368	0.618318	0.621218	0.620105			20.4918	0.617833	0.618749	0.620258	0.618561	0.619101	0.620225	0.616635	0.618474	0.61873	0.61746
	20.5663	0.621517	0.618329	0.619273	0.618747	0.618709	0.618944	0.617249	0.618774	0.616118	0.617467	0.615745	0.618392	0.619105	0.616565	0.617157	0.620331			20.5663	0.623684	0.621076	0.621047	0.620464	0.62099	0.620903	0.620954	0.620068	0.621024	0.619513	0.617958	0.620204	0.618857	0.61757	0.621314	0.619993			20.5663	0.61725	0.618531	0.619722	0.617611	0.619275	0.620281	0.616855	0.61811	0.619428	0.616755
	20.6408	0.622168	0.618464	0.619082	0.620148	0.618427	0.618621	0.617266	0.618948	0.616889	0.617304	0.616323	0.618646	0.618475	0.61561	0.617607	0.621393			20.6408	0.623594	0.621645	0.621095	0.61883	0.621086	0.620837	0.620992	0.619792	0.62136	0.619963	0.618432	0.62031	0.618651	0.61783	0.620407	0.620008			20.6408	0.617597	0.618128	0.619174	0.61801	0.61892	0.619909	0.616907	0.61779	0.61997	0.616834
	20.7153	0.622044	0.617381	0.618953	0.619001	0.618386	0.618783	0.616611	0.618915	0.61739	0.617012	0.616023	0.617759	0.618765	0.615999	0.617353	0.621162			20.7153	0.623371	0.620856	0.621822	0.619665	0.620419	0.621065	0.619952	0.619947	0.620282	0.619113	0.618048	0.620021	0.618813	0.617155	0.620448	0.619546			20.7153	0.617816	0.618149	0.619631	0.617891	0.619374	0.620503	0.615927	0.618347	0.618527	0.616197
	20.7899	0.621818	0.618146	0.618709	0.61874	0.619454	0.618945	0.617678	0.61905	0.61649	0.616415	0.61619	0.618039	0.618423	0.61636	0.616113	0.620634			20.7899	0.623255	0.620625	0.62132	0.619293	0.6216	0.621098	0.619333	0.619669	0.620817	0.619667	0.617047	0.620019	0.619144	0.617499	0.620583	0.619148			20.7899	0.617544	0.617659	0.619525	0.618021	0.619191	0.619523	0.616444	0.618251	0.61945	0.616374
	20.8644	0.62174	0.617755	0.618916	0.618337	0.618054	0.618919	0.616889	0.619205	0.616243	0.617274	0.616281	0.618114	0.618679	0.61644	0.616651	0.620508			20.8644	0.623469	0.621249	0.621567	0.618924	0.621315	0.620508	0.618859	0.61987	0.62099	0.618987	0.618361	0.620248	0.619054	0.617348	0.620465	0.618994			20.8644	0.617833	0.6182	0.619194	0.618123	0.61885	0.620017	0.616232	0.618091	0.619346	0.616071
	20.9389	0.62146	0.618159	0.618596	0.61953	0.618878	0.617931	0.616838	0.617533	0.615636	0.616995	0.616276	0.618504	0.618278	0.615953	0.615678	0.620309			20.9389	0.622881	0.620266	0.621166	0.61868	0.621183	0.620818	0.620224	0.620088	0.620731	0.619644	0.617672	0.620093	0.618268	0.61736	0.621468	0.618643			20.9389	0.616607	0.617844	0.619026	0.617491	0.61898	0.619991	0.615836	0.61764	0.618999	0.615931
	21.0134	0.621571	0.617557	0.618811	0.618669	0.618026	0.618424	0.616612	0.618581	0.616258	0.616125	0.616379	0.617582	0.618303	0.615706	0.616449	0.619834			21.0134	0.622829	0.620701	0.62081	0.61901	0.62092	0.620337	0.619459	0.619445	0.619898	0.619744	0.618535	0.619684	0.61893	0.617874	0.620475	0.619176			21.0134	0.616777	0.618174	0.619862	0.617911	0.619036	0.619818	0.615734	0.617584	0.618303	0.616019
	21.0879	0.621435	0.617129	0.61925	0.6186	0.617971	0.618472	0.616609	0.618869	0.616043	0.616333	0.615937	0.618222	0.618512	0.615804	0.616273	0.620009			21.0879	0.623193	0.621416	0.620628	0.619062	0.620385	0.620161	0.619654	0.619961	0.620596	0.6192	0.617862	0.619773	0.617809	0.617852	0.620486	0.619269			21.0879	0.616513	0.618309	0.619555	0.617553	0.619004	0.619359	0.615831	0.617344	0.61797	0.616358
	21.1624	0.621566	0.617438	0.618331	0.618962	0.618621	0.618333	0.616309	0.618759	0.616008	0.616828	0.615439	0.618515	0.61782	0.616267	0.617319	0.61995			21.1624	0.622788	0.62	0.620768	0.618317	0.620186	0.620022	0.620174	0.619272	0.620059	0.619185	0.618117	0.619332	0.618157	0.616957	0.62022	0.618947			21.1624	0.617151	0.618167	0.619379	0.617761	0.618417	0.61941	0.615367	0.617887	0.61848	0.615664
	21.2369	0.621293	0.617391	0.618305	0.617936	0.618016	0.617974	0.617054	0.617789	0.61575	0.61642	0.615562	0.617929	0.618849	0.616304	0.616692	0.619952			21.2369	0.623056	0.62047	0.621221	0.618901	0.620754	0.619853	0.619049	0.620291	0.620216	0.618979	0.61758	0.619622	0.618589	0.617702	0.619784	0.61916			21.2369	0.61636	0.617866	0.619385	0.61753	0.618649	0.619626	0.615836	0.617862	0.618527	0.615702
	21.3115	0.621571	0.617308	0.618458	0.618733	0.617731	0.618055	0.617182	0.61849	0.616183	0.616254	0.615346	0.616927	0.617832	0.616348	0.615798	0.619788			21.3115	0.622121	0.619947	0.621137	0.619308	0.620149	0.620505	0.619229	0.619105	0.619856	0.619842	0.617758	0.619398	0.617748	0.617282	0.620068	0.618944			21.3115	0.616099	0.617739	0.61878	0.617699	0.618684	0.619372	0.615764	0.617766	0.618976	0.615773
	21.386	0.621576	0.617442	0.618427	0.618175	0.617771	0.6185	0.615899	0.617584	0.615443	0.61543	0.615634	0.616997	0.618172	0.615556	0.616395	0.619365			21.386	0.623481	0.620794	0.620937	0.618724	0.620722	0.621149	0.619197	0.61942	0.620125	0.618801	0.617785	0.619877	0.617789	0.617558	0.620218	0.619011			21.386	0.616218	0.617598	0.618438	0.617572	0.617332	0.619673	0.615276	0.617551	0.618349	0.615473
	21.4605	0.620732	0.617452	0.618437	0.61864	0.617872	0.617454	0.616499	0.617919	0.615954	0.616412	0.615499	0.617261	0.617739	0.615643	0.616158	0.619186			21.4605	0.622639	0.61977	0.62032	0.618549	0.620022	0.619439	0.6193	0.618735	0.619976	0.618633	0.618185	0.619518	0.618398	0.616648	0.620252	0.618349			21.4605	0.616456	0.617293	0.618631	0.617563	0.618482	0.619765	0.615885	0.617319	0.618705	0.61546
	21.535	0.621252	0.617101	0.618139	0.617481	0.617796	0.617456	0.616429	0.617905	0.614721	0.61623	0.614858	0.617492	0.617447	0.615892	0.616571	0.619362			21.535	0.622938	0.620703	0.62069	0.617861	0.61966	0.619876	0.61894	0.61914	0.619663	0.618526	0.617733	0.619166	0.618291	0.616407	0.619998	0.619138			21.535	0.615743	0.618103	0.61892	0.616903	0.618384	0.619869	0.615838	0.617572	0.618737	0.615571
	21.6095	0.621375	0.61688	0.61783	0.618496	0.618025	0.618708	0.615936	0.617681	0.615428	0.615746	0.615389	0.616798	0.61715	0.615791	0.615989	0.618817			21.6095	0.623098	0.620924	0.620325	0.618106	0.619874	0.619848	0.619063	0.619542	0.619863	0.618811	0.618004	0.619063	0.617386	0.617119	0.619872	0.618141			21.6095	0.61623	0.61757	0.618595	0.617782	0.617953	0.619057	0.615276	0.617665	0.617737	0.615632
	21.684	0.621574	0.617361	0.61809	0.617985	0.617693	0.618426	0.616439	0.617266	0.615583	0.616202	0.615151	0.616919	0.617295	0.616307	0.615852	0.619281			21.684	0.622711	0.619894	0.620509	0.618197	0.619188	0.619466	0.619169	0.618986	0.619946	0.618781	0.617777	0.619166	0.617714	0.616715	0.620139	0.617764			21.684	0.615885	0.616958	0.617968	0.617323	0.617632	0.619257	0.614615	0.616982	0.617764	0.615726
	21.7586	0.6212	0.616919	0.617013	0.618493	0.617111	0.617891	0.615663	0.617361	0.615464	0.615846	0.614592	0.617384	0.617251	0.614991	0.616401	0.619403			21.7586	0.622381	0.619719	0.620425	0.617778	0.61959	0.619517	0.619515	0.618636	0.619193	0.618699	0.617443	0.618805	0.617544	0.616591	0.620353	0.618523			21.7586	0.615634	0.616982	0.618749	0.617788	0.617778	0.618899	0.614596	0.617105	0.617767	0.616148
	21.8331	0.620603	0.616741	0.617661	0.618114	0.616693	0.617675	0.615658	0.61718	0.615794	0.615487	0.614709	0.616844	0.617903	0.615463	0.616576	0.619642			21.8331	0.622605	0.619978	0.620154	0.617968	0.619838	0.620276	0.619244	0.619701	0.619963	0.61781	0.617709	0.618253	0.617814	0.616565	0.620176	0.618271			21.8331	0.6162	0.616804	0.618797	0.617637	0.617598	0.619554	0.614683	0.617438	0.617641	0.615577
	21.9076	0.620368	0.617007	0.618039	0.618417	0.617094	0.617376	0.615684	0.617363	0.615238	0.61562	0.614617	0.616179	0.617246	0.615261	0.616208	0.619749			21.9076	0.622182	0.620021	0.620218	0.618352	0.619826	0.619693	0.618627	0.618939	0.620172	0.618579	0.617565	0.618846	0.617446	0.61619	0.620061	0.618444			21.9076	0.616305	0.617527	0.618543	0.616699	0.61773	0.619257	0.615376	0.616512	0.617009	0.61484
	21.9821	0.62042	0.616207	0.617937	0.617753	0.616516	0.617401	0.616147	0.616879	0.615245	0.615628	0.615003	0.616397	0.61746	0.615923	0.615991	0.619334			21.9821	0.620829	0.619922	0.62013	0.617049	0.619498	0.619392	0.61871	0.618361	0.619973	0.618685	0.617514	0.618971	0.617244	0.616324	0.620027	0.618138			21.9821	0.615703	0.61704	0.617964	0.616905	0.61786	0.618635	0.61468	0.616906	0.617088	0.615485
	22.0566	0.620424	0.616489	0.616997	0.61717	0.617413	0.617421	0.614946	0.61672	0.615036	0.615726	0.614381	0.61678	0.616822	0.614971	0.616093	0.619562			22.0566	0.62203	0.619425	0.619697	0.617642	0.619873	0.620017	0.619433	0.61833	0.61979	0.618494	0.6169	0.618509	0.61697	0.616792	0.619326	0.6174			22.0566	0.615815	0.617466	0.618165	0.616649	0.617538	0.618967	0.614586	0.616213	0.618078	0.614966
	22.1311	0.62084	0.616585	0.617685	0.61729	0.618139	0.617082	0.615134	0.617365	0.615037	0.615553	0.614952	0.617263	0.617016	0.614861	0.616452	0.619007			22.1311	0.622002	0.619612	0.620663	0.617791	0.619707	0.619707	0.619068	0.618772	0.619159	0.618124	0.617052	0.618682	0.617432	0.616567	0.619873	0.618172			22.1311	0.615568	0.616718	0.617686	0.616947	0.617125	0.619101	0.6142	0.616747	0.617644	0.614395
	22.2056	0.619603	0.617099	0.617261	0.617192	0.616887	0.617375	0.615455	0.616573	0.61535	0.615695	0.614298	0.616986	0.617068	0.614577	0.615853	0.619488			22.2056	0.622522	0.620384	0.620093	0.617934	0.61906	0.619036	0.618426	0.618596	0.618888	0.618346	0.617023	0.618157	0.617498	0.615681	0.619625	0.617393			22.2056	0.615686	0.617275	0.617943	0.617039	0.617656	0.61834	0.614694	0.61619	0.617568	0.615225
	22.2802	0.620877	0.616469	0.617475	0.617484	0.616559	0.617212	0.615167	0.617128	0.614644	0.614952	0.615439	0.61666	0.617234	0.615393	0.616253	0.619042			22.2802	0.622826	0.619756	0.620257	0.618441	0.619067	0.619643	0.618542	0.617836	0.619015	0.618742	0.617601	0.618641	0.618283	0.615335	0.620079	0.618631			22.2802	0.615252	0.616942	0.617952	0.616501	0.617259	0.618499	0.614488	0.616355	0.618069	0.614827
	22.3547	0.620706	0.616094	0.618339	0.617637	0.616652	0.616818	0.615645	0.61592	0.614713	0.615568	0.614422	0.616559	0.616453	0.61461	0.61546	0.619314			22.3547	0.62242	0.619359	0.620673	0.617743	0.619481	0.620257	0.618493	0.618467	0.619452	0.618403	0.616832	0.618024	0.616884	0.615381	0.619618	0.617899			22.3547	0.615532	0.616791	0.617909	0.616751	0.61765	0.618153	0.614709	0.617038	0.616875	0.614531
	22.4292	0.619979	0.615858	0.617467	0.617163	0.616682	0.616979	0.615098	0.616163	0.615107	0.614817	0.614682	0.616446	0.616824	0.615043	0.615296	0.619173			22.4292	0.621996	0.61892	0.620323	0.618233	0.619494	0.619367	0.619039	0.618217	0.619326	0.618284	0.617039	0.617468	0.617454	0.616106	0.619566	0.618022			22.4292	0.614368	0.616792	0.618204	0.616243	0.617385	0.618462	0.614342	0.616288	0.617911	0.614773
	22.5037	0.61983	0.61533	0.617523	0.617968	0.617779	0.617534	0.615275	0.616547	0.614761	0.615761	0.614407	0.615313	0.616945	0.614637	0.61487	0.619152			22.5037	0.622309	0.619751	0.620394	0.617633	0.618906	0.619197	0.618644	0.618586	0.618881	0.618591	0.616603	0.61834	0.617566	0.615297	0.619157	0.617738			22.5037	0.615488	0.617046	0.617801	0.616069	0.617585	0.618484	0.61391	0.615966	0.617842	0.614873
	22.5782	0.620135	0.615929	0.617408	0.617608	0.615926	0.617197	0.615278	0.616545	0.614526	0.615103	0.613888	0.616158	0.616548	0.613456	0.615084	0.61876			22.5782	0.621368	0.619087	0.619819	0.616772	0.61892	0.619253	0.61898	0.618611	0.618734	0.617565	0.61625	0.617771	0.617597	0.615732	0.619492	0.617419			22.5782	0.615103	0.616644	0.617541	0.61589	0.616795	0.618263	0.61387	0.616229	0.617512	0.614471
	22.6527	0.620145	0.615475	0.617759	0.61755	0.615984	0.615963	0.614474	0.616326	0.615209	0.615253	0.61477	0.615471	0.617014	0.614515	0.615313	0.618571			22.6527	0.62202	0.619378	0.619795	0.616845	0.61901	0.619504	0.618132	0.617718	0.619497	0.617466	0.616101	0.618101	0.617045	0.615694	0.620098	0.617302			22.6527	0.615598	0.616696	0.618076	0.615647	0.617452	0.617916	0.614371	0.616456	0.617547	0.614229
	22.7273	0.620025	0.615576	0.617756	0.617056	0.616572	0.617028	0.615624	0.616009	0.614317	0.614973	0.613735	0.615992	0.616869	0.61396	0.614888	0.619821			22.7273	0.621348	0.619676	0.619555	0.617427	0.619094	0.618408	0.618318	0.617841	0.619215	0.616998	0.616436	0.618846	0.61685	0.615872	0.619498	0.617032			22.7273	0.615012	0.617327	0.617428	0.615462	0.616934	0.617587	0.613791	0.615737	0.617098	0.613827
	22.8018	0.620498	0.615775	0.61713	0.617107	0.616723	0.616473	0.615014	0.616479	0.614349	0.61488	0.613845	0.616261	0.615894	0.614449	0.614963	0.619039			22.8018	0.62151	0.619557	0.619748	0.617242	0.61897	0.618819	0.617663	0.617819	0.618859	0.617453	0.617426	0.618147	0.616313	0.614992	0.619188	0.617329			22.8018	0.614829	0.616281	0.617861	0.615428	0.616652	0.617911	0.61398	0.616389	0.617393	0.614531
	22.8763	0.620279	0.616089	0.616768	0.616804	0.616786	0.616993	0.615268	0.615232	0.614675	0.614971	0.613419	0.615904	0.616408	0.614062	0.614752	0.619527			22.8763	0.621716	0.620274	0.619917	0.616916	0.61877	0.619243	0.618912	0.618248	0.618976	0.616531	0.616869	0.618048	0.617364	0.615835	0.618933	0.618103			22.8763	0.614564	0.616081	0.617021	0.616373	0.61692	0.61744	0.614236	0.615534	0.616313	0.615014
	22.9508	0.619052	0.615347	0.616224	0.616989	0.616325	0.616558	0.614776	0.615999	0.614151	0.615482	0.613817	0.615668	0.61591	0.613673	0.614851	0.618922			22.9508	0.621412	0.61946	0.619457	0.617083	0.619452	0.618523	0.61772	0.617467	0.61878	0.616869	0.616289	0.618485	0.61712	0.615533	0.619303	0.617705			22.9508	0.614819	0.616453	0.617265	0.616439	0.616799	0.616759	0.614316	0.615451	0.616725	0.613268
	23.0253	0.619258	0.615764	0.616905	0.616709	0.617007	0.616392	0.614736	0.616277	0.613804	0.614657	0.613852	0.6148	0.616324	0.613859	0.614498	0.618698			23.0253	0.621692	0.618532	0.619349	0.616094	0.618777	0.618562	0.618389	0.617281	0.618879	0.617025	0.615442	0.617908	0.616948	0.615436	0.618672	0.617679			23.0253	0.614619	0.615967	0.617629	0.615807	0.616189	0.617491	0.613148	0.616114	0.616172	0.614607
	23.0998	0.619642	0.615134	0.616952	0.616691	0.615436	0.616652	0.614758	0.61577	0.614073	0.614345	0.613492	0.615786	0.616452	0.614324	0.614235	0.618617			23.0998	0.621834	0.619006	0.619305	0.616734	0.618873	0.618265	0.617569	0.618209	0.618876	0.616956	0.615582	0.617812	0.617052	0.615178	0.618526	0.617487			23.0998	0.615019	0.615912	0.617229	0.615583	0.616586	0.617681	0.612761	0.616154	0.616479	0.614317
	23.1744	0.619414	0.61536	0.616864	0.617104	0.616595	0.616382	0.614882	0.616172	0.613877	0.614095	0.613905	0.615458	0.616389	0.613716	0.615005	0.618555			23.1744	0.621883	0.619184	0.619208	0.617292	0.618926	0.618001	0.618673	0.617948	0.61823	0.617126	0.615945	0.618143	0.616174	0.615472	0.618314	0.617343			23.1744	0.613939	0.615745	0.61675	0.61587	0.615714	0.617726	0.613701	0.615146	0.616901	0.613645
	23.2489	0.619297	0.61609	0.617355	0.616914	0.615639	0.616823	0.614181	0.615717	0.613927	0.614043	0.613476	0.614941	0.616115	0.614185	0.615254	0.618073			23.2489	0.621288	0.619282	0.619474	0.61736	0.618868	0.6193	0.617691	0.617693	0.61804	0.617438	0.615982	0.61735	0.616539	0.615001	0.617438	0.616739			23.2489	0.614495	0.615823	0.616667	0.615551	0.616197	0.61748	0.613753	0.615364	0.616114	0.61424
	23.3234	0.619952	0.616331	0.616466	0.616461	0.616451	0.616368	0.614514	0.615979	0.615011	0.613703	0.613323	0.61554	0.616473	0.613574	0.614918	0.618232			23.3234	0.621188	0.6191	0.619418	0.617303	0.618239	0.618084	0.618076	0.618142	0.618198	0.617126	0.615242	0.618328	0.616605	0.616037	0.618377	0.616905			23.3234	0.614591	0.6159	0.616482	0.615938	0.615847	0.61778	0.613651	0.615154	0.615799	0.613274
	23.3979	0.618352	0.616461	0.617138	0.616581	0.61627	0.616478	0.614335	0.616209	0.614046	0.614169	0.613615	0.615673	0.61615	0.612085	0.614905	0.618238			23.3979	0.620912	0.619955	0.618862	0.6166	0.618829	0.617676	0.617928	0.617446	0.618049	0.616768	0.616378	0.616878	0.616457	0.615557	0.618112	0.617335			23.3979	0.614501	0.615518	0.6171	0.615897	0.616796	0.618183	0.612863	0.615604	0.615905	0.613461
	23.4724	0.61904	0.616069	0.616795	0.616489	0.616146	0.615973	0.614885	0.61641	0.613539	0.614287	0.614143	0.615568	0.616191	0.613322	0.614918	0.618283			23.4724	0.621211	0.618625	0.618796	0.615793	0.617834	0.617805	0.617787	0.617112	0.618309	0.616149	0.615538	0.617135	0.61659	0.615684	0.618134	0.617449			23.4724	0.614655	0.615939	0.616921	0.615524	0.616152	0.616903	0.613386	0.61538	0.6163	0.614232
	23.5469	0.619137	0.616229	0.616484	0.617149	0.616529	0.616473	0.614615	0.615365	0.613241	0.613951	0.612955	0.614984	0.615702	0.613353	0.614676	0.618142			23.5469	0.620946	0.618638	0.619604	0.615863	0.617847	0.618398	0.61756	0.617854	0.618176	0.616541	0.615869	0.617656	0.616247	0.615149	0.618671	0.616644			23.5469	0.614324	0.615056	0.61695	0.615018	0.615731	0.617298	0.613846	0.615173	0.616117	0.613663
	23.6214	0.618262	0.615528	0.616231	0.616704	0.616236	0.615397	0.614618	0.615266	0.614029	0.614402	0.613258	0.614874	0.615896	0.612902	0.615231	0.618875			23.6214	0.621451	0.618589	0.619076	0.616647	0.617797	0.618044	0.617476	0.617487	0.618631	0.616506	0.615276	0.617492	0.615934	0.615161	0.618982	0.616914			23.6214	0.613972	0.615435	0.616928	0.615153	0.616365	0.616889	0.613878	0.615719	0.61638	0.613841
	23.696	0.619234	0.615106	0.61688	0.616024	0.616144	0.61682	0.614599	0.615523	0.613393	0.614013	0.612867	0.614746	0.616529	0.612897	0.614791	0.617523			23.696	0.621149	0.618235	0.618911	0.615975	0.617646	0.618084	0.616836	0.617687	0.618441	0.617129	0.615124	0.616731	0.615807	0.615672	0.618436	0.617078			23.696	0.614627	0.615425	0.616737	0.614962	0.615928	0.617405	0.613081	0.615483	0.616309	0.613511
	23.7705	0.619478	0.615813	0.616099	0.616244	0.615866	0.615962	0.614224	0.615085	0.613869	0.613679	0.612928	0.615439	0.615797	0.613778	0.614913	0.618571			23.7705	0.621618	0.619123	0.618897	0.61665	0.618271	0.617261	0.617933	0.617497	0.617021	0.616807	0.616246	0.617697	0.615975	0.615245	0.617664	0.616511			23.7705	0.614028	0.615389	0.617064	0.615183	0.61645	0.616906	0.613033	0.6149	0.616781	0.613337
	23.845	0.61934	0.615527	0.615873	0.616584	0.616463	0.6164	0.614576	0.615474	0.612882	0.614062	0.613379	0.614561	0.615802	0.613129	0.613782	0.617482			23.845	0.62104	0.618415	0.618224	0.616169	0.617812	0.617728	0.617004	0.617658	0.61833	0.616656	0.615791	0.617165	0.616775	0.614549	0.617977	0.616734			23.845	0.61398	0.615383	0.616074	0.615073	0.615914	0.617111	0.61294	0.615536	0.615755	0.613674
	23.9195	0.619147	0.616079	0.616182	0.61653	0.61606	0.615475	0.614291	0.615196	0.61371	0.613461	0.612981	0.614571	0.615808	0.613358	0.614179	0.617789			23.9195	0.620959	0.618491	0.618687	0.616705	0.618332	0.618008	0.617518	0.617077	0.618164	0.616251	0.615711	0.617473	0.61617	0.615266	0.617669	0.615769			23.9195	0.614841	0.615275	0.616059	0.614857	0.615475	0.617514	0.613837	0.615164	0.615883	0.61259
	23.994	0.61925	0.614712	0.616129	0.616224	0.61601	0.615935	0.613577	0.61564	0.613083	0.613106	0.613036	0.614813	0.615527	0.61367	0.614483	0.617028			23.994	0.621317	0.61777	0.619109	0.616284	0.618482	0.617163	0.617187	0.616725	0.617226	0.616676	0.615657	0.617118	0.616072	0.614846	0.61807	0.616862			23.994	0.614545	0.615077	0.616952	0.614656	0.61594	0.61749	0.614268	0.615205	0.616076	0.613408
	24.0685	0.618678	0.614678	0.615914	0.615496	0.615329	0.615097	0.613693	0.614208	0.613143	0.613408	0.612883	0.614866	0.615231	0.613561	0.614373	0.618125			24.0685	0.620969	0.618663	0.618784	0.616571	0.618422	0.617813	0.617093	0.616928	0.617881	0.616088	0.615714	0.617713	0.615267	0.614619	0.617923	0.616554			24.0685	0.6142	0.615066	0.616394	0.614533	0.616138	0.616339	0.612337	0.615563	0.615979	0.613021
	24.1431	0.619055	0.615344	0.615932	0.616523	0.615372	0.616104	0.61416	0.615173	0.613599	0.613632	0.612392	0.614954	0.615542	0.61362	0.614117	0.61812			24.1431	0.620979	0.617895	0.618352	0.616311	0.618131	0.6177	0.616848	0.616377	0.617834	0.616454	0.615122	0.617555	0.615145	0.614459	0.617617	0.616281			24.1431	0.61389	0.61485	0.616076	0.614579	0.615408	0.617423	0.612899	0.61478	0.615453	0.613268
	24.2176	0.618889	0.614671	0.615703	0.615736	0.615929	0.615728	0.613197	0.615344	0.612949	0.61404	0.612492	0.614075	0.61526	0.612902	0.61363	0.617691			24.2176	0.620845	0.618565	0.619164	0.615959	0.617712	0.617835	0.616691	0.616752	0.618565	0.616944	0.61459	0.616128	0.615554	0.614562	0.618389	0.615829			24.2176	0.614468	0.615318	0.616971	0.614928	0.615549	0.617909	0.613075	0.614782	0.6155	0.613256
	24.2921	0.618611	0.614279	0.616357	0.616461	0.615344	0.615811	0.613391	0.614705	0.612671	0.612738	0.612667	0.614237	0.615519	0.612752	0.614408	0.617246			24.2921	0.620521	0.618452	0.618767	0.615709	0.617655	0.617391	0.616915	0.616821	0.617851	0.616281	0.615797	0.616668	0.615167	0.613721	0.617646	0.616025			24.2921	0.613769	0.615093	0.616188	0.614511	0.616351	0.617571	0.612793	0.6152	0.616108	0.613229
	24.3666	0.618822	0.614549	0.615179	0.616296	0.615082	0.616317	0.61317	0.615253	0.613745	0.61297	0.612436	0.614913	0.614918	0.613077	0.614326	0.618171			24.3666	0.620461	0.618412	0.618535	0.615786	0.617517	0.616748	0.61639	0.617904	0.617519	0.616125	0.61502	0.616509	0.6155	0.614697	0.617742	0.61545			24.3666	0.613192	0.615795	0.616238	0.614171	0.615648	0.617275	0.612557	0.614947	0.61621	0.613161
	24.4411	0.619503	0.614653	0.616788	0.615586	0.616116	0.615527	0.613102	0.615029	0.612773	0.612641	0.612204	0.614879	0.615308	0.612843	0.614025	0.617673			24.4411	0.620883	0.618092	0.618562	0.616584	0.617824	0.618044	0.616742	0.617327	0.617717	0.615341	0.614853	0.617242	0.615121	0.6137	0.617615	0.615789			24.4411	0.613784	0.615611	0.616321	0.614854	0.615935	0.616081	0.612883	0.614507	0.615656	0.612565
	24.5156	0.618637	0.614617	0.61626	0.615956	0.61575	0.616015	0.613168	0.615049	0.613481	0.613421	0.612168	0.614496	0.614187	0.612724	0.614169	0.617232			24.5156	0.62067	0.617984	0.618422	0.616228	0.617636	0.618164	0.616606	0.616481	0.617368	0.61571	0.614841	0.61656	0.615292	0.613657	0.618196	0.615772			24.5156	0.613491	0.614834	0.615933	0.614275	0.616026	0.616645	0.612171	0.61519	0.615201	0.612751
	24.5901	0.618582	0.614881	0.616369	0.615423	0.615679	0.616172	0.613117	0.614977	0.612483	0.613322	0.612441	0.61433	0.615164	0.612642	0.613509	0.617305			24.5901	0.620373	0.618014	0.619332	0.616322	0.617275	0.617437	0.616382	0.616801	0.617214	0.615516	0.615122	0.617018	0.61598	0.613919	0.617271	0.615336			24.5901	0.613451	0.614819	0.61625	0.614497	0.615694	0.616764	0.611976	0.615173	0.616102	0.612184
	24.6647	0.619615	0.614782	0.615605	0.615931	0.614642	0.615143	0.614168	0.614466	0.612906	0.612876	0.612061	0.614103	0.614571	0.612917	0.613782	0.617561			24.6647	0.620605	0.618556	0.618623	0.615705	0.617256	0.616888	0.617395	0.616136	0.616972	0.616187	0.615257	0.615851	0.615489	0.614624	0.617583	0.614706			24.6647	0.612762	0.614583	0.615513	0.61449	0.615867	0.616821	0.612577	0.614511	0.615803	0.612154
	24.7392	0.618193	0.614625	0.615695	0.615443	0.615375	0.615769	0.613882	0.614376	0.61245	0.612695	0.612487	0.614581	0.61559	0.612569	0.613678	0.617238			24.7392	0.620464	0.617773	0.61816	0.615838	0.617811	0.61729	0.61634	0.615769	0.617152	0.615573	0.614875	0.616227	0.615773	0.613484	0.617353	0.615753			24.7392	0.612518	0.615266	0.616243	0.614393	0.615673	0.616853	0.612	0.61475	0.615435	0.612024
	24.8137	0.618501	0.614424	0.615973	0.615509	0.614304	0.615922	0.613094	0.614837	0.612692	0.61294	0.612109	0.613833	0.614878	0.612815	0.61317	0.617366			24.8137	0.620535	0.617545	0.617941	0.615849	0.617569	0.61665	0.616933	0.616411	0.617009	0.616003	0.615545	0.616854	0.615391	0.613896	0.61635	0.615917			24.8137	0.613171	0.614614	0.615579	0.614434	0.616105	0.617405	0.611977	0.61503	0.615322	0.612465
	24.8882	0.618956	0.614027	0.616109	0.615034	0.614989	0.615231	0.613975	0.615005	0.612778	0.613118	0.612085	0.614345	0.614699	0.612719	0.613044	0.617074			24.8882	0.619928	0.618412	0.618281	0.615213	0.616857	0.616658	0.616945	0.617087	0.61723	0.615603	0.614411	0.616034	0.615313	0.61396	0.617173	0.615987			24.8882	0.613701	0.614413	0.616516	0.61412	0.615652	0.617158	0.611685	0.614551	0.615449	0.612279
	24.9627	0.61954	0.614986	0.615496	0.61533	0.61513	0.615032	0.613554	0.614764	0.612507	0.613237	0.612083	0.613246	0.615115	0.612418	0.613441	0.617441			24.9627	0.620523	0.617116	0.618511	0.615896	0.617223	0.616768	0.616195	0.616096	0.617571	0.615657	0.614836	0.616442	0.614822	0.613418	0.61737	0.615651			24.9627	0.612476	0.614401	0.615595	0.61447	0.615531	0.616227	0.612264	0.614599	0.615321	0.612184
	25.0372	0.618156	0.615472	0.615787	0.615872	0.61486	0.61463	0.61379	0.61496	0.612785	0.612623	0.6126	0.613374	0.61582	0.612545	0.613444	0.617245			25.0372	0.619531	0.617852	0.618752	0.616089	0.616787	0.617246	0.616044	0.61624	0.617309	0.616108	0.615303	0.616237	0.615985	0.614065	0.617168	0.616994			25.0372	0.612744	0.615111	0.615967	0.614333	0.615106	0.616998	0.61165	0.614403	0.615915	0.612112
	25.1118	0.618557	0.614882	0.61534	0.615393	0.613931	0.615019	0.612971	0.613851	0.613552	0.613334	0.611941	0.613343	0.614245	0.611696	0.612827	0.616621			25.1118	0.620023	0.61791	0.618418	0.616193	0.617618	0.617025	0.615713	0.616168	0.617052	0.615574	0.614695	0.616358	0.61516	0.613303	0.617701	0.615523			25.1118	0.612906	0.614172	0.615968	0.61416	0.615006	0.616951	0.612387	0.614895	0.615266	0.611922
	25.1863	0.61854	0.614541	0.615232	0.615604	0.614896	0.615128	0.612241	0.614131	0.613078	0.613066	0.612256	0.614162	0.61383	0.611873	0.614063	0.617074			25.1863	0.620008	0.617956	0.618273	0.615705	0.617529	0.617134	0.615876	0.616682	0.617409	0.615487	0.614165	0.616779	0.615141	0.613535	0.617185	0.616677			25.1863	0.613701	0.61418	0.615301	0.614171	0.614944	0.616711	0.611327	0.614285	0.615105	0.612213
	25.2608	0.617815	0.614788	0.614941	0.615667	0.615261	0.615311	0.613461	0.614705	0.612518	0.612921	0.611582	0.61363	0.614268	0.612456	0.613797	0.616317			25.2608	0.62043	0.6184	0.618175	0.614743	0.617829	0.616934	0.61551	0.616543	0.617202	0.61542	0.614568	0.616068	0.615024	0.613706	0.617271	0.615587			25.2608	0.612151	0.614237	0.615771	0.613654	0.615981	0.616146	0.611364	0.613921	0.614917	0.6125
	25.3353	0.619026	0.613735	0.615297	0.615462	0.614613	0.615442	0.612868	0.614121	0.61272	0.612962	0.611842	0.613798	0.61442	0.612807	0.613302	0.617			25.3353	0.62019	0.617395	0.618058	0.615143	0.617608	0.616399	0.615555	0.61589	0.6169	0.61567	0.614538	0.616167	0.614822	0.61341	0.617433	0.616667			25.3353	0.613092	0.614631	0.615373	0.614239	0.614832	0.615802	0.611469	0.614073	0.61524	0.612045
	25.4098	0.618049	0.613742	0.614969	0.614535	0.6147	0.614572	0.612597	0.614636	0.61246	0.612735	0.611151	0.613762	0.614632	0.612457	0.613744	0.616749			25.4098	0.620438	0.617126	0.617584	0.614587	0.617658	0.617607	0.616258	0.615808	0.616588	0.615598	0.614345	0.616305	0.615208	0.613227	0.617188	0.615679			25.4098	0.613135	0.613917	0.614943	0.614292	0.615116	0.615972	0.611795	0.614676	0.615264	0.612766
	25.4843	0.617703	0.614393	0.615061	0.614716	0.615025	0.614602	0.613206	0.614783	0.612825	0.612374	0.61162	0.614063	0.614278	0.61211	0.61324	0.61732			25.4843	0.620641	0.617537	0.617688	0.614584	0.618069	0.616458	0.616162	0.616158	0.616534	0.615381	0.614893	0.615228	0.615291	0.613392	0.617338	0.615654			25.4843	0.612422	0.614099	0.615412	0.614429	0.614992	0.616572	0.611941	0.613705	0.614148	0.612019
	25.5589	0.617465	0.61385	0.615246	0.615252	0.615408	0.615208	0.613384	0.614638	0.61271	0.612294	0.611605	0.614198	0.613393	0.612108	0.613509	0.617373			25.5589	0.620025	0.617956	0.617911	0.614736	0.617177	0.6169	0.616328	0.615912	0.617047	0.615217	0.614568	0.615632	0.615034	0.613797	0.617088	0.61544			25.5589	0.612957	0.614158	0.615668	0.614524	0.615222	0.616399	0.611804	0.614773	0.615166	0.612115
	25.6334	0.61807	0.61417	0.615672	0.615191	0.615183	0.614296	0.613397	0.61421	0.612179	0.612336	0.611755	0.613775	0.613652	0.611532	0.61365	0.616879			25.6334	0.61994	0.617283	0.617887	0.615196	0.616423	0.61687	0.616126	0.616325	0.61702	0.615358	0.614043	0.615743	0.61442	0.613172	0.61632	0.615426			25.6334	0.612844	0.613935	0.615538	0.614647	0.615089	0.616352	0.611939	0.614542	0.614954	0.612678
	25.7079	0.617678	0.61437	0.614895	0.615249	0.615034	0.614828	0.612642	0.614873	0.612424	0.61248	0.611482	0.613526	0.613558	0.611962	0.613372	0.617596			25.7079	0.620095	0.618239	0.617686	0.614632	0.616512	0.617457	0.616108	0.616002	0.616548	0.615632	0.61437	0.615622	0.614819	0.613339	0.616294	0.615211			25.7079	0.612657	0.613975	0.615444	0.613355	0.61409	0.616645	0.611691	0.614125	0.61542	0.612092
	25.7824	0.61834	0.614376	0.615169	0.615154	0.61479	0.614992	0.612179	0.613961	0.611629	0.612351	0.610798	0.614116	0.614229	0.612561	0.612778	0.616863			25.7824	0.619353	0.617266	0.617297	0.614885	0.616094	0.617097	0.616441	0.616049	0.617187	0.615319	0.614412	0.615475	0.614539	0.613738	0.617191	0.615741			25.7824	0.612939	0.614192	0.614918	0.6138	0.61435	0.616239	0.611746	0.6139	0.615272	0.612177
	25.8569	0.618235	0.614139	0.614951	0.614494	0.614236	0.613785	0.612225	0.613978	0.611959	0.612014	0.612111	0.613687	0.613839	0.611756	0.612681	0.616433			25.8569	0.619428	0.617123	0.617302	0.61444	0.616983	0.616797	0.615532	0.61633	0.616872	0.614574	0.613926	0.615842	0.614756	0.613451	0.61637	0.615332			25.8569	0.613279	0.613992	0.615016	0.613952	0.614375	0.616208	0.611504	0.614682	0.615245	0.612547
	25.9314	0.617641	0.61431	0.61451	0.615195	0.614493	0.61469	0.612806	0.61418	0.612736	0.612002	0.611956	0.613196	0.614676	0.611665	0.612974	0.616917			25.9314	0.61917	0.617833	0.618149	0.61469	0.616735	0.616739	0.615254	0.615523	0.616461	0.614947	0.614245	0.615032	0.614347	0.613299	0.615653	0.615682			25.9314	0.612473	0.614194	0.615506	0.613639	0.614198	0.61577	0.611814	0.61356	0.615153	0.612347
	26.0059	0.61743	0.614661	0.615064	0.614765	0.614354	0.613871	0.612284	0.614272	0.611897	0.612376	0.61099	0.613921	0.614489	0.612286	0.613528	0.616458			26.0059	0.619564	0.617088	0.618161	0.614635	0.61703	0.615923	0.61531	0.615721	0.616923	0.615791	0.614472	0.615201	0.614477	0.61321	0.616308	0.615158			26.0059	0.612492	0.613751	0.615937	0.614659	0.613783	0.61585	0.611085	0.614135	0.615545	0.611201
	26.0805	0.617955	0.61385	0.615192	0.614623	0.613729	0.613797	0.612489	0.614246	0.612509	0.612155	0.610694	0.614507	0.613261	0.612136	0.612577	0.616884			26.0805	0.619762	0.617988	0.617195	0.614675	0.61705	0.616668	0.61536	0.615486	0.616872	0.614969	0.61371	0.615784	0.614053	0.612424	0.615754	0.616077			26.0805	0.611716	0.613772	0.614679	0.614076	0.614092	0.615865	0.610898	0.613632	0.614334	0.612215
	26.155	0.617678	0.614477	0.615314	0.615308	0.614878	0.61384	0.611706	0.613731	0.612358	0.61198	0.61095	0.613731	0.613856	0.612307	0.612733	0.61712			26.155	0.620048	0.617035	0.617649	0.614938	0.616755	0.615745	0.615782	0.615195	0.616317	0.614587	0.61417	0.616283	0.615033	0.612341	0.615604	0.615493			26.155	0.611967	0.613505	0.615413	0.614283	0.615007	0.615453	0.610794	0.61402	0.614601	0.612321
	26.2295	0.617961	0.613875	0.614924	0.614839	0.614395	0.614052	0.611655	0.613955	0.61202	0.612222	0.610778	0.613043	0.614834	0.611976	0.613049	0.617017			26.2295	0.6192	0.616608	0.617806	0.614918	0.616072	0.615892	0.615458	0.615094	0.616674	0.614411	0.613932	0.615746	0.615036	0.61257	0.615776	0.615841			26.2295	0.611956	0.613452	0.615176	0.614156	0.613874	0.6161	0.611839	0.613823	0.615102	0.611542
	26.304	0.617656	0.614478	0.61451	0.614657	0.614357	0.613332	0.611929	0.613955	0.611918	0.612416	0.610973	0.613348	0.613994	0.611802	0.612474	0.616671			26.304	0.618963	0.617085	0.617754	0.614504	0.616872	0.616126	0.61559	0.615269	0.616524	0.614744	0.614348	0.61483	0.614197	0.612398	0.616245	0.614883			26.304	0.613154	0.613092	0.614958	0.613425	0.614051	0.615765	0.611271	0.613735	0.615312	0.61247
	26.3785	0.618065	0.613425	0.614484	0.615327	0.614233	0.614104	0.612394	0.613458	0.611639	0.611917	0.611146	0.612917	0.614494	0.611474	0.612822	0.616926			26.3785	0.61977	0.616755	0.617001	0.614607	0.615894	0.616677	0.615071	0.615955	0.616561	0.615074	0.614037	0.615481	0.61446	0.612596	0.616436	0.614466			26.3785	0.612235	0.613299	0.614815	0.614082	0.614317	0.615827	0.610962	0.613921	0.614176	0.611084
	26.453	0.618189	0.613404	0.613987	0.615186	0.613991	0.614997	0.611924	0.614052	0.61155	0.611905	0.611038	0.613744	0.61481	0.610925	0.612589	0.615761			26.453	0.619111	0.616714	0.617268	0.615087	0.616591	0.616817	0.615634	0.616072	0.616277	0.615286	0.61396	0.615485	0.613853	0.612725	0.616477	0.614784			26.453	0.612438	0.61358	0.614991	0.614272	0.614261	0.616097	0.611921	0.613454	0.614465	0.611524
	26.5276	0.617631	0.61402	0.614336	0.615029	0.613825	0.614426	0.612282	0.613979	0.611405	0.612255	0.611134	0.613271	0.614172	0.611471	0.612537	0.616436			26.5276	0.619348	0.616869	0.617586	0.613891	0.616824	0.615616	0.615187	0.615669	0.615975	0.614425	0.613556	0.615615	0.614155	0.612875	0.615849	0.614445			26.5276	0.612741	0.613754	0.615353	0.613638	0.613732	0.615155	0.610767	0.613557	0.615194	0.611157
	26.6021	0.617051	0.613776	0.614707	0.614831	0.614001	0.614346	0.61184	0.614101	0.610821	0.611974	0.610832	0.613084	0.614135	0.611719	0.612562	0.616499			26.6021	0.618835	0.616412	0.617979	0.614577	0.616527	0.61629	0.61533	0.615228	0.61553	0.614052	0.613635	0.614926	0.614094	0.612434	0.615352	0.615042			26.6021	0.611656	0.613357	0.614998	0.613543	0.614481	0.615524	0.610855	0.612824	0.614834	0.612064
	26.6766	0.617257	0.614399	0.614479	0.614433	0.613707	0.613425	0.611945	0.613153	0.611688	0.611782	0.610813	0.612975	0.612893	0.610365	0.6127	0.616574			26.6766	0.619575	0.617158	0.617412	0.614639	0.616594	0.616111	0.615367	0.615794	0.61674	0.614802	0.613838	0.615177	0.613639	0.612066	0.616276	0.615004			26.6766	0.612253	0.613539	0.614627	0.613599	0.614243	0.615544	0.610197	0.61354	0.614572	0.611453
	26.7511	0.617388	0.613798	0.614732	0.614519	0.613583	0.614107	0.612159	0.613588	0.611676	0.612457	0.610524	0.61359	0.613675	0.611187	0.612571	0.616546			26.7511	0.618598	0.616109	0.616857	0.614495	0.616253	0.6166	0.615859	0.615583	0.616612	0.61477	0.612982	0.615192	0.614072	0.612565	0.615842	0.615336			26.7511	0.611716	0.613689	0.614952	0.613816	0.614417	0.615553	0.611	0.613235	0.614993	0.611093
	26.8256	0.617446	0.613832	0.614484	0.613604	0.613876	0.614157	0.612081	0.613262	0.612017	0.612837	0.610013	0.61303	0.614066	0.611411	0.612395	0.616177			26.8256	0.619361	0.616053	0.617319	0.615303	0.616427	0.615535	0.615876	0.615409	0.616104	0.6143	0.613405	0.614986	0.613971	0.612394	0.615703	0.614287			26.8256	0.612331	0.613345	0.614934	0.613274	0.614376	0.615459	0.610782	0.613575	0.614826	0.611873
	26.9001	0.617012	0.613819	0.614287	0.614741	0.61322	0.614218	0.611699	0.613217	0.612043	0.612478	0.610609	0.612868	0.613529	0.611141	0.612961	0.615948			26.9001	0.618752	0.615982	0.616551	0.615112	0.617084	0.61564	0.615901	0.615674	0.615821	0.614344	0.612965	0.615044	0.613752	0.611944	0.616056	0.614895			26.9001	0.612124	0.612813	0.614304	0.613481	0.613683	0.615753	0.611059	0.613442	0.614678	0.611061
	26.9746	0.616846	0.613466	0.6144	0.614514	0.613631	0.614062	0.611907	0.61338	0.612277	0.611868	0.610096	0.612654	0.61378	0.611421	0.612492	0.616562			26.9746	0.619043	0.616768	0.617187	0.61464	0.616238	0.615708	0.615071	0.614997	0.616143	0.614441	0.613073	0.614155	0.613829	0.612174	0.616527	0.614843			26.9746	0.612751	0.613152	0.615012	0.612763	0.614096	0.615516	0.610695	0.613155	0.614145	0.612209
	27.0492	0.616361	0.613491	0.61451	0.614491	0.613873	0.613724	0.612117	0.613115	0.611337	0.611715	0.610485	0.613024	0.613197	0.611387	0.61272	0.61633			27.0492	0.618608	0.617159	0.617082	0.61424	0.616638	0.615686	0.615128	0.614825	0.61641	0.61448	0.613784	0.615153	0.614542	0.612081	0.616306	0.614384			27.0492	0.61229	0.612809	0.614424	0.612732	0.614288	0.615504	0.609839	0.612779	0.613672	0.611363
	27.1237	0.617133	0.6133	0.614079	0.613766	0.613495	0.614067	0.611623	0.613449	0.611555	0.611928	0.610843	0.613307	0.613808	0.611273	0.612716	0.616699			27.1237	0.619304	0.616375	0.617109	0.614084	0.616611	0.615576	0.615296	0.614904	0.616084	0.614161	0.614103	0.615059	0.613336	0.612317	0.615764	0.61405			27.1237	0.612163	0.613287	0.614477	0.61333	0.613995	0.615018	0.610863	0.613389	0.614174	0.610678
	27.1982	0.61646	0.613287	0.614633	0.61434	0.613417	0.614054	0.612322	0.613272	0.61134	0.610912	0.610888	0.612989	0.613494	0.611355	0.612964	0.616679			27.1982	0.619497	0.616166	0.616957	0.615313	0.616003	0.615318	0.61556	0.615063	0.615867	0.615031	0.613217	0.615292	0.614072	0.611448	0.61571	0.614658			27.1982	0.612196	0.613592	0.614953	0.613004	0.613691	0.615323	0.610837	0.613593	0.613421	0.610765
	27.2727	0.616819	0.613298	0.61474	0.614432	0.613495	0.614049	0.612056	0.613097	0.61147	0.611365	0.609988	0.612786	0.613095	0.611383	0.612398	0.61633			27.2727	0.618701	0.616182	0.617408	0.61421	0.616819	0.615435	0.615204	0.615434	0.615527	0.613929	0.613454	0.614744	0.613839	0.612203	0.616033	0.614763			27.2727	0.612348	0.612255	0.615053	0.612528	0.6139	0.615144	0.61043	0.613679	0.613782	0.610449
	27.3472	0.616973	0.613328	0.613941	0.614081	0.614024	0.613586	0.61212	0.613005	0.611665	0.611833	0.61065	0.612508	0.613372	0.611584	0.612802	0.615877			27.3472	0.618963	0.616803	0.617644	0.614169	0.616502	0.616262	0.615049	0.614872	0.61606	0.614183	0.613246	0.614729	0.613664	0.612659	0.615894	0.614722			27.3472	0.612142	0.613244	0.614653	0.612318	0.614364	0.615221	0.610581	0.613037	0.614197	0.610921
	27.4217	0.617772	0.613033	0.614543	0.614467	0.613399	0.614444	0.612114	0.613128	0.611751	0.611318	0.609742	0.613337	0.613583	0.611146	0.612395	0.616717			27.4217	0.619512	0.616963	0.617114	0.614293	0.61635	0.61535	0.615513	0.614964	0.615317	0.613473	0.613269	0.614794	0.613246	0.612238	0.615619	0.614569			27.4217	0.611594	0.61337	0.614362	0.612819	0.61399	0.615626	0.61055	0.612738	0.6135	0.611128
	27.4963	0.617396	0.612641	0.614089	0.613562	0.6131	0.614423	0.611693	0.612765	0.611305	0.611392	0.610475	0.613088	0.613123	0.611578	0.613387	0.616298			27.4963	0.61909	0.616576	0.617231	0.614129	0.616023	0.615474	0.614967	0.614977	0.614776	0.614101	0.613173	0.615042	0.613433	0.611557	0.61523	0.61449			27.4963	0.611632	0.613075	0.614094	0.613079	0.613402	0.614894	0.610899	0.613186	0.613575	0.611251
	27.5708	0.616819	0.613448	0.614379	0.614079	0.613495	0.613893	0.611454	0.612475	0.611452	0.611888	0.610166	0.613551	0.613827	0.611215	0.61288	0.615275			27.5708	0.619485	0.617521	0.6172	0.613902	0.615532	0.615787	0.615639	0.615756	0.616111	0.614646	0.613166	0.614878	0.614031	0.6123	0.61609	0.61464			27.5708	0.611594	0.613093	0.613637	0.612869	0.613197	0.615002	0.610323	0.612192	0.614203	0.611322
	27.6453	0.617302	0.613588	0.61405	0.613897	0.613351	0.613149	0.611693	0.61314	0.611123	0.611858	0.611036	0.613114	0.613558	0.610902	0.612787	0.616379			27.6453	0.619361	0.616818	0.616228	0.613596	0.616037	0.615604	0.614878	0.615116	0.615546	0.614713	0.613706	0.614461	0.613832	0.611889	0.616068	0.614164			27.6453	0.611307	0.612997	0.614074	0.612863	0.613704	0.615862	0.61015	0.612567	0.613438	0.611507
	27.7198	0.617351	0.613122	0.614563	0.614064	0.61346	0.613702	0.611878	0.612952	0.610939	0.611254	0.610813	0.612081	0.613657	0.610675	0.612512	0.615416			27.7198	0.618948	0.615443	0.616502	0.613924	0.615993	0.615816	0.614184	0.615418	0.61527	0.614483	0.613029	0.614779	0.613949	0.611701	0.615354	0.614815			27.7198	0.611475	0.613126	0.614165	0.612498	0.613978	0.614635	0.609926	0.613475	0.614273	0.610826
	27.7943	0.616688	0.613671	0.614998	0.614438	0.613972	0.613584	0.61169	0.613092	0.610956	0.612165	0.610554	0.612449	0.613492	0.610477	0.612358	0.615723			27.7943	0.61902	0.616341	0.616284	0.613714	0.616169	0.615354	0.614733	0.615501	0.615434	0.614017	0.613325	0.614888	0.612898	0.611832	0.615749	0.614414			27.7943	0.611026	0.613022	0.615036	0.612969	0.61334	0.615084	0.610296	0.613032	0.613987	0.610798
	27.8688	0.616507	0.612763	0.613603	0.61414	0.613054	0.614054	0.611408	0.613	0.611861	0.611826	0.610745	0.613025	0.613415	0.610711	0.612144	0.615792			27.8688	0.618753	0.616469	0.616984	0.614334	0.615479	0.615426	0.615249	0.61453	0.616395	0.614551	0.613075	0.614881	0.613698	0.611386	0.615933	0.614523			27.8688	0.610606	0.612769	0.614568	0.612875	0.613364	0.614829	0.610476	0.612727	0.614266	0.610947
	27.9433	0.617295	0.612454	0.614517	0.613858	0.613324	0.613239	0.611889	0.612752	0.610431	0.611662	0.611356	0.613489	0.614138	0.610642	0.611806	0.615405			27.9433	0.618541	0.616147	0.616896	0.613089	0.615835	0.615355	0.615405	0.614708	0.616106	0.614037	0.613517	0.614476	0.613391	0.612425	0.614903	0.615163			27.9433	0.611129	0.61301	0.614901	0.612815	0.613099	0.614919	0.610007	0.612676	0.613785	0.611119
	28.0179	0.617015	0.612751	0.613941	0.613914	0.613472	0.613373	0.611225	0.612403	0.610537	0.611715	0.610695	0.612523	0.613276	0.610769	0.612723	0.615533			28.0179	0.619213	0.616114	0.616813	0.613739	0.616159	0.615394	0.614834	0.614634	0.615717	0.613575	0.61329	0.613859	0.613175	0.611588	0.615514	0.614495			28.0179	0.611632	0.613518	0.615115	0.612218	0.613559	0.615271	0.610491	0.612868	0.614191	0.611318
	28.0924	0.615819	0.61315	0.614426	0.614086	0.613183	0.613592	0.611449	0.612276	0.61054	0.611734	0.610314	0.612711	0.613637	0.610311	0.611655	0.615769			28.0924	0.619271	0.615824	0.616407	0.613833	0.615949	0.615506	0.615046	0.614477	0.615847	0.614015	0.612623	0.614474	0.614245	0.611785	0.614867	0.614057			28.0924	0.611328	0.613114	0.614624	0.613351	0.613132	0.614749	0.609914	0.612791	0.613789	0.611198
	28.1669	0.61565	0.612962	0.61428	0.61379	0.613414	0.613871	0.611932	0.612957	0.610345	0.612306	0.610519	0.61305	0.6136	0.610972	0.611843	0.615397			28.1669	0.619033	0.615804	0.616311	0.614395	0.615891	0.615074	0.61495	0.614703	0.614953	0.61423	0.612658	0.614061	0.613143	0.611966	0.615919	0.614945			28.1669	0.611589	0.612515	0.614648	0.612081	0.613396	0.614874	0.610151	0.612239	0.613611	0.611418
	28.2414	0.616495	0.613308	0.613989	0.613736	0.612759	0.613738	0.611668	0.612286	0.610842	0.611252	0.61007	0.612953	0.613037	0.611189	0.612209	0.61499			28.2414	0.618626	0.616035	0.616392	0.613945	0.616273	0.615128	0.615226	0.614842	0.615464	0.613636	0.612492	0.614389	0.612538	0.612188	0.61544	0.614568			28.2414	0.611435	0.613838	0.613764	0.612487	0.61358	0.614823	0.609842	0.612611	0.613517	0.610908
	28.3159	0.616832	0.613471	0.613738	0.613667	0.613057	0.61345	0.611477	0.612228	0.61007	0.611439	0.610715	0.612315	0.613689	0.610477	0.611736	0.615933			28.3159	0.618807	0.616111	0.617197	0.613266	0.615924	0.615728	0.614975	0.614477	0.61582	0.614483	0.612682	0.613989	0.612903	0.61136	0.615072	0.614355			28.3159	0.61115	0.612705	0.613715	0.61218	0.613974	0.614979	0.609815	0.612345	0.61378	0.611056
	28.3904	0.616108	0.613287	0.614025	0.614288	0.613253	0.613142	0.611629	0.613247	0.610482	0.611387	0.610437	0.61325	0.613649	0.610222	0.612549	0.6145			28.3904	0.619043	0.615297	0.616231	0.6135	0.61549	0.615659	0.614693	0.614962	0.615806	0.614163	0.612387	0.614397	0.613007	0.61107	0.614644	0.613945			28.3904	0.611376	0.612434	0.614574	0.612662	0.613211	0.614331	0.610109	0.61238	0.613868	0.611096
	28.465	0.616358	0.612842	0.613665	0.613956	0.612228	0.613918	0.611254	0.612883	0.61018	0.611678	0.610564	0.613148	0.613016	0.610639	0.611552	0.615487			28.465	0.618748	0.615589	0.616676	0.612701	0.615735	0.61504	0.614767	0.614522	0.61528	0.613281	0.612799	0.614175	0.613372	0.611336	0.615139	0.614883			28.465	0.611367	0.613303	0.614386	0.611942	0.613825	0.614229	0.609923	0.612779	0.61452	0.610897
	28.5395	0.615989	0.612998	0.61355	0.614582	0.613149	0.613345	0.610858	0.612541	0.6106	0.61139	0.610913	0.613364	0.613095	0.609797	0.611714	0.615026			28.5395	0.618654	0.615193	0.616211	0.612791	0.615693	0.615059	0.614483	0.614964	0.616038	0.613889	0.612433	0.614302	0.612723	0.61167	0.614442	0.614618			28.5395	0.611289	0.612256	0.614976	0.61262	0.61294	0.614483	0.610739	0.612372	0.614047	0.610294
	28.614	0.616794	0.612161	0.614015	0.613914	0.612204	0.613373	0.611961	0.612969	0.610276	0.611239	0.609658	0.613099	0.613002	0.610538	0.611057	0.615844			28.614	0.619249	0.615091	0.617117	0.613309	0.615358	0.615218	0.614567	0.614241	0.616226	0.613901	0.611729	0.614242	0.612251	0.611214	0.615051	0.614125			28.614	0.611928	0.612641	0.614842	0.612501	0.613906	0.615121	0.609425	0.612167	0.613294	0.610827
	28.6885	0.616039	0.612286	0.613363	0.614374	0.612494	0.6129	0.611105	0.6121	0.611116	0.611313	0.610926	0.612297	0.612568	0.609959	0.611764	0.614913			28.6885	0.619221	0.615131	0.616214	0.613605	0.61534	0.615205	0.614582	0.613494	0.614933	0.613981	0.612933	0.613625	0.612803	0.610547	0.614751	0.614652			28.6885	0.611472	0.613096	0.614143	0.612582	0.613532	0.614852	0.609561	0.612368	0.613273	0.609859
	28.763	0.616626	0.611724	0.614257	0.613565	0.612663	0.61345	0.611644	0.612329	0.610154	0.610838	0.609998	0.612845	0.612253	0.610262	0.611937	0.615267			28.763	0.618704	0.615233	0.616155	0.613269	0.615314	0.614115	0.614076	0.613753	0.615454	0.613854	0.613725	0.613828	0.613056	0.611923	0.614496	0.613605			28.763	0.611758	0.613065	0.613819	0.612535	0.6136	0.613852	0.609466	0.612215	0.612862	0.609945
	28.8375	0.61569	0.612187	0.61359	0.613795	0.612517	0.612824	0.611252	0.611995	0.610623	0.611232	0.610171	0.612546	0.611923	0.610141	0.61189	0.615606			28.8375	0.617843	0.615946	0.616399	0.612564	0.615263	0.615032	0.614266	0.61423	0.61485	0.613822	0.612594	0.61429	0.612698	0.611737	0.614876	0.613753			28.8375	0.611532	0.612823	0.614552	0.612753	0.61355	0.61421	0.609331	0.61259	0.614043	0.609607
	28.9121	0.615908	0.612876	0.613291	0.61348	0.612752	0.613066	0.610851	0.613135	0.610733	0.61111	0.610524	0.611878	0.613026	0.610319	0.611542	0.614816			28.9121	0.617507	0.615235	0.615861	0.613813	0.616107	0.614827	0.613871	0.613554	0.614879	0.613802	0.613146	0.613609	0.613097	0.610426	0.615033	0.613142			28.9121	0.611162	0.612466	0.613628	0.612952	0.613688	0.614693	0.609465	0.612389	0.613779	0.610906
	28.9866	0.616521	0.612283	0.613281	0.613037	0.613144	0.61378	0.611403	0.612286	0.610897	0.611091	0.6097	0.612205	0.612147	0.610886	0.61153	0.615436			28.9866	0.618459	0.615887	0.616453	0.61293	0.614763	0.614756	0.614809	0.613316	0.614826	0.613733	0.612734	0.61417	0.612951	0.611028	0.615126	0.613344			28.9866	0.611492	0.612695	0.614506	0.61225	0.613125	0.614664	0.609582	0.612878	0.613864	0.609915
	29.0611	0.615972	0.61192	0.61319	0.613201	0.613097	0.612671	0.611159	0.612582	0.610754	0.611353	0.610005	0.612531	0.612588	0.610664	0.610449	0.615067			29.0611	0.619448	0.615401	0.616679	0.613679	0.615229	0.614959	0.614847	0.613618	0.61508	0.613746	0.612782	0.613751	0.612063	0.611631	0.615391	0.614427			29.0611	0.611263	0.612572	0.614628	0.612331	0.613471	0.614598	0.609885	0.612833	0.614235	0.609795
	29.1356	0.617139	0.611751	0.613105	0.61311	0.612568	0.613179	0.611596	0.612146	0.611129	0.611041	0.610342	0.613248	0.612438	0.610033	0.610946	0.615082			29.1356	0.618587	0.615363	0.616532	0.613148	0.615579	0.613949	0.614992	0.613542	0.615228	0.613798	0.611691	0.614093	0.612659	0.611674	0.614903	0.613708			29.1356	0.611033	0.612778	0.613443	0.612656	0.613324	0.614544	0.610308	0.612771	0.613806	0.610096
	29.2101	0.616324	0.611823	0.613527	0.613447	0.612837	0.613337	0.610943	0.612432	0.610581	0.610628	0.609886	0.611978	0.612877	0.609384	0.611538	0.614936			29.2101	0.618976	0.614923	0.615718	0.61334	0.615368	0.615333	0.614495	0.614117	0.615219	0.613161	0.612629	0.614579	0.61283	0.611436	0.615068	0.613746			29.2101	0.612007	0.611966	0.6138	0.612626	0.612793	0.614825	0.609757	0.612168	0.613122	0.609582
	29.2846	0.615863	0.611283	0.613406	0.613494	0.612736	0.613059	0.610639	0.612597	0.610735	0.61089	0.609993	0.612115	0.61201	0.609907	0.611512	0.61557			29.2846	0.618394	0.615373	0.615976	0.613158	0.615408	0.614674	0.614906	0.614167	0.615209	0.613073	0.612123	0.613719	0.612963	0.61124	0.614626	0.613742			29.2846	0.610893	0.611868	0.613058	0.611765	0.612686	0.613952	0.609018	0.611638	0.613144	0.610229
	29.3591	0.616012	0.611838	0.613913	0.613469	0.612741	0.613141	0.611054	0.61263	0.610801	0.611073	0.609218	0.61229	0.612339	0.610227	0.611209	0.615106			29.3591	0.617851	0.614781	0.616241	0.612708	0.614969	0.61481	0.614558	0.614673	0.614595	0.612723	0.61243	0.613602	0.612302	0.611121	0.61484	0.613019			29.3591	0.610723	0.611672	0.613174	0.612164	0.612773	0.614289	0.609765	0.612661	0.613343	0.610689
	29.4337	0.615481	0.6121	0.614012	0.613853	0.612716	0.613685	0.610624	0.612465	0.610899	0.611028	0.609906	0.612305	0.612802	0.610087	0.611232	0.61506			29.4337	0.618691	0.614862	0.616742	0.613558	0.614747	0.615325	0.614557	0.614143	0.614953	0.612771	0.611593	0.613238	0.612467	0.610796	0.614896	0.613481			29.4337	0.611029	0.612321	0.613867	0.611918	0.61263	0.614009	0.609194	0.612485	0.614208	0.610496
	29.5082	0.615751	0.612173	0.613685	0.613249	0.612698	0.613763	0.610553	0.612464	0.610939	0.610654	0.610248	0.612269	0.612216	0.610122	0.611401	0.614373			29.5082	0.618329	0.615259	0.616578	0.612845	0.615033	0.614256	0.61489	0.614056	0.615234	0.613135	0.611698	0.613201	0.611951	0.610817	0.614545	0.612998			29.5082	0.610247	0.612173	0.61353	0.611727	0.613405	0.614683	0.609698	0.612256	0.613314	0.609889
	29.5827	0.616457	0.612524	0.613669	0.613414	0.612742	0.612296	0.610427	0.612464	0.610698	0.610291	0.610028	0.61214	0.612726	0.610237	0.610847	0.614431			29.5827	0.618719	0.615623	0.616432	0.612452	0.614663	0.614815	0.614273	0.613572	0.615468	0.61311	0.612194	0.613334	0.612161	0.610184	0.614538	0.613938			29.5827	0.611224	0.611975	0.614257	0.611486	0.612828	0.613752	0.60904	0.612171	0.613852	0.610048
	29.6572	0.615974	0.611643	0.613332	0.613501	0.612464	0.613197	0.610442	0.612307	0.610409	0.61113	0.609986	0.612922	0.612511	0.609823	0.611973	0.614811			29.6572	0.618992	0.615424	0.616657	0.612844	0.614912	0.614342	0.613797	0.614984	0.615222	0.612392	0.612387	0.613365	0.61226	0.611187	0.615462	0.614166			29.6572	0.611011	0.612053	0.613492	0.612232	0.613038	0.614144	0.609618	0.612112	0.61394	0.609605
	29.7317	0.61571	0.61208	0.61372	0.613653	0.613157	0.612782	0.610737	0.612503	0.610227	0.61035	0.610414	0.612369	0.612273	0.610113	0.611197	0.615377			29.7317	0.618165	0.614769	0.615986	0.612743	0.614728	0.614642	0.613911	0.613755	0.614419	0.613263	0.611978	0.61379	0.612036	0.61061	0.614513	0.612988			29.7317	0.61068	0.612609	0.614603	0.611409	0.6122	0.614508	0.609553	0.611856	0.613182	0.609576
	29.8062	0.615652	0.611602	0.613644	0.613391	0.612799	0.613131	0.611187	0.612938	0.610506	0.611063	0.609851	0.611707	0.612029	0.609797	0.611155	0.614447			29.8062	0.618333	0.615845	0.615915	0.612677	0.614978	0.614417	0.613397	0.613824	0.615373	0.612835	0.612596	0.613122	0.611827	0.610209	0.614322	0.612996			29.8062	0.610656	0.611859	0.614412	0.611892	0.612213	0.614104	0.609641	0.61218	0.613066	0.609561
	29.8808	0.615863	0.612624	0.613274	0.612942	0.612432	0.613023	0.611082	0.612969	0.610941	0.611034	0.609442	0.612562	0.611512	0.60981	0.611408	0.614675			29.8808	0.617686	0.614878	0.616158	0.61338	0.615025	0.614165	0.613775	0.613937	0.614991	0.612929	0.612006	0.613264	0.612708	0.60996	0.614764	0.613517			29.8808	0.611008	0.612498	0.613774	0.611298	0.612569	0.613986	0.608926	0.611783	0.612691	0.609711
	29.9553	0.614927	0.611883	0.613322	0.613513	0.613001	0.61259	0.61111	0.612294	0.610472	0.611008	0.609198	0.612222	0.612372	0.609395	0.610735	0.614762			29.9553	0.61783	0.615644	0.615762	0.612802	0.61549	0.614349	0.614239	0.614058	0.614507	0.613726	0.613046	0.61369	0.611971	0.610407	0.613913	0.613375			29.9553	0.610699	0.612034	0.613948	0.611664	0.612369	0.613724	0.609201	0.611922	0.612856	0.609538
	30.0298	0.615335	0.611995	0.6125	0.61334	0.611779	0.612497	0.611038	0.612524	0.610517	0.610541	0.609893	0.612313	0.611842	0.609217	0.611513	0.614608			30.0298	0.618499	0.615071	0.615881	0.613006	0.615149	0.614408	0.614242	0.61386	0.614595	0.613167	0.611976	0.612617	0.611985	0.610485	0.614516	0.613775			30.0298	0.60969	0.612194	0.613849	0.611264	0.612321	0.613676	0.609733	0.611445	0.613218	0.609157
	30.1043	0.615638	0.611802	0.612865	0.612561	0.611714	0.613139	0.610662	0.612027	0.610751	0.610275	0.610003	0.611879	0.612005	0.609677	0.611632	0.613899			30.1043	0.617567	0.614845	0.615277	0.613234	0.614783	0.614896	0.613782	0.613867	0.614285	0.612682	0.612411	0.612871	0.611721	0.610364	0.614459	0.61356			30.1043	0.6109	0.611212	0.613807	0.611696	0.612245	0.614216	0.609136	0.611381	0.613054	0.609575
	30.1788	0.617428	0.613557	0.614842	0.615066	0.614218	0.614354	0.612227	0.613762	0.612522	0.612264	0.611853	0.613685	0.614536	0.611443	0.612596	0.614619			30.1788	0.619706	0.616387	0.617823	0.614574	0.616923	0.615562	0.615281	0.615476	0.615485	0.614482	0.613093	0.614585	0.613411	0.6145	0.616801	0.6154			30.1788	0.611642	0.613518	0.61491	0.612582	0.613571	0.615089	0.609635	0.613362	0.614438	0.611038
	30.2533	0.64883	0.644991	0.645979	0.646139	0.645903	0.645678	0.643575	0.646363	0.64394	0.644699	0.642875	0.644075	0.645201	0.642698	0.643919	0.64622			30.2533	0.650944	0.648241	0.649376	0.645502	0.647804	0.646894	0.647329	0.646832	0.647129	0.646106	0.644374	0.64672	0.645457	0.64569	0.64854	0.645743			30.2533	0.643405	0.64437	0.645631	0.643795	0.643987	0.64604	0.641171	0.643998	0.644351	0.642363
	30.3278	0.667096	0.662633	0.663922	0.66393	0.663785	0.66345	0.660796	0.663137	0.660742	0.661832	0.660283	0.662507	0.663074	0.659969	0.661325	0.664608			30.3278	0.668545	0.665656	0.667735	0.663799	0.665817	0.665005	0.664411	0.66462	0.664602	0.663593	0.662395	0.664365	0.66317	0.66182	0.6648	0.664148			30.3278	0.66097	0.662389	0.663742	0.661626	0.662444	0.664374	0.658602	0.661889	0.663322	0.660721
	30.4024	0.678308	0.674345	0.675272	0.675903	0.674945	0.674942	0.672535	0.675219	0.67265	0.673489	0.671638	0.673907	0.674712	0.672304	0.673263	0.676364			30.4024	0.680293	0.678095	0.678885	0.675039	0.677328	0.67711	0.675897	0.676116	0.676494	0.674977	0.673299	0.675153	0.674819	0.673627	0.676246	0.674846			30.4024	0.672639	0.674308	0.676029	0.673243	0.67463	0.676412	0.671541	0.673611	0.675646	0.671047
	30.4769	0.687196	0.683731	0.684246	0.68472	0.684939	0.684119	0.681439	0.683293	0.681408	0.682044	0.680965	0.682105	0.683931	0.681006	0.682391	0.684853			30.4769	0.69013	0.687191	0.687319	0.683872	0.686198	0.685558	0.685447	0.685878	0.686204	0.68418	0.682984	0.684548	0.683888	0.681846	0.685936	0.684272			30.4769	0.682088	0.682913	0.685681	0.683421	0.683222	0.684838	0.679546	0.682605	0.684565	0.680922
	30.5514	0.694563	0.691372	0.691532	0.691955	0.69137	0.692067	0.689014	0.691792	0.688519	0.689828	0.688333	0.690431	0.690921	0.687736	0.689621	0.693337			30.5514	0.697479	0.694041	0.695999	0.691913	0.694264	0.69299	0.692405	0.692811	0.69403	0.690861	0.68995	0.69194	0.6909	0.68948	0.693501	0.691109			30.5514	0.68933	0.690967	0.692045	0.689905	0.691128	0.692709	0.687039	0.690382	0.691984	0.687515
	30.6259	0.701674	0.69826	0.699582	0.698782	0.698329	0.699193	0.696034	0.697859	0.696109	0.696314	0.69546	0.697384	0.697238	0.694814	0.696046	0.70041			30.6259	0.703731	0.701384	0.702023	0.698683	0.701024	0.700288	0.699533	0.699778	0.700928	0.698313	0.697421	0.698503	0.698618	0.696553	0.700277	0.69721			30.6259	0.696064	0.697668	0.699019	0.696751	0.69768	0.699567	0.694235	0.696855	0.698439	0.694495
	30.7004	0.707658	0.704053	0.704866	0.704974	0.704705	0.704381	0.701448	0.704119	0.70215	0.703077	0.700979	0.703622	0.703401	0.700858	0.702722	0.705995			30.7004	0.710098	0.706864	0.707704	0.704314	0.706892	0.705823	0.704785	0.705025	0.705966	0.704843	0.702485	0.704934	0.704405	0.70242	0.705643	0.703831			30.7004	0.702561	0.703531	0.705339	0.703241	0.704262	0.705664	0.700342	0.703245	0.705663	0.701281
	30.7749	0.713829	0.709675	0.711443	0.709838	0.709618	0.710541	0.708193	0.70932	0.707285	0.70749	0.707751	0.709076	0.709068	0.706509	0.707914	0.711774			30.7749	0.716394	0.712707	0.713752	0.710487	0.712789	0.711047	0.710987	0.711888	0.711606	0.70887	0.709307	0.710201	0.709672	0.707597	0.710764	0.708908			30.7749	0.707407	0.709424	0.710582	0.708131	0.709317	0.711045	0.705297	0.70851	0.710911	0.706548
	30.8495	0.718742	0.714165	0.716517	0.715158	0.715424	0.715538	0.713394	0.714028	0.712071	0.713337	0.711965	0.714346	0.714024	0.711337	0.71295	0.716865			30.8495	0.721832	0.718035	0.719437	0.715526	0.717436	0.716808	0.7165	0.716483	0.716656	0.715301	0.714114	0.715688	0.714485	0.713615	0.716299	0.71397			30.8495	0.712677	0.714443	0.715724	0.714115	0.714584	0.71651	0.710433	0.714206	0.716033	0.711421
	30.924	0.723338	0.719228	0.720779	0.720245	0.720475	0.719523	0.718081	0.718864	0.71673	0.718127	0.717091	0.718597	0.719741	0.717066	0.71776	0.721581			30.924	0.726488	0.722423	0.724406	0.720225	0.722488	0.721636	0.720692	0.720695	0.721272	0.720426	0.71905	0.719812	0.719783	0.717671	0.720624	0.719275			30.924	0.717506	0.719511	0.720528	0.718919	0.718586	0.721275	0.71562	0.718612	0.720086	0.716641
	30.9985	0.72824	0.723902	0.725662	0.724799	0.724892	0.724612	0.722535	0.723954	0.721669	0.721462	0.721512	0.723265	0.723815	0.720582	0.721991	0.726523			30.9985	0.730908	0.727084	0.728373	0.724734	0.727202	0.726403	0.725512	0.725879	0.726248	0.725227	0.724008	0.724755	0.725522	0.722161	0.725206	0.724295			30.9985	0.722047	0.723631	0.725388	0.722974	0.723273	0.725905	0.720147	0.722803	0.724248	0.721405
	31.073	0.732297	0.728542	0.730259	0.729189	0.728639	0.728288	0.72652	0.728044	0.725465	0.726446	0.724967	0.727638	0.727248	0.725558	0.726775	0.73091			31.073	0.734861	0.731415	0.733077	0.728961	0.730956	0.729851	0.729623	0.729957	0.73032	0.728847	0.728039	0.728607	0.728088	0.726124	0.730695	0.728319			31.073	0.727114	0.727933	0.729393	0.727043	0.728172	0.730554	0.723867	0.727134	0.729324	0.725905
	31.1475	0.736182	0.732577	0.733934	0.733618	0.733001	0.73266	0.729941	0.732004	0.729673	0.730535	0.729822	0.731718	0.731674	0.729616	0.731605	0.734534			31.1475	0.739185	0.73614	0.736993	0.733202	0.73583	0.734708	0.733806	0.733672	0.735087	0.734098	0.732335	0.734375	0.732749	0.730673	0.734269	0.732993			31.1475	0.730599	0.73144	0.733818	0.731859	0.731532	0.734589	0.727976	0.73223	0.733202	0.730256
	31.222	0.740956	0.736829	0.738213	0.737884	0.73673	0.737302	0.735188	0.735995	0.734381	0.734839	0.732916	0.734809	0.735603	0.733748	0.735981	0.738637			31.222	0.743218	0.73945	0.74049	0.737544	0.740023	0.73868	0.737328	0.737711	0.738224	0.738038	0.736434	0.73794	0.736095	0.734244	0.739066	0.736602			31.222	0.734583	0.736145	0.738351	0.736239	0.735438	0.738057	0.732686	0.735418	0.737337	0.733447
	31.2966	0.744322	0.740361	0.742053	0.741436	0.741259	0.741019	0.73869	0.739278	0.738435	0.739264	0.737555	0.740428	0.739468	0.737577	0.73892	0.743064			31.2966	0.74715	0.743134	0.745379	0.74121	0.743737	0.742781	0.740839	0.741916	0.742399	0.741437	0.739649	0.74084	0.739044	0.739165	0.74282	0.741131			31.2966	0.7389	0.740647	0.742408	0.739924	0.739316	0.742185	0.736258	0.739346	0.741341	0.737181
	31.3711	0.748496	0.74353	0.745253	0.744889	0.74436	0.744806	0.741764	0.74374	0.740923	0.741951	0.740427	0.743079	0.743121	0.741117	0.742007	0.746737			31.3711	0.750771	0.747183	0.748652	0.744341	0.74739	0.746841	0.745575	0.745973	0.746886	0.744805	0.743728	0.745013	0.743529	0.742451	0.745572	0.744448			31.3711	0.742346	0.743716	0.745415	0.744227	0.744047	0.745659	0.739968	0.743077	0.744555	0.741617
	31.4456	0.752161	0.74743	0.749457	0.748859	0.747825	0.748152	0.74569	0.747364	0.745184	0.745448	0.74496	0.746623	0.746674	0.744189	0.746314	0.750256			31.4456	0.754371	0.751319	0.751853	0.748536	0.750284	0.749355	0.748442	0.748949	0.750013	0.748016	0.747156	0.748171	0.747774	0.745603	0.749539	0.747748			31.4456	0.746098	0.746858	0.748698	0.746547	0.747078	0.750248	0.744087	0.746954	0.747914	0.744409
	31.5201	0.75514	0.751158	0.752729	0.751721	0.751	0.752015	0.749681	0.750856	0.748073	0.748494	0.74752	0.750406	0.750626	0.748378	0.749794	0.75391			31.5201	0.757777	0.754283	0.755607	0.751297	0.753765	0.753133	0.752041	0.752383	0.753793	0.751719	0.750972	0.752206	0.750513	0.749443	0.752647	0.750517			31.5201	0.749479	0.750861	0.753035	0.750143	0.750741	0.753356	0.74624	0.75039	0.751269	0.747522
	31.5946	0.758575	0.754367	0.755795	0.755234	0.755019	0.755392	0.752456	0.754079	0.751809	0.752043	0.751777	0.753069	0.753192	0.750414	0.752388	0.756873			31.5946	0.761198	0.757429	0.75854	0.755179	0.757301	0.756593	0.75619	0.755006	0.756154	0.754862	0.754177	0.755516	0.752632	0.752726	0.756312	0.754298			31.5946	0.753013	0.754095	0.755731	0.752562	0.753456	0.756511	0.750032	0.753644	0.755795	0.751422
	31.6691	0.761445	0.756879	0.759629	0.758235	0.758325	0.758198	0.755423	0.757742	0.754732	0.75587	0.754744	0.757261	0.756187	0.753779	0.755987	0.759216			31.6691	0.764565	0.759999	0.761412	0.759211	0.759867	0.759532	0.759286	0.75877	0.760311	0.758469	0.756529	0.757607	0.757302	0.755794	0.75883	0.757146			31.6691	0.755461	0.757052	0.759311	0.756498	0.757351	0.760027	0.753374	0.75701	0.757718	0.755362
	31.7436	0.764216	0.760652	0.762729	0.761306	0.761501	0.76159	0.758937	0.760826	0.758267	0.758624	0.757995	0.759081	0.760158	0.757085	0.759418	0.762225			31.7436	0.766933	0.763193	0.765264	0.761244	0.762938	0.76342	0.762775	0.762402	0.763084	0.761412	0.761023	0.761675	0.759842	0.759384	0.762438	0.760794			31.7436	0.759245	0.760544	0.763335	0.759123	0.760743	0.762659	0.756123	0.760329	0.760967	0.758062
	31.8182	0.768418	0.763935	0.765593	0.76457	0.763711	0.764703	0.761504	0.763601	0.760813	0.7618	0.761653	0.76183	0.763269	0.759881	0.761812	0.766751			31.8182	0.770005	0.766537	0.768619	0.763979	0.76556	0.765747	0.765206	0.764776	0.766225	0.764809	0.762948	0.76421	0.76304	0.761979	0.765591	0.764111			31.8182	0.761689	0.76337	0.765926	0.763139	0.763115	0.766133	0.759829	0.763068	0.764274	0.760176
	31.8927	0.7714	0.766923	0.768764	0.767757	0.766969	0.767521	0.764024	0.767227	0.764667	0.764233	0.763381	0.766115	0.766665	0.762682	0.765348	0.769376			31.8927	0.773734	0.769315	0.771648	0.767941	0.768957	0.768954	0.767631	0.768035	0.769664	0.76797	0.766257	0.767649	0.767017	0.765544	0.768182	0.767866			31.8927	0.76575	0.766604	0.768879	0.765906	0.766373	0.768752	0.762788	0.765838	0.767403	0.763147
	31.9672	0.772888	0.768648	0.771901	0.770883	0.770096	0.769704	0.767973	0.769467	0.76722	0.7666	0.766851	0.767618	0.769172	0.766016	0.76813	0.771662			31.9672	0.776456	0.772636	0.774054	0.769653	0.772442	0.770893	0.770766	0.7713	0.77225	0.77047	0.76846	0.771314	0.769985	0.767643	0.771011	0.770339			31.9672	0.76788	0.769331	0.772367	0.768148	0.769515	0.771697	0.766015	0.768454	0.770293	0.766641
	32.0417	0.775993	0.772256	0.774278	0.772418	0.772424	0.773022	0.771162	0.772513	0.769483	0.769228	0.770205	0.770978	0.771763	0.768181	0.770545	0.77506			32.0417	0.779476	0.77632	0.776849	0.773251	0.774666	0.774256	0.773685	0.773534	0.774988	0.772844	0.77176	0.77317	0.771659	0.770752	0.774198	0.773016			32.0417	0.770728	0.772771	0.774165	0.771944	0.772597	0.774412	0.768365	0.772064	0.773254	0.769406
	32.1162	0.779676	0.774424	0.777514	0.776434	0.775201	0.775188	0.773709	0.774753	0.772931	0.772402	0.771879	0.77401	0.77414	0.771619	0.773327	0.777603			32.1162	0.782164	0.778666	0.779843	0.776473	0.778003	0.77736	0.776499	0.77716	0.777921	0.775936	0.774518	0.775656	0.775249	0.773408	0.776683	0.775759			32.1162	0.774018	0.775294	0.776747	0.774682	0.774965	0.777347	0.771209	0.774804	0.77637	0.772115
	32.1907	0.782142	0.77814	0.779394	0.779262	0.778013	0.779065	0.776101	0.777375	0.77402	0.774994	0.775149	0.776497	0.777074	0.773984	0.776285	0.779602			32.1907	0.784511	0.781123	0.782967	0.779984	0.781464	0.780418	0.778719	0.77935	0.781552	0.778796	0.777256	0.778695	0.777618	0.776196	0.780508	0.777908			32.1907	0.776575	0.77801	0.779496	0.776795	0.776777	0.779755	0.774049	0.777311	0.778622	0.774141
	32.2653	0.784379	0.780235	0.782316	0.780571	0.779933	0.782142	0.778658	0.780054	0.778332	0.777878	0.777858	0.779588	0.779293	0.776825	0.779113	0.782793			32.2653	0.788184	0.783974	0.785167	0.781161	0.782612	0.782583	0.783074	0.782729	0.784035	0.78149	0.779911	0.78173	0.780357	0.779101	0.781699	0.781418			32.2653	0.779254	0.781192	0.782077	0.779865	0.780321	0.782926	0.776478	0.779652	0.781947	0.7774
	32.3398	0.786359	0.783639	0.785232	0.783357	0.78349	0.78338	0.781426	0.782595	0.780363	0.780746	0.780807	0.781691	0.78237	0.779453	0.782048	0.785854			32.3398	0.790284	0.786448	0.788683	0.783643	0.785304	0.785456	0.783931	0.785296	0.785517	0.784025	0.781961	0.783544	0.783104	0.780593	0.784617	0.784121			32.3398	0.781164	0.783566	0.784693	0.781803	0.782675	0.786148	0.779623	0.782277	0.784382	0.781355
	32.4143	0.790477	0.785191	0.787928	0.786571	0.78573	0.786236	0.784681	0.784755	0.782932	0.783018	0.783394	0.784451	0.784355	0.782027	0.784226	0.788286			32.4143	0.792714	0.78981	0.791319	0.786885	0.787169	0.788007	0.787526	0.788094	0.788303	0.785323	0.784625	0.785071	0.785239	0.784239	0.787227	0.785884			32.4143	0.784632	0.786223	0.787786	0.784848	0.785366	0.788245	0.783334	0.784908	0.786534	0.78236
	32.4888	0.792323	0.788642	0.789977	0.789091	0.787795	0.788761	0.786367	0.787421	0.7851	0.784615	0.784452	0.786584	0.787375	0.784464	0.786585	0.789629			32.4888	0.795077	0.791428	0.793785	0.789351	0.789852	0.790209	0.789689	0.790025	0.790652	0.788484	0.787695	0.787653	0.788335	0.786667	0.789977	0.788883			32.4888	0.786622	0.788602	0.789793	0.787749	0.78801	0.78949	0.78494	0.787808	0.789447	0.785701
	32.5633	0.79542	0.790134	0.792229	0.791395	0.790855	0.790767	0.789389	0.790385	0.78818	0.787886	0.786838	0.790209	0.789343	0.786737	0.790072	0.792376			32.5633	0.797854	0.794079	0.796078	0.791655	0.793834	0.791881	0.792373	0.792287	0.793273	0.791609	0.789391	0.790171	0.790308	0.789511	0.791647	0.791034			32.5633	0.788573	0.791572	0.7926	0.789928	0.790319	0.79328	0.787243	0.790411	0.791149	0.787556
	32.6378	0.797188	0.793208	0.795304	0.794096	0.792616	0.793508	0.79157	0.792259	0.790043	0.790309	0.789401	0.791675	0.792084	0.788825	0.791228	0.795167			32.6378	0.800501	0.795599	0.797937	0.794838	0.795459	0.795077	0.794869	0.794591	0.796957	0.793499	0.792212	0.793198	0.792658	0.790693	0.794849	0.793721			32.6378	0.791204	0.793145	0.794888	0.792408	0.79217	0.794946	0.789143	0.792565	0.793347	0.790375
	32.7123	0.799895	0.794714	0.798003	0.795618	0.795093	0.796178	0.793195	0.79481	0.79295	0.792565	0.79217	0.794569	0.794773	0.791413	0.793594	0.796675			32.7123	0.802483	0.798435	0.800892	0.796431	0.797853	0.798577	0.796417	0.797813	0.798266	0.79561	0.794405	0.795576	0.794127	0.793765	0.797541	0.79586			32.7123	0.793854	0.794796	0.796845	0.795464	0.795182	0.79734	0.791604	0.794192	0.79622	0.791873
	32.7869	0.801457	0.797371	0.799478	0.797723	0.797421	0.798484	0.795551	0.796744	0.795026	0.794325	0.794263	0.796583	0.796347	0.792956	0.795804	0.799438			32.7869	0.804451	0.80095	0.802582	0.799336	0.800672	0.800179	0.798859	0.799595	0.80065	0.798749	0.797024	0.798645	0.796866	0.795873	0.799109	0.797774			32.7869	0.796104	0.798215	0.798791	0.796842	0.796809	0.800002	0.793431	0.796433	0.798136	0.794182
	32.8614	0.804048	0.798792	0.802458	0.800723	0.800098	0.800129	0.798011	0.799404	0.797293	0.797057	0.795882	0.799396	0.798916	0.795824	0.798884	0.801642			32.8614	0.806634	0.804022	0.804837	0.801049	0.802949	0.802059	0.801515	0.801299	0.802045	0.799695	0.799511	0.800859	0.798932	0.798777	0.802086	0.800382			32.8614	0.798662	0.799458	0.801455	0.799331	0.798926	0.802531	0.795921	0.799019	0.800209	0.797
	32.9359	0.806145	0.801455	0.804324	0.803125	0.802656	0.802275	0.80005	0.80178	0.799381	0.799769	0.79857	0.800725	0.80036	0.798458	0.80036	0.804143			32.9359	0.809562	0.805497	0.807036	0.803521	0.804184	0.803943	0.803382	0.803771	0.804874	0.802363	0.801228	0.802158	0.801829	0.800745	0.803286	0.802321			32.9359	0.800491	0.802286	0.803743	0.800997	0.801407	0.804101	0.798064	0.801243	0.80323	0.79962
	33.0104	0.808461	0.804699	0.806332	0.804584	0.804921	0.803372	0.802297	0.803558	0.801259	0.80248	0.800778	0.803085	0.803221	0.801001	0.803444	0.806017			33.0104	0.810985	0.808059	0.808505	0.805838	0.806444	0.806745	0.806686	0.806644	0.806822	0.804644	0.803299	0.804721	0.803268	0.80344	0.806316	0.804374			33.0104	0.802695	0.803657	0.805931	0.804111	0.804173	0.805992	0.799839	0.804241	0.804011	0.800578
	33.0849	0.810447	0.806728	0.808771	0.807237	0.806143	0.807021	0.8039	0.806222	0.802496	0.803441	0.802776	0.804833	0.805704	0.802701	0.804667	0.80869			33.0849	0.813041	0.809815	0.810504	0.808189	0.807809	0.809221	0.808132	0.808836	0.80934	0.807187	0.806019	0.807016	0.806457	0.80536	0.808118	0.80663			33.0849	0.804555	0.806496	0.808296	0.80623	0.805596	0.808111	0.802291	0.805351	0.807767	0.802564
	33.1594	0.812876	0.80845	0.810809	0.808952	0.809255	0.808343	0.806902	0.807404	0.805886	0.80616	0.806252	0.807484	0.80804	0.804769	0.80716	0.810535			33.1594	0.815981	0.812213	0.812883	0.810384	0.811308	0.81027	0.809258	0.810379	0.810865	0.80902	0.807622	0.80844	0.808528	0.806786	0.810425	0.809385			33.1594	0.806203	0.808112	0.810007	0.807315	0.808113	0.810289	0.804577	0.808007	0.809368	0.80446
	33.234	0.815533	0.809934	0.811542	0.812057	0.810769	0.811099	0.808536	0.810128	0.807934	0.807994	0.806701	0.808686	0.809611	0.807804	0.809593	0.811812			33.234	0.818576	0.813633	0.814618	0.812716	0.812605	0.812592	0.812739	0.812182	0.813241	0.81171	0.809838	0.811558	0.810568	0.808909	0.812138	0.810861			33.234	0.8096	0.810549	0.81232	0.809777	0.810547	0.81195	0.806439	0.809471	0.811325	0.806625
	33.3085	0.816776	0.811686	0.814731	0.813604	0.813088	0.812298	0.810624	0.812369	0.809106	0.809784	0.809257	0.811327	0.811037	0.808732	0.811871	0.81481			33.3085	0.819646	0.815437	0.816873	0.813798	0.813868	0.814259	0.814169	0.81458	0.814948	0.813298	0.810903	0.812695	0.811921	0.811676	0.814102	0.812927			33.3085	0.811024	0.812595	0.814047	0.811743	0.811819	0.814078	0.80847	0.811415	0.813187	0.809146
	33.383	0.818645	0.813904	0.815883	0.815254	0.814852	0.814787	0.81239	0.813534	0.811764	0.811242	0.810492	0.813552	0.813352	0.810811	0.812577	0.816369			33.383	0.822241	0.818456	0.819563	0.815803	0.816091	0.817211	0.815919	0.81573	0.81792	0.815159	0.813997	0.814766	0.814776	0.81283	0.815171	0.815501			33.383	0.812676	0.813945	0.815242	0.813353	0.813897	0.816533	0.810791	0.812849	0.815503	0.812058
	33.4575	0.821203	0.816081	0.817534	0.818231	0.815955	0.817333	0.814007	0.816396	0.81321	0.813647	0.813569	0.815271	0.815633	0.81322	0.815365	0.818337			33.4575	0.824977	0.819841	0.821141	0.818368	0.818969	0.818189	0.817843	0.817984	0.819365	0.817619	0.815804	0.816242	0.815626	0.814377	0.818074	0.816096			33.4575	0.815118	0.816435	0.81795	0.816081	0.815835	0.818328	0.813071	0.81505	0.817366	0.813584
	33.532	0.822967	0.817756	0.819913	0.819781	0.81722	0.819165	0.816797	0.819061	0.815291	0.816186	0.814946	0.818002	0.817056	0.814392	0.817112	0.820665			33.532	0.826127	0.821891	0.823217	0.819038	0.820943	0.820477	0.819154	0.820101	0.821822	0.81926	0.817719	0.818444	0.818267	0.816395	0.819704	0.818022			33.532	0.81692	0.819098	0.820136	0.817854	0.81799	0.820118	0.814578	0.817073	0.819418	0.815955
	33.6065	0.824014	0.820045	0.82214	0.821077	0.820023	0.821131	0.818614	0.819986	0.817526	0.81813	0.81688	0.818519	0.818948	0.816826	0.818611	0.821515			33.6065	0.827036	0.823281	0.825737	0.82171	0.822514	0.822578	0.822421	0.822951	0.82351	0.820788	0.819688	0.821101	0.819546	0.818931	0.821422	0.819863			33.6065	0.818858	0.820876	0.822254	0.819273	0.82003	0.823167	0.816584	0.819349	0.820655	0.817153
	33.681	0.826599	0.821797	0.823413	0.823989	0.821943	0.823251	0.82095	0.821928	0.819494	0.818965	0.818793	0.820119	0.821458	0.818073	0.820988	0.824362			33.681	0.830165	0.825996	0.827004	0.823273	0.825072	0.824	0.823831	0.824023	0.825586	0.822871	0.820981	0.8226	0.821456	0.81985	0.823607	0.821265			33.681	0.820696	0.822184	0.823506	0.821663	0.821826	0.823687	0.818099	0.821477	0.823401	0.818095
	33.7556	0.82832	0.823595	0.826096	0.824391	0.825068	0.824264	0.822003	0.823837	0.820865	0.820785	0.820401	0.823154	0.823143	0.820396	0.82235	0.825306			33.7556	0.831391	0.827659	0.829075	0.824674	0.825757	0.826165	0.825655	0.82637	0.826811	0.824063	0.823017	0.824683	0.824501	0.821992	0.825369	0.824566			33.7556	0.822631	0.824391	0.825761	0.823238	0.823308	0.825839	0.820545	0.822988	0.8256	0.820632
	33.8301	0.82996	0.825853	0.827815	0.827323	0.826289	0.826032	0.823861	0.825448	0.822694	0.822491	0.822085	0.824577	0.8242	0.821916	0.823602	0.827198			33.8301	0.833737	0.828719	0.830855	0.826853	0.828012	0.827927	0.826316	0.828611	0.828905	0.826562	0.825164	0.826173	0.82564	0.824124	0.827085	0.825997			33.8301	0.824684	0.826342	0.827341	0.825263	0.825282	0.828046	0.821806	0.825303	0.826606	0.822124
	33.9046	0.83207	0.827375	0.830216	0.828323	0.82787	0.827682	0.824955	0.827609	0.824958	0.824838	0.824205	0.825637	0.826465	0.824397	0.82492	0.828887			33.9046	0.835004	0.831322	0.832445	0.82911	0.828979	0.829253	0.828877	0.829703	0.830441	0.827702	0.827524	0.828052	0.827245	0.825805	0.829059	0.827281			33.9046	0.827073	0.828413	0.829213	0.826505	0.826901	0.830351	0.823296	0.827105	0.828198	0.82358
	33.9791	0.833214	0.828647	0.831881	0.830214	0.828704	0.830078	0.827739	0.829612	0.826533	0.826949	0.825987	0.828304	0.828025	0.825102	0.8271	0.831067			33.9791	0.835711	0.832281	0.834702	0.830927	0.831996	0.831316	0.83122	0.831896	0.831936	0.830163	0.828806	0.83052	0.828839	0.827567	0.830875	0.828893			33.9791	0.82855	0.828901	0.831358	0.828734	0.828887	0.831662	0.826008	0.827921	0.829659	0.825862
	34.0536	0.835727	0.830442	0.832921	0.831789	0.83144	0.832301	0.82927	0.831233	0.828496	0.828346	0.827702	0.830051	0.830242	0.827433	0.828983	0.833213			34.0536	0.838195	0.835153	0.836679	0.832528	0.833627	0.832878	0.83221	0.833537	0.833985	0.831938	0.830176	0.832082	0.8308	0.829025	0.832679	0.830654			34.0536	0.830153	0.831153	0.831959	0.830622	0.830715	0.833465	0.827629	0.830612	0.831973	0.827315
	34.1281	0.836745	0.831867	0.834931	0.834132	0.833088	0.833355	0.830066	0.8327	0.829994	0.830669	0.829744	0.832125	0.830855	0.829009	0.831442	0.8343			34.1281	0.840249	0.83653	0.83784	0.83421	0.834993	0.834486	0.83444	0.835552	0.835776	0.833744	0.831571	0.833633	0.831818	0.831216	0.834108	0.833544			34.1281	0.831862	0.833391	0.834084	0.832579	0.832982	0.834811	0.829427	0.831962	0.833436	0.82925
	34.2027	0.83907	0.834402	0.836828	0.835309	0.834277	0.835602	0.832261	0.834329	0.832119	0.832521	0.830483	0.833441	0.833135	0.830595	0.83376	0.836512			34.2027	0.841503	0.837276	0.839932	0.835656	0.837115	0.83641	0.83597	0.836268	0.836916	0.835527	0.834393	0.83544	0.834392	0.833406	0.836018	0.834139			34.2027	0.833755	0.834849	0.837032	0.835063	0.834013	0.837181	0.830501	0.833496	0.834701	0.830409
	34.2772	0.840117	0.835986	0.837247	0.837853	0.836085	0.836892	0.834422	0.835362	0.833706	0.833125	0.831799	0.834676	0.834143	0.832926	0.835016	0.838188			34.2772	0.843705	0.839258	0.841341	0.837067	0.838769	0.838573	0.837193	0.839154	0.838356	0.836683	0.835692	0.837984	0.836261	0.834227	0.837248	0.83624			34.2772	0.835138	0.836028	0.837268	0.835989	0.834754	0.838708	0.832054	0.835271	0.83612	0.832772
	34.3517	0.842094	0.83717	0.839463	0.839929	0.838615	0.837621	0.836111	0.837635	0.835343	0.835963	0.833268	0.836277	0.836343	0.834137	0.836641	0.839474			34.3517	0.845068	0.840641	0.843495	0.838842	0.839946	0.840087	0.838968	0.840485	0.840226	0.838661	0.837316	0.838639	0.837647	0.83688	0.839234	0.837425			34.3517	0.836646	0.838237	0.839315	0.837916	0.836786	0.840351	0.833826	0.836192	0.838643	0.833548
	34.4262	0.84345	0.839615	0.841326	0.840593	0.840461	0.83967	0.836997	0.838424	0.837471	0.837261	0.835561	0.837806	0.838683	0.835514	0.838357	0.840717			34.4262	0.846229	0.843361	0.845469	0.84064	0.841355	0.841375	0.840738	0.841918	0.842362	0.840326	0.838997	0.839949	0.838542	0.837953	0.840881	0.839623			34.4262	0.838959	0.839406	0.840375	0.839531	0.839033	0.842205	0.836371	0.838394	0.840269	0.836029
	34.5007	0.844907	0.841425	0.843083	0.842238	0.841946	0.841134	0.838376	0.840739	0.839031	0.83849	0.837285	0.839786	0.839316	0.837288	0.839979	0.842242			34.5007	0.847747	0.844291	0.846347	0.84197	0.843511	0.842849	0.842247	0.842642	0.843829	0.842365	0.84067	0.841852	0.840901	0.83946	0.8422	0.840542			34.5007	0.840537	0.841511	0.842018	0.840609	0.841017	0.843375	0.83744	0.840124	0.841109	0.837582
	34.5752	0.846792	0.842534	0.844911	0.844326	0.843666	0.842925	0.840923	0.841546	0.840395	0.83997	0.838886	0.842211	0.840896	0.838742	0.841377	0.843732			34.5752	0.849855	0.845355	0.84756	0.843753	0.844734	0.84489	0.844782	0.84402	0.845845	0.844245	0.842502	0.844377	0.841441	0.840493	0.843797	0.843054			34.5752	0.840869	0.842314	0.843581	0.842616	0.842848	0.845016	0.839162	0.841681	0.843091	0.839541
	34.6498	0.847727	0.843845	0.845969	0.846042	0.844445	0.844604	0.842334	0.843294	0.841494	0.841444	0.840796	0.84291	0.842438	0.840487	0.841672	0.845252			34.6498	0.851512	0.847803	0.848673	0.845695	0.847071	0.846562	0.846049	0.846282	0.846466	0.845241	0.843566	0.844488	0.843434	0.842038	0.845883	0.843298			34.6498	0.843525	0.845965	0.846172	0.843711	0.844194	0.84648	0.840473	0.842949	0.844736	0.841422
	34.7243	0.85007	0.845259	0.848292	0.84648	0.845978	0.847325	0.844651	0.845127	0.84405	0.843738	0.843061	0.844807	0.844118	0.842028	0.843589	0.846946			34.7243	0.853412	0.848878	0.850442	0.847291	0.847195	0.847441	0.847538	0.847931	0.849228	0.847234	0.8446	0.846668	0.845501	0.843956	0.847805	0.845207			34.7243	0.844081	0.846441	0.847449	0.845243	0.846293	0.848569	0.84213	0.844266	0.847048	0.84243
	34.7988	0.851442	0.847365	0.849907	0.848376	0.848092	0.848275	0.846135	0.847085	0.84374	0.84419	0.843668	0.846364	0.845544	0.843914	0.845574	0.84954			34.7988	0.853901	0.850786	0.852259	0.848764	0.850274	0.848293	0.849182	0.849854	0.850691	0.848281	0.846358	0.84773	0.847477	0.845035	0.848658	0.847789			34.7988	0.845982	0.847931	0.847918	0.847333	0.847244	0.849207	0.84368	0.846623	0.846814	0.844535
	34.8733	0.852673	0.848646	0.851296	0.84988	0.848566	0.849259	0.846998	0.848621	0.846632	0.845188	0.845033	0.847766	0.846527	0.844662	0.84754	0.850588			34.8733	0.855819	0.851684	0.853941	0.850244	0.85179	0.850385	0.849863	0.85037	0.85161	0.849846	0.847638	0.849616	0.848452	0.847013	0.85015	0.848717			34.8733	0.848576	0.849001	0.85	0.849088	0.849303	0.851448	0.84564	0.848374	0.849863	0.84576
	34.9478	0.853893	0.850396	0.852743	0.851143	0.850437	0.851944	0.848223	0.849928	0.847767	0.847103	0.847227	0.849108	0.848965	0.847001	0.848418	0.85189			34.9478	0.857145	0.854206	0.854763	0.851963	0.85272	0.850954	0.851572	0.852149	0.853941	0.85027	0.849937	0.851125	0.850103	0.84739	0.851217	0.849494			34.9478	0.849288	0.851632	0.851831	0.850065	0.849788	0.852731	0.846794	0.848691	0.850759	0.846789
BamA P1,2 + mock digestion	Time (s)	Normalized fluorescence (-)																	BamA P1,2 + mock digestion	Time (s)	Normalized fluorescence (-)																	BamA P1,2 + mock digestion	Time (s)	Normalized fluorescence (-)
		Capillary position: 1	Capillary position: 2	Capillary position: 3	Capillary position: 4	Capillary position: 5	Capillary position: 6	Capillary position: 7	Capillary position: 8	Capillary position: 9	Capillary position: 10	Capillary position: 11	Capillary position: 12	Capillary position: 13	Capillary position: 14	Capillary position: 15	Capillary position: 16				Capillary position: 1	Capillary position: 2	Capillary position: 3	Capillary position: 4	Capillary position: 5	Capillary position: 6	Capillary position: 7	Capillary position: 8	Capillary position: 9	Capillary position: 10	Capillary position: 11	Capillary position: 12	Capillary position: 13	Capillary position: 14	Capillary position: 15	Capillary position: 16				Capillary position: 1	Capillary position: 2	Capillary position: 3	Capillary position: 4	Capillary position: 5	Capillary position: 6	Capillary position: 7	Capillary position: 8	Capillary position: 9	Capillary position: 10
		Mock dilution (µg/ml): 2800	Mock dilution (µg/ml): 1400	Mock dilution (µg/ml): 700	Mock dilution (µg/ml): 350	Mock dilution (µg/ml): 175	Mock dilution (µg/ml): 87.5	Mock dilution (µg/ml): 43.75	Mock dilution (µg/ml): 21.875	Mock dilution (µg/ml): 10.9375	Mock dilution (µg/ml) 5.4688	Mock dilution (µg/ml): 2.7344	Mock dilution (µg/ml): 1.3672	Mock dilution (µg/ml): 0.6836	Mock dilution (µg/ml): 0.3418	Mock dilution (µg/ml): 0.1709	Mock dilution (µg/ml): 0.0854				Mock dilution (µg/ml): 2800	Mock dilution (µg/ml): 1400	Mock dilution (µg/ml): 700	Mock dilution (µg/ml): 350	Mock dilution (µg/ml): 175	Mock dilution (µg/ml): 87.5	Mock dilution (µg/ml): 43.75	Mock dilution (µg/ml): 21.875	Mock dilution (µg/ml): 10.9375	Mock dilution (µg/ml) 5.4688	Mock dilution (µg/ml): 2.7344	Mock dilution (µg/ml): 1.3672	Mock dilution (µg/ml): 0.6836	Mock dilution (µg/ml): 0.3418	Mock dilution (µg/ml): 0.1709	Mock dilution (µg/ml): 0.0854				Mock dilution (µg/ml): 2800	Mock dilution (µg/ml): 1400	Mock dilution (µg/ml): 700	Mock dilution (µg/ml): 350	Mock dilution (µg/ml): 175	Mock dilution (µg/ml): 87.5	Mock dilution (µg/ml): 43.75	Mock dilution (µg/ml): 21.875	Mock dilution (µg/ml): 10.9375	Mock dilution (µg/ml) 5.4688
Replicate 1	-5.51415	1.0011	0.999984	1.00021	1.00039	1.00043	0.999869	0.999792	1.00005	1.00009	1.00026	0.99916	1.00063	0.999872	0.99974	0.999642	1.00027		Replicate 2	-5.51415	1.00026	0.999515	0.999153	0.999736	0.999426	0.999215	0.999777	1.00074	0.998996	0.999912	0.999536	0.998976	0.999627	0.999231	1.00017	0.999552		Replicate 3	-5.51415	1.00014	0.999815	1.00039	1.00027	0.999305	1.0005	1.00056	0.999771	1.00021	1.00067
Capillary type: standard	-5.43964	1.00052	0.998987	1.00016	0.999385	1.00001	1.00021	0.999617	0.998936	0.999146	1.00025	0.999461	1.00007	1.00049	0.999447	1.00049	0.999621		Capillary type: standard	-5.43964	0.999541	1.00047	0.99899	0.999754	1.0001	1.00099	0.999939	1.00004	1.00004	0.999678	0.9999	0.999312	0.999914	0.999648	1.00021	0.99962		Capillary type: standard	-5.43964	0.999892	1.00038	1.00005	1.00024	1.00011	0.999755	0.999649	0.998893	0.999696	1.00041
LED power: 60%	-5.36512	0.999597	0.999216	0.999936	0.999699	1.00107	0.999376	0.999101	1.00053	0.99919	0.999685	0.999796	0.999852	0.999673	1.00006	0.999591	0.999145		LED power: 60%	-5.36512	1.00022	0.999408	0.999415	0.999778	1.00012	0.999764	1.00016	1.00019	0.999052	1.00004	0.999995	1.00028	1.00034	1.00004	1.00001	0.999468		LED power: 60%	-5.36512	0.999104	1.00053	0.999303	0.999637	0.999363	1.00009	0.99985	0.999827	0.999886	0.999833
MST power: 60%	-5.29061	1.00022	0.999788	0.999352	0.999457	0.999098	0.999066	0.9981	1.00033	0.999895	0.999651	1.00028	1.00005	1.00063	0.999559	0.999534	0.999949		MST power: 60%	-5.29061	0.999997	1.00035	0.999318	1.00041	0.999746	1.00008	0.999985	0.99983	0.999999	0.998995	0.998762	0.999994	1.00024	0.99991	0.999495	1.00019		MST power: 60%	-5.29061	1.00008	0.999393	0.999761	0.9994	0.999195	0.999781	1.00032	0.999258	1.0002	0.999919
	-5.21609	0.999223	0.999698	0.999697	0.999931	0.999643	1.00003	0.99981	1.00038	0.999489	1.00033	1.00046	0.999587	1.0005	0.999931	0.999576	1.00057			-5.21609	0.99969	1.00026	0.999582	1.00032	0.999714	0.999662	0.999073	0.999872	0.999001	0.999781	0.998697	0.999561	0.999471	0.999848	0.999642	0.999431			-5.21609	1.0006	0.999401	0.999141	1.00019	1.00009	0.99944	0.999769	0.999903	0.999496	1.00009
	-5.14158	0.998797	0.99916	0.998374	1.0005	0.999893	0.999066	1.00021	0.999127	1.0001	1.00021	0.999772	0.99867	0.999301	0.998597	0.999435	0.999442			-5.14158	0.999287	1.00011	0.999769	0.99917	0.999415	1	0.999872	0.999283	0.998384	1.00009	0.999172	0.998907	0.999632	0.999761	0.999702	1.00012			-5.14158	1.00038	0.999179	0.998473	1.00003	1.00011	0.99889	0.999653	1.00061	0.999706	0.998756
	-5.06706	0.99953	1.00051	0.998936	0.999212	0.999189	0.999464	0.999383	0.999727	0.999455	0.999309	0.99916	1.00004	0.999937	0.999673	0.998588	0.999804			-5.06706	0.999849	0.998757	0.999039	0.999896	0.99902	1.00059	0.999365	0.99994	0.999683	1.00006	0.999129	0.99924	0.999683	0.999619	0.999194	0.999549			-5.06706	0.999466	0.99916	0.99844	0.999703	0.999994	0.999945	0.999941	0.999253	0.998568	0.999157
	-4.99255	1.00009	0.998506	0.999796	1.0001	0.999282	1.00009	1.00003	0.998477	0.999469	0.999146	0.999925	0.998996	0.999136	0.999223	0.999664	0.99978			-4.99255	0.999946	0.999673	0.999892	0.999123	0.99867	0.999843	0.998533	0.999318	0.999746	0.999464	0.999467	0.999947	0.999205	0.998827	0.999373	1.00008			-4.99255	0.999511	0.999853	0.998995	0.999386	0.999231	0.999745	0.99931	0.999022	0.999548	0.999971
	-4.91803	0.999661	0.99978	0.999697	0.999586	0.999021	0.999532	0.998628	0.999729	0.999724	0.998516	1.00013	0.999105	0.999762	0.999722	0.999443	0.998796			-4.91803	0.999717	0.999967	0.99969	0.999296	0.998451	0.999486	0.999995	0.999223	0.999993	0.999059	1.0001	0.999294	0.999609	0.998666	0.998981	0.999578			-4.91803	0.999206	0.999503	0.998822	0.998954	0.999611	0.999749	0.999984	0.998525	0.999444	0.998407
	-4.84351	0.99999	0.999159	0.999308	0.999082	0.999283	0.999723	0.999156	0.998885	0.999679	0.998501	0.999802	0.998629	0.999705	0.999188	0.999654	0.99904			-4.84351	0.999685	0.999074	1.00014	0.999958	0.99954	0.999066	0.998654	0.998904	0.999376	0.998707	0.999526	0.999977	0.999605	0.999755	0.999809	0.999209			-4.84351	0.999917	0.999018	0.998635	0.999635	0.999527	0.999381	1.00008	0.998746	0.999298	0.999702
	-4.769	0.999294	0.999462	0.999753	1.00024	0.999728	0.999183	0.999815	0.999207	0.999205	0.998911	1.0001	0.998537	0.998858	1.00024	0.998622	0.998738			-4.769	0.999328	0.998686	0.999585	1.00006	0.998603	0.998935	0.999147	0.998858	0.999476	0.99893	0.999476	0.999327	0.998825	0.999517	0.999061	0.998332			-4.769	0.999245	0.999729	0.999536	0.99901	1.00019	0.998941	0.999452	0.997954	0.999194	0.999102
	-4.69448	0.999558	0.998728	0.998497	0.999302	0.998449	0.998865	0.999177	0.998648	0.999279	0.998895	0.999048	0.99895	0.998917	0.999406	0.999403	0.997748			-4.69448	0.998901	0.999381	0.998979	0.998845	0.999637	0.998528	0.999152	0.998896	1.00032	0.998739	0.998969	0.998384	0.99897	0.998463	0.999113	0.999314			-4.69448	0.999671	0.99898	0.999062	0.998507	0.998673	0.99788	0.998383	0.998715	0.998679	0.998977
	-4.61997	0.999302	0.999439	0.998765	0.998185	0.998565	0.999001	0.999406	0.998137	0.999072	0.999	0.999408	0.999765	0.999191	0.998495	0.998851	0.997245			-4.61997	0.998586	0.999105	0.999487	0.998226	0.999451	0.99821	0.998825	0.999917	0.999142	0.99869	0.999679	0.999719	0.998486	0.998907	0.9986	0.999004			-4.61997	0.998858	0.999528	0.999246	0.999845	0.999237	0.999683	0.99892	0.99866	0.997935	0.999439
	-4.54545	0.999267	0.997655	0.997682	0.99851	0.998589	0.999401	0.999216	0.997631	0.998429	0.998125	0.997702	0.9985	0.99834	0.999452	0.999192	0.998717			-4.54545	0.998572	0.998518	0.999573	0.998728	0.998129	0.999253	0.999492	0.998926	0.999039	0.998522	0.999302	0.998144	0.99922	0.999542	0.999177	0.999055			-4.54545	0.998626	1.00011	0.99952	0.99902	0.998775	0.99864	0.997337	0.998691	0.998729	0.998396
	-4.47094	0.999193	0.997985	0.998363	0.998256	0.998933	0.998342	0.999052	0.998421	0.998637	0.997835	0.998181	0.998829	0.997693	0.999196	0.998844	0.998071			-4.47094	0.997646	0.999635	0.999041	0.998097	0.998435	0.999152	0.998189	0.999212	0.999667	0.998203	0.999481	0.998057	0.998563	0.998617	0.999247	0.998736			-4.47094	0.998781	0.998923	0.998798	0.998962	0.998891	0.998617	0.998375	0.999466	0.998806	0.998372
	-4.39642	0.998777	0.999429	0.997898	0.999099	0.997977	0.99827	0.998797	0.998315	0.997155	0.998395	0.998411	0.999104	0.998735	0.99779	0.998367	0.998566			-4.39642	0.999161	0.998663	0.998112	0.998016	0.998766	0.999014	0.99845	0.998818	0.998859	0.998245	0.998912	0.99824	0.997908	0.998321	0.99845	0.99815			-4.39642	0.998693	0.999084	0.998445	0.998361	0.997941	0.999333	0.998579	0.99924	0.998505	0.998372
	-4.3219	0.998453	0.998401	0.998427	0.998144	0.999098	0.998169	0.998854	0.998845	0.998387	0.998405	0.998488	0.998177	0.998857	0.998834	0.998612	0.998719			-4.3219	0.998415	0.998296	0.998438	0.997849	0.997901	0.998471	0.998485	1.00004	0.999167	0.99853	0.998706	0.998318	0.998419	0.998448	0.998301	0.997589			-4.3219	0.998319	0.998575	0.998345	0.999312	0.998507	0.999227	0.998303	0.998533	0.999441	0.997863
	-4.24739	0.998399	0.998133	0.998617	0.999044	0.998313	0.998871	0.99827	0.997664	0.998335	0.998782	0.997602	0.998369	0.99788	0.998132	0.998836	0.999576			-4.24739	0.999281	0.998614	0.998161	0.99905	0.997978	0.998151	0.998348	0.998181	0.998538	0.997616	0.998551	0.99836	0.997775	0.998814	0.99926	0.997824			-4.24739	0.998194	0.99901	0.997838	0.998141	0.9991	0.998513	0.99832	0.998723	0.998911	0.999667
	-4.17287	0.998623	0.998844	0.998885	0.998305	0.998957	0.998325	0.998959	0.998062	0.998127	0.998413	0.998659	0.998282	0.998293	0.998129	0.998592	0.999058			-4.17287	0.997727	0.998345	0.999215	0.998009	0.997283	0.998444	0.997554	0.999026	0.998642	0.998714	0.997409	0.997795	0.997974	0.998459	0.998207	0.998214			-4.17287	0.998616	0.997853	0.998402	0.9982	0.998779	0.998482	0.998586	0.998771	0.998434	0.997905
	-4.09836	0.998361	0.998203	0.998029	0.998344	0.997901	0.998582	0.99772	0.998814	0.998259	0.998402	0.998185	0.997732	0.99818	0.997462	0.998334	0.99989			-4.09836	0.997242	0.997818	0.999144	0.997732	0.997478	0.997697	0.99833	0.998043	0.998334	0.998346	0.997923	0.997541	0.99862	0.99835	0.998463	0.998075			-4.09836	0.998286	0.998342	0.998192	0.99811	0.99894	0.997962	0.998819	0.998827	0.99856	0.998893
	-4.02384	0.99843	0.997514	0.999469	0.998858	0.998479	0.99788	0.997964	0.99792	0.99835	0.998215	0.997699	0.997141	0.997626	0.997314	0.998431	0.999197			-4.02384	0.997788	0.998683	0.998712	0.998149	0.998926	0.997938	0.996625	0.997641	0.998741	0.998236	0.998519	0.997077	0.998256	0.998186	0.997934	0.997657			-4.02384	0.998176	0.998542	0.997459	0.99847	0.997799	0.997757	0.999093	0.998807	0.99838	0.99875
	-3.94933	0.997324	0.998063	0.998016	0.997273	0.998219	0.997581	0.99806	0.998093	0.998267	0.997259	0.997333	0.997491	0.998419	0.997528	0.997998	0.998053			-3.94933	0.997192	0.997683	0.998491	0.997818	0.998648	0.997873	0.997265	0.997936	0.997854	0.998832	0.998003	0.997255	0.99869	0.997778	0.997603	0.998761			-3.94933	0.99737	0.998072	0.997329	0.99883	0.998351	0.997763	0.997828	0.998995	0.998073	0.99837
	-3.87481	0.99717	0.997936	0.998903	0.998354	0.998294	0.997887	0.997617	0.998495	0.998286	0.998361	0.996937	0.998084	0.998141	0.997098	0.997322	0.998027			-3.87481	0.996545	0.99709	0.998703	0.99814	0.997929	0.998225	0.9982	0.997489	0.997948	0.998697	0.99853	0.997642	0.998111	0.998115	0.997923	0.99824			-3.87481	0.99791	0.998113	0.998279	0.998041	0.997331	0.997893	0.998774	0.999167	0.99729	0.99816
	-3.8003	0.998381	0.998491	0.997671	0.998076	0.99774	0.997543	0.997523	0.997963	0.998565	0.99783	0.997409	0.997774	0.997223	0.997459	0.998056	0.99824			-3.8003	0.996985	0.996566	0.999104	0.998634	0.997415	0.997986	0.997535	0.997575	0.998534	0.99807	0.998672	0.99761	0.998748	0.998146	0.997631	0.998079			-3.8003	0.997954	0.99732	0.997858	0.998125	0.997896	0.998354	0.998279	0.99768	0.996822	0.99828
	-3.72578	0.997683	0.998033	0.998029	0.99811	0.997435	0.997809	0.99817	0.997529	0.997811	0.997451	0.997434	0.996893	0.997897	0.997623	0.997661	0.997961			-3.72578	0.997217	0.997698	0.998161	0.997886	0.997628	0.997104	0.997674	0.99757	0.998218	0.997407	0.997787	0.997081	0.997849	0.998293	0.997203	0.997244			-3.72578	0.997695	0.997187	0.99865	0.997367	0.997739	0.998838	0.997907	0.998279	0.997179	0.99763
	-3.65126	0.997146	0.997456	0.997442	0.998158	0.997743	0.997661	0.997635	0.99757	0.997983	0.996991	0.996875	0.997879	0.997235	0.998541	0.997956	0.998107			-3.65126	0.998577	0.997214	0.998721	0.997753	0.997614	0.996895	0.997491	0.997653	0.998581	0.996701	0.996913	0.997493	0.998007	0.998177	0.997778	0.998503			-3.65126	0.998003	0.997224	0.998286	0.997938	0.997938	0.997521	0.996972	0.997467	0.99729	0.997388
	-3.57675	0.998178	0.996854	0.998703	0.997694	0.99735	0.996801	0.997993	0.997354	0.998361	0.997588	0.997519	0.997927	0.997316	0.997342	0.997789	0.997791			-3.57675	0.997264	0.996737	0.9969	0.997582	0.997756	0.996323	0.996838	0.998239	0.997419	0.997756	0.997412	0.99731	0.997702	0.997536	0.998334	0.997214			-3.57675	0.998349	0.998003	0.99779	0.997671	0.99804	0.997575	0.997948	0.997764	0.99773	0.997425
	-3.50223	0.997801	0.996774	0.997929	0.997515	0.997601	0.997761	0.997589	0.99808	0.998205	0.997971	0.998285	0.997358	0.997688	0.996894	0.997345	0.997464			-3.50223	0.997525	0.997364	0.997954	0.99819	0.996842	0.996734	0.996813	0.997464	0.99679	0.998488	0.997496	0.997844	0.997519	0.997694	0.997298	0.997396			-3.50223	0.997127	0.997548	0.996143	0.997963	0.997898	0.997676	0.99845	0.997252	0.997587	0.997596
	-3.42772	0.997727	0.996952	0.997812	0.996476	0.997985	0.997321	0.997482	0.997428	0.997402	0.997328	0.996622	0.997367	0.997944	0.998322	0.997062	0.997172			-3.42772	0.99679	0.997683	0.997181	0.997165	0.996856	0.998166	0.998647	0.997241	0.997623	0.997371	0.997189	0.997217	0.997883	0.997421	0.997474	0.996842			-3.42772	0.996631	0.997411	0.996985	0.99742	0.997453	0.997381	0.997366	0.996859	0.997697	0.997289
	-3.3532	0.996893	0.996782	0.99782	0.996726	0.997239	0.997286	0.996909	0.996347	0.996915	0.997108	0.996884	0.996995	0.997279	0.9969	0.997303	0.996454			-3.3532	0.996679	0.997658	0.99709	0.996953	0.997352	0.997295	0.996915	0.996376	0.997749	0.997337	0.996857	0.997384	0.997217	0.996698	0.997396	0.99655			-3.3532	0.996923	0.997521	0.997208	0.997495	0.997972	0.997243	0.997086	0.997861	0.996055	0.997955
	-3.27869	0.996502	0.997881	0.997488	0.99732	0.997511	0.996744	0.996336	0.997539	0.997485	0.996533	0.997218	0.998134	0.99707	0.996833	0.997236	0.997195			-3.27869	0.996934	0.997141	0.997641	0.997158	0.997093	0.997502	0.997829	0.99653	0.99745	0.996964	0.99662	0.996675	0.997642	0.997072	0.997056	0.996985			-3.27869	0.99618	0.997339	0.99669	0.996726	0.997464	0.998185	0.996535	0.997239	0.996674	0.997734
	-3.20417	0.997286	0.996487	0.996548	0.996882	0.997118	0.997196	0.997491	0.997023	0.996936	0.997498	0.997038	0.997357	0.997565	0.996442	0.996791	0.996418			-3.20417	0.997024	0.997339	0.997009	0.997112	0.99751	0.99769	0.997323	0.997068	0.997221	0.996956	0.996936	0.997226	0.996849	0.996545	0.997425	0.996128			-3.20417	0.996641	0.996749	0.997028	0.997319	0.996751	0.997012	0.997334	0.997239	0.997303	0.99649
	-3.12966	0.997101	0.997675	0.997224	0.996345	0.997856	0.996748	0.996926	0.997432	0.996412	0.99651	0.997539	0.996944	0.997254	0.99689	0.996827	0.997312			-3.12966	0.997113	0.99719	0.997518	0.996324	0.997197	0.997344	0.997443	0.99703	0.998023	0.996742	0.997278	0.996806	0.997569	0.99635	0.996848	0.997319			-3.12966	0.997017	0.997278	0.997041	0.997383	0.996378	0.996954	0.997256	0.996725	0.996401	0.997344
	-3.05514	0.996808	0.997593	0.997411	0.99664	0.997201	0.997228	0.995603	0.997115	0.996168	0.997196	0.996584	0.997288	0.997005	0.997044	0.997231	0.996454			-3.05514	0.997012	0.997743	0.997112	0.997879	0.997127	0.997053	0.99678	0.997443	0.996239	0.996651	0.995863	0.996188	0.996559	0.997123	0.997149	0.996631			-3.05514	0.996261	0.997559	0.99633	0.996703	0.996322	0.997631	0.996506	0.997255	0.997283	0.996879
	-2.98062	0.996979	0.996701	0.997142	0.995619	0.997609	0.997179	0.996996	0.996103	0.996646	0.997566	0.996522	0.997336	0.996695	0.997358	0.996355	0.996961			-2.98062	0.996113	0.996253	0.997109	0.996304	0.996097	0.997654	0.996815	0.99594	0.997093	0.996801	0.997692	0.997292	0.996616	0.996336	0.996856	0.997014			-2.98062	0.996941	0.998352	0.996611	0.996129	0.997339	0.997657	0.996706	0.996541	0.996813	0.996841
	-2.90611	0.995576	0.996998	0.997276	0.997	0.996811	0.995434	0.996782	0.995878	0.996204	0.997325	0.996731	0.996746	0.99659	0.996472	0.997899	0.996256			-2.90611	0.996716	0.996739	0.997508	0.996288	0.996671	0.996868	0.996301	0.995771	0.996164	0.996787	0.996763	0.996499	0.996697	0.997734	0.996802	0.99599			-2.90611	0.996404	0.997471	0.996637	0.996262	0.996333	0.997665	0.996405	0.996593	0.995673	0.997028
	-2.83159	0.997175	0.997227	0.996367	0.995633	0.996651	0.997007	0.997026	0.996637	0.996444	0.996669	0.996328	0.996817	0.997803	0.996452	0.997263	0.997117			-2.83159	0.995956	0.997181	0.99696	0.996266	0.995767	0.996969	0.996655	0.996208	0.996777	0.997611	0.997239	0.996265	0.996185	0.996081	0.996942	0.996436			-2.83159	0.995934	0.997392	0.99613	0.996894	0.99717	0.996696	0.996365	0.996097	0.997056	0.996771
	-2.75708	0.996172	0.997255	0.996366	0.996088	0.995896	0.996417	0.996423	0.997173	0.996009	0.996258	0.996295	0.997622	0.996897	0.996312	0.996629	0.997153			-2.75708	0.996161	0.996294	0.996326	0.996914	0.996361	0.997312	0.995528	0.997646	0.996205	0.99657	0.996557	0.996059	0.997041	0.996274	0.996253	0.996058			-2.75708	0.996569	0.99692	0.99615	0.996492	0.996866	0.996877	0.996357	0.99673	0.99636	0.996112
	-2.68256	0.996039	0.99684	0.996356	0.996228	0.996085	0.996284	0.995551	0.998065	0.996008	0.997048	0.996772	0.997326	0.99607	0.996335	0.996843	0.997151			-2.68256	0.996502	0.997353	0.995616	0.995727	0.995619	0.99645	0.995098	0.99553	0.995767	0.996348	0.996581	0.995758	0.997047	0.997104	0.996257	0.996282			-2.68256	0.995901	0.996091	0.996867	0.996045	0.996037	0.996151	0.994852	0.996496	0.997587	0.997067
	-2.60805	0.996167	0.996093	0.995957	0.99601	0.995845	0.996698	0.995657	0.996735	0.995522	0.996545	0.996599	0.996838	0.996787	0.996409	0.99636	0.996403			-2.60805	0.997136	0.996013	0.996709	0.996236	0.995459	0.996328	0.996823	0.995997	0.996135	0.99619	0.996871	0.996076	0.996429	0.995915	0.996391	0.996822			-2.60805	0.996164	0.997355	0.995828	0.996272	0.996243	0.996256	0.99601	0.997302	0.996037	0.997855
	-2.53353	0.997385	0.99564	0.995233	0.99545	0.996985	0.996248	0.996253	0.996643	0.99697	0.995376	0.996601	0.99671	0.997373	0.996096	0.99688	0.997035			-2.53353	0.996462	0.996545	0.997228	0.996373	0.995767	0.99656	0.99644	0.995969	0.995825	0.995445	0.996552	0.995707	0.995371	0.996777	0.995992	0.995735			-2.53353	0.996523	0.99692	0.995966	0.996313	0.997019	0.996399	0.996912	0.996022	0.996043	0.996718
	-2.45901	0.996445	0.995594	0.995151	0.996452	0.996279	0.996932	0.99534	0.996607	0.995698	0.996072	0.996676	0.996651	0.997077	0.995589	0.996115	0.997533			-2.45901	0.997053	0.996349	0.996833	0.996574	0.996231	0.9948	0.996616	0.9965	0.996142	0.996912	0.996511	0.995056	0.996447	0.996948	0.996038	0.995827			-2.45901	0.996779	0.996628	0.996547	0.997031	0.997118	0.99597	0.997239	0.996531	0.996069	0.997041
	-2.3845	0.995479	0.996144	0.995475	0.996257	0.995777	0.996494	0.996206	0.995216	0.996035	0.996322	0.996313	0.995841	0.996547	0.996546	0.996238	0.996639			-2.3845	0.996743	0.99556	0.996658	0.99554	0.99478	0.995246	0.996364	0.995095	0.99552	0.995866	0.99582	0.995273	0.996015	0.996298	0.995691	0.995996			-2.3845	0.99814	0.996526	0.995702	0.995977	0.996883	0.997298	0.996352	0.995659	0.996219	0.996597
	-2.30998	0.995642	0.995996	0.995434	0.996736	0.996355	0.996225	0.995518	0.99594	0.995574	0.995024	0.996163	0.995372	0.997368	0.996545	0.996718	0.996313			-2.30998	0.996489	0.995892	0.996336	0.995795	0.995985	0.994688	0.996155	0.996846	0.994436	0.996013	0.995931	0.995383	0.996149	0.996573	0.996005	0.995132			-2.30998	0.997163	0.995383	0.99625	0.99577	0.997076	0.996044	0.997226	0.995281	0.995895	0.99629
	-2.23547	0.995904	0.995281	0.99478	0.995518	0.996088	0.995469	0.995102	0.995565	0.99563	0.995478	0.995547	0.99525	0.996306	0.99625	0.996189	0.996882			-2.23547	0.99636	0.996336	0.995936	0.995929	0.995608	0.995004	0.996508	0.996123	0.996156	0.995219	0.995144	0.995751	0.995385	0.996201	0.995484	0.995249			-2.23547	0.996815	0.995993	0.995813	0.996874	0.996115	0.996506	0.995861	0.995454	0.996198	0.997193
	-2.16095	0.996554	0.995867	0.995314	0.99525	0.995271	0.995434	0.994852	0.995842	0.996302	0.996708	0.995892	0.995531	0.996385	0.995591	0.995612	0.996171			-2.16095	0.9965	0.996811	0.996617	0.995855	0.995369	0.995049	0.995716	0.996569	0.995516	0.99612	0.996211	0.995923	0.995276	0.996294	0.995785	0.994034			-2.16095	0.996799	0.995273	0.995316	0.995522	0.996841	0.995614	0.996618	0.995714	0.99636	0.996445
	-2.08644	0.996529	0.995917	0.995539	0.996623	0.995536	0.995451	0.995354	0.995323	0.996735	0.995399	0.995077	0.995849	0.99591	0.996993	0.996519	0.995769			-2.08644	0.9955	0.996131	0.995918	0.996471	0.995487	0.99548	0.995514	0.995659	0.995904	0.995685	0.995606	0.995811	0.996453	0.996045	0.996251	0.994748			-2.08644	0.995205	0.995629	0.995172	0.996454	0.996448	0.996678	0.995772	0.996229	0.995551	0.995626
	-2.01192	0.996294	0.995627	0.99509	0.996007	0.995168	0.995436	0.995894	0.995389	0.995639	0.995383	0.995035	0.995494	0.996335	0.995889	0.996758	0.995152			-2.01192	0.996176	0.994575	0.99565	0.996071	0.994996	0.994866	0.994743	0.996535	0.994771	0.996146	0.995467	0.995449	0.996085	0.995702	0.995588	0.994739			-2.01192	0.996236	0.995538	0.995243	0.996424	0.996359	0.996416	0.996296	0.996633	0.995634	0.995674
	-1.93741	0.996194	0.995986	0.995654	0.99581	0.996325	0.996597	0.995646	0.994418	0.995946	0.996471	0.995394	0.995831	0.996407	0.996378	0.995968	0.994708			-1.93741	0.996012	0.995266	0.996257	0.995862	0.995431	0.996151	0.996104	0.994764	0.995051	0.994867	0.994864	0.995293	0.99518	0.99528	0.996606	0.994335			-1.93741	0.995808	0.995992	0.99475	0.994964	0.99554	0.995994	0.995468	0.995288	0.995445	0.995246
	-1.86289	0.995523	0.994999	0.994844	0.996359	0.995258	0.995239	0.995059	0.995259	0.995544	0.995331	0.995561	0.995148	0.995463	0.996119	0.997084	0.995902			-1.86289	0.994621	0.995353	0.996143	0.995484	0.994308	0.994256	0.994884	0.995096	0.99585	0.995728	0.994892	0.995747	0.995719	0.996054	0.99598	0.994849			-1.86289	0.996585	0.99643	0.99552	0.995065	0.995311	0.996086	0.99558	0.995279	0.99533	0.995484
	-1.78837	0.996132	0.994652	0.995652	0.995252	0.995938	0.995425	0.994552	0.995593	0.995282	0.995009	0.994988	0.995518	0.99588	0.99478	0.995818	0.995269			-1.78837	0.994281	0.995208	0.995992	0.996186	0.993837	0.995271	0.995789	0.995779	0.995074	0.995622	0.995237	0.995603	0.995496	0.995307	0.996057	0.995313			-1.78837	0.996013	0.995508	0.995108	0.995623	0.994968	0.995285	0.995484	0.995177	0.994747	0.995611
	-1.71386	0.996031	0.994984	0.995823	0.995176	0.996498	0.994276	0.994829	0.995577	0.995826	0.994697	0.994058	0.995618	0.99592	0.994986	0.995381	0.994701			-1.71386	0.994729	0.994921	0.995644	0.995618	0.994099	0.994376	0.994713	0.99542	0.995246	0.995319	0.994191	0.994533	0.995154	0.994959	0.995144	0.995245			-1.71386	0.995354	0.99515	0.994877	0.994679	0.99484	0.995124	0.99523	0.996049	0.99437	0.995235
	-1.63934	0.995434	0.994725	0.995342	0.995768	0.994934	0.994606	0.994755	0.994303	0.994943	0.995084	0.994509	0.994747	0.99504	0.994589	0.995004	0.994867			-1.63934	0.994682	0.994591	0.995168	0.995024	0.994372	0.99433	0.994137	0.995362	0.995092	0.995036	0.994894	0.994709	0.995977	0.995597	0.996264	0.99522			-1.63934	0.995375	0.995614	0.995397	0.995389	0.99512	0.995171	0.995123	0.995265	0.994137	0.995461
	-1.56483	0.9959	0.994722	0.994269	0.994609	0.995258	0.995202	0.994789	0.994592	0.994682	0.995104	0.994013	0.995078	0.995173	0.994792	0.994907	0.995342			-1.56483	0.994564	0.99429	0.995348	0.995729	0.994456	0.994242	0.99371	0.994695	0.99517	0.994895	0.995012	0.994827	0.995215	0.996254	0.995857	0.995781			-1.56483	0.994908	0.995463	0.995667	0.995189	0.995751	0.994906	0.995329	0.994525	0.994847	0.99549
	-1.49031	0.995852	0.994923	0.994502	0.994018	0.994132	0.994631	0.994744	0.99529	0.995255	0.994911	0.993755	0.994785	0.994055	0.994489	0.996018	0.994644			-1.49031	0.994198	0.995371	0.996129	0.994109	0.994157	0.994182	0.994873	0.995408	0.994428	0.995894	0.995195	0.994918	0.995369	0.996476	0.995526	0.994381			-1.49031	0.995435	0.99651	0.995403	0.995135	0.995167	0.995074	0.9951	0.994692	0.995595	0.994914
	-1.34128	0.995461	0.993939	0.994561	0.994734	0.995089	0.995277	0.994501	0.995315	0.994805	0.994688	0.994418	0.994826	0.995937	0.994673	0.994894	0.994659			-1.34128	0.995172	0.994659	0.995644	0.995226	0.993478	0.994159	0.993208	0.995933	0.994104	0.995247	0.995204	0.995185	0.995439	0.996121	0.993959	0.994005			-1.34128	0.995789	0.995625	0.995082	0.994986	0.995125	0.994644	0.9947	0.993691	0.994673	0.995813
	-1.26677	0.99586	0.993654	0.994244	0.994988	0.995377	0.995039	0.994313	0.995088	0.995018	0.995934	0.993735	0.994479	0.994457	0.995157	0.994708	0.994403			-1.26677	0.99512	0.995611	0.995365	0.993757	0.994913	0.994434	0.993799	0.994893	0.994702	0.994636	0.994778	0.993775	0.994678	0.995609	0.994628	0.995477			-1.26677	0.994948	0.995993	0.993861	0.995271	0.995238	0.994745	0.994386	0.99318	0.994119	0.995204
	-1.19225	0.994709	0.994346	0.994578	0.994942	0.993998	0.994299	0.994565	0.994485	0.994838	0.994562	0.995188	0.994166	0.995202	0.994265	0.995075	0.993868			-1.19225	0.994144	0.995076	0.994673	0.994915	0.995163	0.993833	0.994109	0.994162	0.994508	0.995069	0.99577	0.994306	0.99393	0.994044	0.994314	0.994299			-1.19225	0.994188	0.995479	0.993923	0.995348	0.995345	0.993721	0.995473	0.994267	0.994956	0.99492
	-1.11773	0.994728	0.994519	0.994387	0.995215	0.995319	0.994505	0.994943	0.994917	0.99437	0.994202	0.994286	0.99483	0.994924	0.995512	0.994149	0.994032			-1.11773	0.993951	0.995398	0.995609	0.995441	0.993256	0.994226	0.994058	0.995013	0.995547	0.994687	0.994665	0.993677	0.995071	0.994714	0.995489	0.993443			-1.11773	0.994431	0.995665	0.993266	0.995431	0.995539	0.994898	0.995518	0.994885	0.994987	0.995589
	-1.04322	0.994461	0.994966	0.994755	0.99411	0.995037	0.994808	0.994236	0.994495	0.993651	0.993947	0.994662	0.995258	0.995112	0.994271	0.99382	0.995013			-1.04322	0.994056	0.994682	0.995133	0.994124	0.993552	0.994748	0.993854	0.994719	0.994739	0.994936	0.994872	0.993812	0.995041	0.994737	0.994769	0.993774			-1.04322	0.994689	0.996174	0.993887	0.994823	0.995892	0.994768	0.995532	0.995251	0.994145	0.994789
	-0.968703	0.99435	0.994295	0.994757	0.994507	0.994374	0.994405	0.994095	0.993822	0.994765	0.994636	0.994108	0.994066	0.994589	0.994754	0.993949	0.995129			-0.968703	0.994398	0.994785	0.995448	0.994618	0.994069	0.993962	0.993579	0.994413	0.995348	0.994704	0.994514	0.992865	0.994608	0.993492	0.993706	0.994365			-0.968703	0.994751	0.994714	0.993984	0.994043	0.994484	0.994782	0.994597	0.994687	0.99454	0.995565
	-0.894187	0.995939	0.994054	0.994394	0.994237	0.994547	0.993953	0.994267	0.994013	0.994317	0.99314	0.99385	0.993676	0.99424	0.993805	0.994385	0.994332			-0.894187	0.994167	0.994358	0.994099	0.994107	0.992985	0.994489	0.994458	0.994518	0.99482	0.994698	0.994053	0.993043	0.994807	0.995019	0.994819	0.993994			-0.894187	0.994527	0.994643	0.994655	0.995236	0.994741	0.994975	0.994521	0.994733	0.99383	0.994473
	-0.819672	0.995422	0.994359	0.99437	0.994807	0.994741	0.994508	0.993943	0.993722	0.994331	0.99347	0.993656	0.993833	0.995149	0.993672	0.993877	0.993913			-0.819672	0.993492	0.994666	0.99402	0.994345	0.992713	0.993892	0.995106	0.995312	0.994266	0.994694	0.994482	0.993484	0.99435	0.996077	0.994452	0.993732			-0.819672	0.994959	0.99488	0.992623	0.994457	0.99522	0.995355	0.993791	0.994299	0.99337	0.994192
	-0.745156	0.994332	0.993771	0.993445	0.994501	0.993789	0.993377	0.99533	0.99358	0.993538	0.993417	0.993817	0.993668	0.994313	0.993985	0.99505	0.994178			-0.745156	0.993607	0.99529	0.993628	0.994555	0.994389	0.99488	0.992947	0.993313	0.994389	0.994053	0.994162	0.993443	0.994145	0.994064	0.994281	0.992843			-0.745156	0.994233	0.995103	0.992386	0.993922	0.993877	0.994252	0.993627	0.994177	0.993578	0.994035
	-0.67064	0.995286	0.994687	0.993942	0.993842	0.994222	0.9935	0.994901	0.993549	0.993333	0.994167	0.993795	0.993239	0.994131	0.993252	0.993207	0.99395			-0.67064	0.993656	0.994548	0.994382	0.99405	0.993154	0.994091	0.994143	0.994488	0.993858	0.994759	0.993794	0.993237	0.99424	0.993932	0.994632	0.993264			-0.67064	0.994268	0.994708	0.99359	0.994241	0.99301	0.995604	0.994967	0.994657	0.993451	0.993932
	-0.596125	0.994218	0.993517	0.994392	0.99382	0.994596	0.993952	0.99383	0.994309	0.993692	0.993618	0.994193	0.993711	0.994048	0.993683	0.994061	0.993801			-0.596125	0.993834	0.994136	0.993995	0.993455	0.992971	0.994177	0.992972	0.992993	0.99473	0.99248	0.993998	0.993359	0.994064	0.993457	0.992771	0.993974			-0.596125	0.994433	0.993783	0.992563	0.993616	0.994232	0.994936	0.993748	0.99536	0.993281	0.994625
	-0.521609	0.994488	0.993753	0.993406	0.994634	0.994122	0.994448	0.992766	0.993065	0.993927	0.993799	0.993321	0.99375	0.994392	0.993929	0.993475	0.99409			-0.521609	0.993865	0.994336	0.995344	0.993392	0.992642	0.993721	0.993687	0.994275	0.994814	0.993147	0.992948	0.993066	0.993932	0.994056	0.994209	0.992941			-0.521609	0.99447	0.993602	0.992706	0.99493	0.994571	0.994976	0.993254	0.99397	0.993336	0.994744
	-0.447094	0.994511	0.99338	0.993476	0.993074	0.993728	0.992926	0.993557	0.992473	0.993539	0.992578	0.993409	0.993377	0.994188	0.993098	0.993751	0.993496			-0.447094	0.992661	0.994033	0.994752	0.993872	0.993181	0.994034	0.993574	0.993672	0.993591	0.992697	0.993257	0.992992	0.993736	0.994069	0.994413	0.993328			-0.447094	0.993558	0.994175	0.993039	0.994232	0.994717	0.994297	0.993181	0.993952	0.994043	0.994263
	-0.372578	0.994124	0.993693	0.993621	0.994045	0.993993	0.993263	0.993447	0.993172	0.993654	0.993432	0.994852	0.994393	0.993491	0.993178	0.993641	0.994024			-0.372578	0.993207	0.993846	0.995126	0.993492	0.992971	0.993601	0.993622	0.994597	0.993364	0.993944	0.993577	0.992583	0.994416	0.992671	0.993351	0.993726			-0.372578	0.993617	0.993767	0.992619	0.993968	0.994345	0.994304	0.994429	0.993927	0.993494	0.994455
	-0.298062	0.993995	0.992887	0.993775	0.99317	0.99383	0.993193	0.994092	0.993487	0.994557	0.993891	0.993775	0.993449	0.994643	0.993005	0.993395	0.994477			-0.298062	0.993272	0.993726	0.994671	0.992993	0.992185	0.994337	0.992951	0.994074	0.994044	0.992641	0.994267	0.991907	0.993208	0.992725	0.993691	0.99353			-0.298062	0.994104	0.995067	0.992862	0.994523	0.994157	0.994005	0.994253	0.992227	0.992381	0.993709
	-0.223547	0.99324	0.993194	0.994015	0.992901	0.99455	0.99354	0.992077	0.992851	0.993283	0.993601	0.992567	0.992861	0.993634	0.993384	0.994655	0.994285			-0.223547	0.993368	0.993103	0.993542	0.99334	0.992575	0.994303	0.99283	0.993444	0.993941	0.992827	0.993827	0.992547	0.993503	0.993858	0.993937	0.993275			-0.223547	0.993718	0.994555	0.99318	0.993838	0.99405	0.993527	0.994227	0.993099	0.993762	0.993991
	-0.149031	0.994179	0.992663	0.994326	0.993968	0.994618	0.993387	0.992129	0.993087	0.992588	0.993061	0.993892	0.993881	0.993183	0.992097	0.99384	0.992984			-0.149031	0.993598	0.993017	0.993757	0.99367	0.993295	0.993693	0.993544	0.993983	0.993638	0.99311	0.993275	0.992082	0.993427	0.99266	0.993998	0.992739			-0.149031	0.99311	0.993131	0.992524	0.994615	0.994018	0.99274	0.994695	0.993057	0.992678	0.994723
	-0.0745156	0.994065	0.992302	0.992727	0.993306	0.993144	0.99273	0.992511	0.992965	0.992861	0.992853	0.993606	0.99308	0.993894	0.992822	0.993895	0.994314			-0.0745156	0.993227	0.992198	0.994682	0.993257	0.99206	0.993138	0.992425	0.994274	0.993485	0.992977	0.992418	0.992539	0.993461	0.993426	0.99323	0.992522			-0.0745156	0.993163	0.994298	0.992896	0.993882	0.993497	0.994244	0.993735	0.99297	0.993211	0.993224
	0	0.993913	0.992383	0.992566	0.993775	0.992594	0.993625	0.99289	0.993152	0.993117	0.992476	0.991556	0.993568	0.994447	0.993212	0.994181	0.99317			0	0.992544	0.992934	0.994006	0.993607	0.992683	0.993544	0.992048	0.993238	0.994246	0.992939	0.993154	0.991382	0.993759	0.99314	0.992933	0.99233			0	0.993968	0.994108	0.992255	0.993129	0.993379	0.994296	0.994177	0.993155	0.99343	0.993576
	0.0745156	0.993622	0.992447	0.992199	0.993426	0.992889	0.992444	0.992164	0.993054	0.99375	0.992997	0.992186	0.993178	0.994087	0.992873	0.993771	0.99367			0.0745156	0.993099	0.992874	0.993349	0.993403	0.992832	0.993384	0.993123	0.991678	0.992754	0.993149	0.993841	0.992458	0.993749	0.992463	0.992955	0.992965			0.0745156	0.99381	0.995022	0.992301	0.993886	0.993811	0.993183	0.992788	0.992793	0.993294	0.993972
	0.149031	0.989491	0.988844	0.987752	0.98915	0.987575	0.987362	0.9883	0.987901	0.98831	0.98834	0.988898	0.988165	0.987963	0.988257	0.988534	0.990887			0.149031	0.988866	0.990453	0.989653	0.988103	0.988348	0.989627	0.988751	0.988448	0.9877	0.989071	0.989205	0.988207	0.989218	0.990012	0.989702	0.988906			0.149031	0.988633	0.990531	0.987527	0.988852	0.989433	0.988844	0.990146	0.989733	0.989045	0.989193
	0.223547	0.944834	0.944439	0.942753	0.94466	0.942805	0.943615	0.94458	0.94314	0.943911	0.943289	0.942991	0.943713	0.944079	0.943379	0.944306	0.946014			0.223547	0.943391	0.945281	0.944516	0.944026	0.94404	0.943898	0.943719	0.943871	0.944977	0.944683	0.943058	0.944261	0.944487	0.944444	0.944868	0.943165			0.223547	0.943106	0.94371	0.943364	0.9437	0.944138	0.944802	0.943927	0.944332	0.943396	0.944425
	0.298062	0.921323	0.921006	0.920136	0.92143	0.919967	0.919711	0.92097	0.919892	0.920883	0.91976	0.920998	0.920415	0.921412	0.920757	0.92072	0.922139			0.298062	0.92062	0.921631	0.920543	0.921098	0.920492	0.921486	0.921247	0.920588	0.920606	0.920103	0.92052	0.919198	0.921052	0.921152	0.920948	0.92071			0.298062	0.920598	0.920805	0.920054	0.919781	0.920235	0.92092	0.921152	0.920812	0.920286	0.920534
	0.372578	0.906072	0.905501	0.904327	0.905126	0.905593	0.905175	0.905326	0.905541	0.905667	0.904526	0.90519	0.905259	0.905843	0.905363	0.905218	0.905761			0.372578	0.905636	0.90599	0.906125	0.906092	0.90474	0.905127	0.905324	0.90497	0.905771	0.905318	0.90599	0.904821	0.906286	0.906417	0.906599	0.90503			0.372578	0.906085	0.906019	0.904927	0.904652	0.906254	0.905963	0.905536	0.904799	0.905068	0.905725
	0.447094	0.894207	0.89315	0.894507	0.894151	0.894354	0.893892	0.893879	0.893678	0.89419	0.894066	0.893676	0.893814	0.895002	0.893691	0.893948	0.89459			0.447094	0.893003	0.895238	0.893813	0.894145	0.893141	0.89389	0.894317	0.893696	0.894071	0.892905	0.894274	0.893849	0.894328	0.89364	0.894878	0.894352			0.447094	0.894499	0.894487	0.893239	0.893241	0.894243	0.893818	0.894306	0.892862	0.893258	0.893797
	0.521609	0.885462	0.884238	0.884552	0.884899	0.884459	0.884744	0.8846	0.884293	0.883086	0.884385	0.88453	0.88391	0.884582	0.884719	0.884376	0.88527			0.521609	0.884613	0.885236	0.885209	0.88523	0.883751	0.883544	0.884684	0.883745	0.883661	0.883965	0.88573	0.884914	0.885073	0.884797	0.885659	0.883971			0.521609	0.885275	0.88391	0.883607	0.884495	0.884347	0.883872	0.885249	0.883235	0.88374	0.884308
	0.596125	0.877	0.876137	0.875369	0.876373	0.876362	0.876586	0.875821	0.876329	0.875809	0.875402	0.87528	0.876007	0.876614	0.876236	0.876813	0.876746			0.596125	0.876426	0.876653	0.877106	0.876967	0.875796	0.875879	0.875592	0.875281	0.874871	0.875248	0.876106	0.87622	0.876781	0.875513	0.876154	0.874956			0.596125	0.875813	0.876393	0.875066	0.877031	0.876415	0.875783	0.876361	0.875567	0.875571	0.876881
	0.67064	0.870396	0.868257	0.867566	0.869137	0.868911	0.867544	0.869266	0.868599	0.868116	0.868451	0.867603	0.86779	0.868727	0.868282	0.868924	0.868857			0.67064	0.869583	0.869428	0.86966	0.86879	0.868122	0.867589	0.868984	0.868274	0.869349	0.869225	0.867939	0.868322	0.868961	0.869333	0.869414	0.868987			0.67064	0.869041	0.869228	0.868045	0.869047	0.868032	0.868115	0.868498	0.86815	0.867403	0.868141
	0.745156	0.862889	0.861614	0.861059	0.861726	0.861132	0.861471	0.861994	0.862388	0.860789	0.862291	0.861072	0.861604	0.861766	0.860858	0.862064	0.862123			0.745156	0.863112	0.861683	0.862253	0.862117	0.860907	0.862151	0.861285	0.861716	0.861401	0.862353	0.862395	0.861006	0.863065	0.862144	0.863465	0.861474			0.745156	0.861645	0.861641	0.860934	0.862396	0.861179	0.862264	0.8619	0.861816	0.861265	0.861479
	0.819672	0.857043	0.854324	0.85457	0.855368	0.856302	0.854979	0.854689	0.85556	0.854177	0.855528	0.855123	0.855671	0.855995	0.855023	0.85538	0.856246			0.819672	0.856232	0.855687	0.85627	0.856067	0.854447	0.855489	0.856125	0.855701	0.855771	0.855229	0.855928	0.855585	0.856734	0.855111	0.857025	0.855793			0.819672	0.855827	0.855879	0.854777	0.856399	0.854308	0.854543	0.856652	0.855598	0.854437	0.856018
	0.894187	0.849902	0.849084	0.848459	0.849109	0.849545	0.849703	0.849203	0.849153	0.84913	0.849909	0.849873	0.849182	0.850392	0.848533	0.848711	0.851407			0.894187	0.850133	0.850849	0.85078	0.850936	0.848976	0.849711	0.851119	0.850375	0.849025	0.850093	0.850206	0.849452	0.850545	0.849872	0.850975	0.849301			0.894187	0.850114	0.849438	0.848341	0.850153	0.849016	0.849748	0.851158	0.849172	0.849198	0.850171
	0.968703	0.844501	0.844183	0.842326	0.843947	0.844221	0.844408	0.844497	0.843988	0.844127	0.843544	0.84342	0.844218	0.844887	0.84417	0.843762	0.844308			0.968703	0.844426	0.845249	0.845201	0.844837	0.843177	0.84445	0.843467	0.84443	0.843887	0.844757	0.845499	0.843942	0.844656	0.843627	0.844808	0.844343			0.968703	0.84508	0.844116	0.842655	0.845275	0.843436	0.843957	0.844852	0.84416	0.844312	0.843457
	1.04322	0.839633	0.838574	0.838324	0.838736	0.839254	0.838393	0.839538	0.838596	0.83843	0.839664	0.837773	0.837882	0.84047	0.839082	0.838839	0.839302			1.04322	0.839667	0.839277	0.840101	0.839287	0.838677	0.838935	0.840204	0.838893	0.838858	0.838664	0.840005	0.839735	0.840328	0.83893	0.839888	0.839332			1.04322	0.840194	0.838799	0.837856	0.839657	0.838803	0.839464	0.839864	0.838381	0.838449	0.838688
	1.11773	0.83379	0.833438	0.833423	0.833829	0.833824	0.834368	0.834936	0.83336	0.833759	0.834039	0.833751	0.832878	0.835224	0.835031	0.834568	0.834518			1.11773	0.834839	0.834921	0.834536	0.83432	0.833837	0.83373	0.834177	0.834589	0.834038	0.835152	0.833648	0.834229	0.835591	0.833718	0.835776	0.834315			1.11773	0.834193	0.835179	0.833097	0.83436	0.833516	0.834075	0.834814	0.83397	0.834341	0.834088
	1.19225	0.829413	0.829422	0.829307	0.829268	0.829185	0.82986	0.83057	0.82928	0.828659	0.829792	0.828761	0.829453	0.830921	0.828734	0.829624	0.83079			1.19225	0.830144	0.830596	0.830527	0.830927	0.828825	0.829938	0.83016	0.829755	0.829108	0.829937	0.830028	0.82984	0.831119	0.829147	0.830819	0.829591			1.19225	0.829674	0.82969	0.829248	0.829777	0.828987	0.829879	0.830303	0.829013	0.828823	0.829793
	1.26677	0.825102	0.825036	0.824261	0.825145	0.825108	0.825396	0.825	0.824792	0.824584	0.825314	0.823844	0.824841	0.825535	0.824947	0.825385	0.825823			1.26677	0.826239	0.825953	0.825521	0.826206	0.82433	0.8245	0.825286	0.825445	0.825082	0.825507	0.825298	0.825553	0.825811	0.825017	0.826683	0.825485			1.26677	0.824821	0.825345	0.824119	0.82528	0.824645	0.825776	0.826532	0.824526	0.823618	0.824882
	1.34128	0.820939	0.820688	0.820259	0.820576	0.820614	0.82135	0.821117	0.821166	0.820306	0.821931	0.819835	0.8211	0.821417	0.820114	0.821539	0.821423			1.34128	0.821696	0.821695	0.821576	0.822532	0.819469	0.820366	0.82142	0.820916	0.820126	0.821186	0.820497	0.820418	0.821955	0.821075	0.821784	0.819978			1.34128	0.820793	0.820666	0.820628	0.820814	0.820297	0.820566	0.821592	0.820561	0.820521	0.820469
	1.4158	0.817345	0.816889	0.815855	0.816861	0.81649	0.816405	0.81608	0.817037	0.816265	0.816889	0.815898	0.816509	0.817522	0.816653	0.817398	0.81735			1.4158	0.817742	0.818522	0.818054	0.817533	0.816341	0.817285	0.817983	0.816732	0.816432	0.817463	0.817962	0.817627	0.818144	0.816454	0.817531	0.817383			1.4158	0.817015	0.817866	0.81567	0.817428	0.816032	0.816955	0.81778	0.816901	0.816267	0.816969
	1.49031	0.81404	0.812353	0.811876	0.812208	0.813612	0.812258	0.813053	0.813141	0.811886	0.813088	0.812074	0.812273	0.81386	0.812039	0.813207	0.813429			1.49031	0.813588	0.812996	0.813958	0.813558	0.812745	0.813115	0.81267	0.812787	0.812929	0.81386	0.813798	0.813794	0.814492	0.813202	0.813823	0.81302			1.49031	0.812808	0.813302	0.811861	0.81394	0.812758	0.812511	0.812756	0.812484	0.812311	0.812914
	1.56483	0.809567	0.809162	0.808349	0.809109	0.809945	0.808972	0.809047	0.808776	0.807793	0.80935	0.807723	0.80913	0.809487	0.808542	0.808975	0.810346			1.56483	0.80976	0.810111	0.809544	0.809673	0.808619	0.809071	0.808974	0.808832	0.809171	0.809904	0.809284	0.8093	0.809848	0.809111	0.809975	0.808465			1.56483	0.809595	0.809108	0.808803	0.809861	0.80911	0.809385	0.8093	0.807259	0.809	0.809436
	1.63934	0.806391	0.805151	0.80437	0.806491	0.806211	0.804938	0.805694	0.80511	0.80507	0.805234	0.803824	0.806363	0.806441	0.805775	0.806066	0.805934			1.63934	0.806218	0.80592	0.806472	0.806335	0.805279	0.804989	0.805937	0.804798	0.805648	0.806532	0.806445	0.805391	0.80608	0.806019	0.806243	0.805507			1.63934	0.805964	0.80553	0.804957	0.805625	0.805588	0.805225	0.805788	0.804268	0.805199	0.805607
	1.71386	0.802693	0.802261	0.802646	0.801537	0.801769	0.801559	0.801539	0.802643	0.802655	0.801998	0.800891	0.802256	0.802724	0.802173	0.801633	0.802808			1.71386	0.802734	0.802976	0.802674	0.803	0.802777	0.802238	0.802781	0.801721	0.802593	0.801841	0.802257	0.801809	0.802457	0.802578	0.802387	0.802067			1.71386	0.802348	0.80276	0.800521	0.801863	0.801655	0.802454	0.80152	0.801434	0.802337	0.801501
	1.78837	0.80017	0.798126	0.797817	0.798701	0.798243	0.798502	0.798889	0.799145	0.799461	0.798625	0.79847	0.798145	0.798884	0.798858	0.799246	0.799801			1.78837	0.799281	0.7993	0.800259	0.800013	0.797949	0.799531	0.798556	0.797571	0.798945	0.799333	0.799129	0.798487	0.800074	0.799022	0.798677	0.798296			1.78837	0.798714	0.79865	0.797676	0.799569	0.798217	0.798852	0.798819	0.79711	0.797926	0.79886
	1.86289	0.797357	0.795814	0.794239	0.796628	0.795763	0.795431	0.795602	0.795977	0.795277	0.79546	0.794722	0.79565	0.796067	0.794704	0.795935	0.796752			1.86289	0.795187	0.796455	0.796786	0.796551	0.795117	0.795146	0.795154	0.794181	0.79575	0.79578	0.796053	0.795613	0.796412	0.79601	0.795738	0.79545			1.86289	0.795339	0.795032	0.79432	0.795604	0.794701	0.795115	0.796071	0.794945	0.795265	0.795339
	1.93741	0.793333	0.791879	0.791575	0.793375	0.791157	0.792015	0.792535	0.793244	0.791882	0.79329	0.791657	0.792608	0.7938	0.792406	0.79262	0.793137			1.93741	0.792519	0.793309	0.793544	0.793599	0.791454	0.791819	0.791938	0.791734	0.792253	0.793156	0.791807	0.79254	0.793412	0.792838	0.793542	0.792534			1.93741	0.791518	0.792639	0.791852	0.792029	0.791649	0.792124	0.792672	0.790887	0.791255	0.79198
	2.01192	0.790364	0.789593	0.787748	0.789842	0.788168	0.78921	0.789391	0.789626	0.789263	0.788396	0.788511	0.789135	0.789749	0.789456	0.788775	0.789281			2.01192	0.7892	0.790217	0.790141	0.789482	0.788817	0.789099	0.789653	0.78954	0.789217	0.788538	0.788994	0.789674	0.790832	0.789495	0.79104	0.78948			2.01192	0.789642	0.789044	0.78853	0.790013	0.788748	0.788497	0.789175	0.787515	0.788132	0.78954
	2.08644	0.787496	0.7866	0.784889	0.786019	0.785644	0.785484	0.786254	0.786496	0.785788	0.785638	0.785178	0.786147	0.787394	0.78571	0.786665	0.787045			2.08644	0.786531	0.786996	0.786465	0.78754	0.785091	0.785623	0.786606	0.785394	0.785717	0.787265	0.78631	0.786565	0.787627	0.786706	0.787606	0.78617			2.08644	0.786546	0.785811	0.784822	0.787169	0.786146	0.78636	0.786953	0.784809	0.784994	0.786204
	2.16095	0.78389	0.783096	0.782152	0.783203	0.783696	0.782713	0.783378	0.783283	0.782667	0.782894	0.783426	0.783092	0.784641	0.783409	0.782464	0.783808			2.16095	0.783722	0.783414	0.784597	0.784101	0.78258	0.783711	0.783684	0.782838	0.783233	0.783097	0.783648	0.783546	0.784531	0.783998	0.7845	0.783854			2.16095	0.783002	0.783029	0.782869	0.783501	0.782505	0.783041	0.784281	0.781398	0.782849	0.782525
	2.23547	0.780845	0.780512	0.780063	0.780719	0.780064	0.779812	0.780054	0.781119	0.780048	0.779865	0.779785	0.780206	0.781857	0.780372	0.780799	0.781337			2.23547	0.780925	0.781681	0.781674	0.781751	0.779982	0.781231	0.780847	0.780595	0.780908	0.78105	0.781148	0.780257	0.781939	0.780643	0.781964	0.780067			2.23547	0.780882	0.779862	0.779666	0.780534	0.780309	0.780066	0.781403	0.779358	0.780228	0.77975
	2.30998	0.779024	0.777029	0.776779	0.777596	0.777676	0.777509	0.777523	0.77883	0.778073	0.777635	0.777555	0.777905	0.778194	0.777547	0.77742	0.777703			2.30998	0.778484	0.778514	0.778382	0.778878	0.777193	0.778287	0.777492	0.777535	0.777349	0.778042	0.777723	0.777255	0.779048	0.778247	0.778069	0.777252			2.30998	0.777013	0.777552	0.776736	0.778377	0.777941	0.77771	0.778511	0.776337	0.776856	0.777781
	2.3845	0.775753	0.775228	0.774028	0.774648	0.774609	0.774957	0.773894	0.77498	0.774824	0.774894	0.774237	0.774577	0.776256	0.775238	0.775726	0.77647			2.3845	0.776102	0.774838	0.775849	0.775099	0.774818	0.774729	0.776171	0.774462	0.77559	0.774782	0.775529	0.774598	0.776676	0.775486	0.775995	0.775476			2.3845	0.773942	0.774955	0.774615	0.775869	0.774914	0.77461	0.775284	0.773896	0.774823	0.774944
	2.45901	0.772975	0.770775	0.770961	0.772321	0.772775	0.771765	0.771667	0.773033	0.771982	0.773118	0.771518	0.77217	0.773333	0.772129	0.772867	0.773128			2.45901	0.772271	0.772289	0.773321	0.772366	0.771993	0.771407	0.772257	0.771315	0.772908	0.772242	0.772407	0.773377	0.773713	0.772471	0.772945	0.772316			2.45901	0.771874	0.772999	0.772543	0.772997	0.772463	0.771791	0.773417	0.772176	0.771175	0.772594
	2.53353	0.7701	0.769149	0.768318	0.769724	0.769254	0.768658	0.768943	0.769478	0.769754	0.770147	0.769254	0.769216	0.77019	0.770416	0.770054	0.771364			2.53353	0.770288	0.770332	0.77056	0.771228	0.769018	0.769828	0.770396	0.768948	0.769535	0.770613	0.770214	0.770725	0.770846	0.769955	0.77062	0.769833			2.53353	0.768786	0.769917	0.769522	0.76961	0.769153	0.769257	0.770629	0.768785	0.76874	0.770135
	2.60805	0.768138	0.766989	0.766104	0.766478	0.767085	0.766585	0.766067	0.767992	0.766707	0.767529	0.76634	0.766937	0.767838	0.767865	0.767205	0.768502			2.60805	0.767263	0.767296	0.767757	0.768127	0.766829	0.766805	0.767122	0.766566	0.767956	0.767813	0.767822	0.768118	0.768418	0.766892	0.767299	0.767308			2.60805	0.766865	0.766944	0.766553	0.767036	0.766781	0.766775	0.767529	0.765923	0.76678	0.767249
	2.68256	0.765497	0.765027	0.763437	0.765315	0.765283	0.76419	0.764626	0.765227	0.764456	0.765015	0.763728	0.764561	0.766042	0.764905	0.765159	0.765365			2.68256	0.765373	0.764986	0.766359	0.766354	0.76374	0.764386	0.764506	0.764198	0.76546	0.765305	0.766517	0.765072	0.765942	0.765037	0.766067	0.765424			2.68256	0.764058	0.764613	0.764079	0.765202	0.764411	0.765012	0.765274	0.763364	0.763676	0.764397
	2.75708	0.762876	0.761568	0.759984	0.762506	0.762209	0.761992	0.762485	0.762757	0.761402	0.762873	0.761699	0.762215	0.762618	0.762638	0.762547	0.764081			2.75708	0.762134	0.762525	0.763088	0.764296	0.762253	0.762472	0.762111	0.762017	0.762509	0.762436	0.762546	0.762953	0.764199	0.761985	0.764579	0.762438			2.75708	0.762054	0.762154	0.762404	0.762225	0.761543	0.762306	0.762612	0.761634	0.760997	0.762359
	2.83159	0.761027	0.75947	0.75846	0.760612	0.759306	0.759311	0.759704	0.760548	0.75894	0.760521	0.759072	0.760319	0.76018	0.760205	0.759927	0.761292			2.83159	0.76027	0.760601	0.760968	0.760855	0.760628	0.759542	0.759947	0.759718	0.760261	0.760999	0.760815	0.759793	0.760354	0.760995	0.760755	0.760111			2.83159	0.759937	0.760163	0.759917	0.760209	0.759377	0.759617	0.760825	0.758821	0.759424	0.759608
	2.90611	0.758823	0.757204	0.756064	0.757678	0.757721	0.757738	0.757248	0.757722	0.757261	0.758422	0.756681	0.758754	0.758482	0.758288	0.758489	0.759557			2.90611	0.757496	0.75767	0.758497	0.759059	0.757857	0.758024	0.758009	0.757809	0.757553	0.757534	0.758239	0.758755	0.759256	0.758781	0.758634	0.757399			2.90611	0.758088	0.758004	0.756539	0.757873	0.756552	0.756985	0.75824	0.755516	0.758244	0.757433
	2.98062	0.755804	0.755275	0.754072	0.755468	0.756003	0.755014	0.755077	0.754594	0.755498	0.755646	0.75509	0.755989	0.756184	0.75566	0.755894	0.75592			2.98062	0.756096	0.755773	0.756016	0.755804	0.755009	0.755071	0.755156	0.755255	0.755733	0.756023	0.756693	0.756435	0.756894	0.756221	0.756425	0.756256			2.98062	0.755031	0.75587	0.755172	0.755205	0.754096	0.755563	0.756931	0.753824	0.75449	0.755428
	3.05514	0.753628	0.75262	0.750877	0.753317	0.753263	0.75288	0.753106	0.75382	0.753101	0.753453	0.752231	0.754831	0.755217	0.753979	0.754646	0.753798			3.05514	0.753531	0.754914	0.754049	0.754499	0.753388	0.754057	0.753116	0.752987	0.753545	0.754397	0.753604	0.754334	0.75573	0.753424	0.75499	0.754135			3.05514	0.752932	0.75352	0.753897	0.75383	0.752129	0.752503	0.753717	0.751806	0.752842	0.752563
	3.12966	0.751939	0.750606	0.750384	0.751404	0.750658	0.751237	0.751354	0.752375	0.750855	0.751647	0.750532	0.75287	0.752049	0.751636	0.751906	0.752786			3.12966	0.751638	0.752181	0.751492	0.751756	0.750876	0.751337	0.751259	0.751458	0.750518	0.751393	0.751871	0.751541	0.752805	0.750959	0.752239	0.751934			3.12966	0.750589	0.75113	0.750122	0.751649	0.750577	0.751676	0.75197	0.749681	0.75041	0.751121
	3.20417	0.750368	0.74788	0.747478	0.749511	0.748695	0.748587	0.748391	0.749378	0.7485	0.749245	0.749318	0.750144	0.750522	0.748741	0.749654	0.750089			3.20417	0.748797	0.749754	0.750017	0.749972	0.749372	0.749092	0.749967	0.749315	0.749522	0.749396	0.7495	0.748913	0.751077	0.748067	0.750048	0.749698			3.20417	0.74889	0.748583	0.74745	0.74939	0.749013	0.7492	0.74985	0.74749	0.74813	0.748751
	3.27869	0.747521	0.747006	0.745243	0.746158	0.747012	0.746669	0.747504	0.747346	0.747549	0.7474	0.745971	0.747886	0.74764	0.747006	0.747373	0.748236			3.27869	0.746615	0.747865	0.747499	0.74793	0.747157	0.746993	0.747458	0.747531	0.746465	0.747831	0.747601	0.747765	0.749232	0.747339	0.747717	0.747121			3.27869	0.745937	0.747067	0.746616	0.747258	0.746644	0.746851	0.747663	0.745117	0.746006	0.746829
	3.3532	0.745191	0.744648	0.744194	0.745111	0.745782	0.744972	0.745394	0.74541	0.74454	0.745331	0.744607	0.746183	0.746212	0.745746	0.74476	0.746191			3.3532	0.745055	0.74571	0.746249	0.746963	0.745037	0.744592	0.744818	0.743642	0.745247	0.74536	0.745897	0.74489	0.746763	0.74489	0.746329	0.745462			3.3532	0.744212	0.744382	0.743398	0.745312	0.744381	0.744674	0.745427	0.744407	0.744547	0.7443
	3.42772	0.743527	0.742619	0.74156	0.742591	0.743093	0.743274	0.742817	0.744015	0.743701	0.744259	0.742968	0.743599	0.745212	0.743369	0.74267	0.744948			3.42772	0.744083	0.743333	0.743732	0.743275	0.742801	0.742642	0.742179	0.74287	0.742276	0.743053	0.743698	0.743002	0.744567	0.743033	0.744537	0.743444			3.42772	0.742476	0.742675	0.742333	0.74281	0.742758	0.743353	0.74353	0.741077	0.742584	0.742675
	3.50223	0.741633	0.740366	0.740209	0.741594	0.741097	0.740845	0.740669	0.741446	0.741463	0.741257	0.741347	0.741181	0.742424	0.742106	0.740875	0.742816			3.50223	0.740094	0.740995	0.742378	0.742008	0.740271	0.740664	0.740727	0.742361	0.741116	0.741732	0.741046	0.740977	0.743108	0.740524	0.742268	0.741681			3.50223	0.740625	0.741069	0.741324	0.741008	0.740945	0.741806	0.741932	0.73919	0.740511	0.740412
	3.57675	0.740526	0.739772	0.73824	0.738891	0.739008	0.738842	0.739055	0.738929	0.739113	0.739636	0.739252	0.73955	0.740142	0.738981	0.738961	0.74066			3.57675	0.738597	0.73929	0.740374	0.740219	0.739524	0.739211	0.73834	0.739008	0.739377	0.738719	0.739559	0.739527	0.740687	0.739142	0.74081	0.738954			3.57675	0.738322	0.738875	0.738571	0.739366	0.738303	0.739257	0.74045	0.737421	0.73814	0.739164
	3.65126	0.73869	0.737356	0.736705	0.737086	0.737638	0.736575	0.737136	0.738113	0.736622	0.737234	0.736986	0.73755	0.738761	0.736958	0.737319	0.738474			3.65126	0.737713	0.737925	0.738313	0.738426	0.736981	0.737578	0.737582	0.737481	0.737785	0.737806	0.738302	0.737577	0.739173	0.73851	0.738092	0.737878			3.65126	0.736842	0.737297	0.736821	0.738025	0.736917	0.736899	0.738019	0.736163	0.737254	0.737205
	3.72578	0.737054	0.736232	0.734377	0.736275	0.736562	0.735414	0.735421	0.736456	0.73492	0.735269	0.735182	0.735668	0.736404	0.735668	0.735571	0.737187			3.72578	0.735052	0.736031	0.737147	0.736722	0.735349	0.735472	0.735387	0.7354	0.735643	0.736223	0.736269	0.735829	0.737197	0.735948	0.736373	0.735561			3.72578	0.734836	0.735856	0.734593	0.735587	0.734064	0.735473	0.736496	0.734086	0.734565	0.73505
	3.8003	0.73483	0.733653	0.733526	0.734197	0.734349	0.734077	0.733487	0.73399	0.732859	0.734714	0.7333	0.733712	0.735099	0.733734	0.733785	0.734716			3.8003	0.733398	0.734829	0.734571	0.734167	0.733732	0.733769	0.733375	0.733373	0.73413	0.735171	0.733774	0.734263	0.734877	0.733689	0.73549	0.733662			3.8003	0.733365	0.73419	0.732501	0.733772	0.732811	0.734136	0.734655	0.731978	0.73341	0.732879
	3.87481	0.732889	0.731823	0.730257	0.732386	0.732333	0.731678	0.731849	0.73257	0.730736	0.732077	0.731232	0.732284	0.733246	0.732451	0.731349	0.732507			3.87481	0.731819	0.732403	0.732518	0.732046	0.731695	0.731901	0.731518	0.732075	0.731437	0.733509	0.732457	0.732747	0.732835	0.732077	0.733023	0.732049			3.87481	0.730664	0.731606	0.73173	0.732418	0.731636	0.732393	0.732677	0.730889	0.731994	0.732364
	3.94933	0.730856	0.729569	0.729557	0.730088	0.730206	0.730211	0.729835	0.731046	0.729166	0.731163	0.729659	0.730028	0.730998	0.730463	0.729745	0.731722			3.94933	0.730664	0.730727	0.731387	0.731084	0.729897	0.730093	0.730461	0.729811	0.73003	0.730864	0.730583	0.730521	0.731658	0.730336	0.731695	0.730794			3.94933	0.729758	0.730084	0.729886	0.730423	0.729209	0.729915	0.730944	0.729715	0.72962	0.730643
	4.02384	0.730023	0.728512	0.727139	0.728886	0.72906	0.728985	0.728069	0.729303	0.728404	0.728967	0.727678	0.728648	0.72981	0.728748	0.728443	0.729288			4.02384	0.728275	0.729407	0.72958	0.72936	0.728407	0.728049	0.729095	0.72824	0.727975	0.729794	0.728859	0.72814	0.72977	0.727944	0.729581	0.728436			4.02384	0.72787	0.72866	0.728495	0.728372	0.727637	0.728725	0.730212	0.727259	0.72807	0.728481
	4.09836	0.728929	0.72665	0.725736	0.727126	0.727227	0.727574	0.72653	0.728093	0.726748	0.727377	0.726832	0.727582	0.727793	0.72652	0.727086	0.727699			4.09836	0.726895	0.727909	0.726696	0.72795	0.726644	0.72713	0.726485	0.727239	0.727603	0.728352	0.727115	0.72725	0.727229	0.727108	0.728647	0.726311			4.09836	0.726298	0.727352	0.726314	0.727331	0.725446	0.726987	0.727295	0.72592	0.725982	0.726813
	4.17287	0.727215	0.724533	0.724284	0.724473	0.726366	0.725663	0.724712	0.725896	0.724715	0.725175	0.725173	0.725611	0.725914	0.725464	0.724976	0.727332			4.17287	0.725425	0.726259	0.72681	0.725538	0.724886	0.726116	0.725112	0.725359	0.726122	0.726866	0.725276	0.724907	0.726766	0.724506	0.727429	0.725303			4.17287	0.72524	0.725101	0.7248	0.725604	0.724621	0.725712	0.726292	0.724335	0.724774	0.725206
	4.24739	0.724898	0.722684	0.723113	0.724085	0.723206	0.723888	0.722625	0.724357	0.723121	0.723711	0.722757	0.723874	0.724685	0.723416	0.723959	0.72481			4.24739	0.724903	0.723984	0.724594	0.724531	0.722854	0.724127	0.723447	0.723342	0.723568	0.724952	0.7238	0.723465	0.725112	0.723576	0.725304	0.723806			4.24739	0.723047	0.723954	0.72342	0.724202	0.722416	0.724073	0.72467	0.722029	0.722785	0.723194
	4.3219	0.723406	0.722271	0.72104	0.722278	0.721774	0.72177	0.721805	0.722646	0.72213	0.722624	0.721178	0.721917	0.723675	0.722097	0.721175	0.723549			4.3219	0.72199	0.722722	0.722453	0.722929	0.722142	0.722329	0.721951	0.721153	0.722634	0.72255	0.722649	0.721953	0.723312	0.721737	0.724362	0.722296			4.3219	0.721551	0.721026	0.722736	0.722464	0.721402	0.722285	0.723467	0.720781	0.721963	0.721826
	4.39642	0.721688	0.720543	0.719081	0.720455	0.720475	0.720526	0.72098	0.720975	0.719841	0.720529	0.71982	0.720696	0.721406	0.720369	0.720362	0.721737			4.39642	0.721592	0.721471	0.721728	0.722587	0.719791	0.720506	0.719979	0.719646	0.721147	0.721569	0.721034	0.719716	0.721098	0.72051	0.721594	0.721191			4.39642	0.720321	0.720893	0.72061	0.72179	0.719824	0.721259	0.72175	0.719008	0.720964	0.720286
	4.47094	0.72015	0.717919	0.718119	0.719284	0.719002	0.719023	0.718274	0.719017	0.718231	0.719269	0.7178	0.719332	0.719707	0.719384	0.718953	0.719438			4.47094	0.718982	0.718783	0.719131	0.720282	0.718824	0.718676	0.719059	0.718453	0.718274	0.720303	0.720393	0.719399	0.7204	0.7185	0.719822	0.718532			4.47094	0.71853	0.718867	0.719112	0.719932	0.718008	0.718951	0.719245	0.716791	0.718266	0.718552
	4.54545	0.718529	0.716729	0.716551	0.717588	0.717121	0.717906	0.71644	0.71705	0.717115	0.716676	0.716356	0.718009	0.718517	0.717547	0.717046	0.719325			4.54545	0.718577	0.717759	0.718221	0.718654	0.717791	0.717958	0.717774	0.718092	0.716881	0.718101	0.717412	0.717682	0.71893	0.716702	0.718907	0.717749			4.54545	0.717974	0.718413	0.717071	0.718415	0.716524	0.718078	0.717917	0.717373	0.717563	0.717859
	4.61997	0.717788	0.715528	0.714075	0.715578	0.716067	0.715914	0.71519	0.716219	0.715003	0.715772	0.715048	0.715992	0.717036	0.715991	0.716216	0.717583			4.61997	0.716197	0.716355	0.717203	0.717764	0.715981	0.716863	0.715038	0.71536	0.716244	0.716834	0.716172	0.716034	0.717314	0.716123	0.716771	0.7158			4.61997	0.71592	0.716471	0.715483	0.715673	0.715587	0.716649	0.716662	0.715261	0.715504	0.714879
	4.69448	0.715701	0.714549	0.71325	0.713735	0.714699	0.713988	0.714089	0.714925	0.713178	0.714568	0.714218	0.715569	0.715495	0.713871	0.714144	0.715975			4.69448	0.715006	0.7151	0.715673	0.715948	0.714776	0.714671	0.714721	0.714187	0.714136	0.715407	0.71536	0.715305	0.715019	0.714447	0.715431	0.714253			4.69448	0.714372	0.715174	0.713939	0.714913	0.713162	0.715304	0.7162	0.713351	0.713526	0.714519
	4.769	0.71516	0.712724	0.712323	0.713065	0.712797	0.713896	0.712477	0.713033	0.712808	0.713142	0.712171	0.713102	0.713871	0.712156	0.712357	0.714179			4.769	0.71381	0.713624	0.714007	0.714574	0.71274	0.71281	0.712554	0.712596	0.712777	0.714312	0.714913	0.713266	0.714026	0.713514	0.714365	0.713477			4.769	0.712833	0.713519	0.712208	0.713376	0.711443	0.713784	0.714161	0.712006	0.713128	0.713556
	4.84351	0.712511	0.711281	0.710388	0.710812	0.711992	0.71114	0.711279	0.712197	0.710448	0.711331	0.711437	0.711637	0.713	0.711738	0.711251	0.712193			4.84351	0.712591	0.712006	0.713032	0.713271	0.711987	0.713205	0.712359	0.710724	0.712115	0.712905	0.712225	0.711322	0.712287	0.712376	0.713629	0.712319			4.84351	0.711915	0.712535	0.711423	0.712391	0.710666	0.711912	0.713125	0.710907	0.711518	0.712083
	4.91803	0.711706	0.710326	0.708912	0.709721	0.710171	0.709983	0.709826	0.710097	0.709617	0.711049	0.709221	0.710897	0.710908	0.71002	0.709921	0.711634			4.91803	0.71084	0.710418	0.712112	0.711782	0.709904	0.711113	0.710021	0.709848	0.710328	0.711192	0.711244	0.711118	0.710619	0.710991	0.71175	0.710465			4.91803	0.710298	0.710643	0.710261	0.710674	0.709627	0.710296	0.71189	0.709464	0.709981	0.710688
	4.99255	0.711273	0.708429	0.707732	0.708355	0.709467	0.709321	0.708058	0.708663	0.708396	0.709139	0.708359	0.709207	0.70998	0.708447	0.708407	0.709335			4.99255	0.709433	0.709759	0.71031	0.709749	0.708625	0.709333	0.709446	0.708983	0.710755	0.710008	0.709848	0.708983	0.710333	0.70888	0.710769	0.709091			4.99255	0.708338	0.709224	0.709546	0.710081	0.707896	0.708845	0.710499	0.708176	0.708239	0.708672
	5.06706	0.709344	0.706994	0.70638	0.708045	0.707719	0.707292	0.707168	0.70797	0.707449	0.708297	0.707252	0.707877	0.708839	0.707182	0.706946	0.709132			5.06706	0.708685	0.70756	0.708838	0.709033	0.706748	0.707923	0.707406	0.707087	0.708452	0.708254	0.707874	0.708089	0.709025	0.707537	0.70944	0.707768			5.06706	0.707833	0.708661	0.708115	0.70769	0.706736	0.708779	0.709623	0.706121	0.70702	0.707205
	5.14158	0.708289	0.705273	0.705226	0.70646	0.706801	0.706093	0.70573	0.706935	0.70525	0.706668	0.70548	0.707051	0.707197	0.706169	0.705909	0.707456			5.14158	0.706723	0.706956	0.708022	0.707234	0.706234	0.706638	0.706189	0.705658	0.707153	0.707904	0.707083	0.706341	0.707875	0.706164	0.708207	0.706983			5.14158	0.70594	0.706894	0.706601	0.707022	0.705908	0.70678	0.708164	0.705799	0.706547	0.705938
	5.21609	0.706239	0.705019	0.703921	0.705419	0.704964	0.704263	0.703972	0.705576	0.704076	0.705623	0.704342	0.705759	0.705763	0.704368	0.704204	0.706992			5.21609	0.705851	0.705717	0.706708	0.705535	0.705087	0.704725	0.704948	0.705088	0.70613	0.705868	0.705295	0.704843	0.705867	0.704578	0.706982	0.706019			5.21609	0.704323	0.705061	0.705042	0.705977	0.704386	0.705181	0.706292	0.704176	0.70499	0.704544
	5.29061	0.705392	0.703353	0.702571	0.704195	0.703084	0.702982	0.703317	0.704196	0.703283	0.703468	0.702731	0.703927	0.705531	0.703381	0.702983	0.70486			5.29061	0.704538	0.70466	0.705871	0.703884	0.704164	0.703571	0.704838	0.70334	0.703583	0.704719	0.704456	0.704084	0.70446	0.704352	0.705098	0.704236			5.29061	0.703552	0.703888	0.703608	0.704263	0.702742	0.704594	0.704516	0.703062	0.703777	0.703287
	5.36512	0.70369	0.701416	0.701396	0.702237	0.701901	0.702244	0.701508	0.703393	0.701809	0.702879	0.70114	0.702928	0.703719	0.702436	0.702411	0.70315			5.36512	0.702782	0.702435	0.703305	0.703444	0.702679	0.702251	0.702185	0.702066	0.703713	0.704229	0.703183	0.703021	0.703382	0.703054	0.703405	0.703379			5.36512	0.702392	0.702474	0.701876	0.70319	0.701566	0.702998	0.70436	0.701539	0.703203	0.702439
	5.43964	0.702328	0.700803	0.699823	0.701501	0.701635	0.701192	0.700344	0.701488	0.700886	0.700627	0.700072	0.702271	0.702436	0.700846	0.700187	0.703017			5.43964	0.702191	0.701689	0.70269	0.701953	0.701602	0.702172	0.700671	0.700776	0.702515	0.702316	0.70162	0.702036	0.702565	0.701155	0.70195	0.701544			5.43964	0.701944	0.701045	0.701274	0.702327	0.700209	0.701762	0.702307	0.699947	0.701905	0.700894
	5.51415	0.702225	0.698921	0.698956	0.700515	0.699686	0.699694	0.699266	0.700382	0.69899	0.700362	0.699044	0.70004	0.702084	0.699996	0.699247	0.700931			5.51415	0.700993	0.700708	0.700406	0.701091	0.699512	0.699683	0.700282	0.700052	0.701117	0.700266	0.700458	0.7009	0.701971	0.700687	0.701884	0.70087			5.51415	0.700032	0.700081	0.70061	0.701265	0.699803	0.700077	0.701955	0.698731	0.700411	0.699243
	5.58867	0.699914	0.697706	0.698354	0.698744	0.698501	0.698836	0.698598	0.699578	0.698841	0.698619	0.698916	0.699051	0.700153	0.698511	0.698239	0.700913			5.58867	0.699464	0.700092	0.700299	0.699039	0.699336	0.698104	0.698914	0.698166	0.699257	0.699497	0.69918	0.700267	0.700229	0.698788	0.701002	0.699791			5.58867	0.697656	0.698526	0.699664	0.699757	0.698371	0.699088	0.7006	0.69694	0.698928	0.698445
	5.66319	0.69853	0.696544	0.696001	0.698308	0.69811	0.697489	0.696443	0.699396	0.697098	0.697287	0.696317	0.697753	0.699236	0.697809	0.697739	0.699188			5.66319	0.698482	0.698572	0.698571	0.698685	0.69785	0.698215	0.698534	0.697628	0.698034	0.698495	0.69823	0.698992	0.699056	0.698047	0.698841	0.698026			5.66319	0.697015	0.697883	0.698083	0.698147	0.696386	0.698377	0.698851	0.696738	0.697403	0.69723
	5.7377	0.697418	0.69577	0.695368	0.69603	0.696339	0.696855	0.695628	0.696723	0.696436	0.696163	0.695816	0.697119	0.697765	0.697084	0.696303	0.697409			5.7377	0.697232	0.69818	0.697619	0.696662	0.696506	0.696531	0.697107	0.695777	0.696046	0.697404	0.696785	0.697076	0.698079	0.697191	0.698009	0.696745			5.7377	0.696062	0.696413	0.696267	0.696873	0.69634	0.697501	0.69879	0.695584	0.695377	0.696013
	5.81222	0.695248	0.694537	0.694147	0.695148	0.694214	0.695142	0.694674	0.69565	0.694878	0.694575	0.694518	0.695753	0.696815	0.695541	0.694195	0.695907			5.81222	0.696816	0.69649	0.695845	0.696409	0.695622	0.695632	0.695494	0.694711	0.695662	0.697097	0.696512	0.696379	0.697294	0.696896	0.696611	0.696136			5.81222	0.695982	0.695187	0.695871	0.696721	0.694203	0.695903	0.697718	0.694737	0.695197	0.694281
	5.88673	0.695118	0.694421	0.692661	0.694116	0.694573	0.694798	0.693619	0.695158	0.69374	0.693644	0.692411	0.69474	0.69584	0.694312	0.693831	0.695559			5.88673	0.695072	0.695545	0.694686	0.695111	0.694372	0.694424	0.694438	0.693567	0.694268	0.695318	0.694789	0.695277	0.695295	0.695135	0.696114	0.69469			5.88673	0.69361	0.693752	0.694577	0.695217	0.693304	0.694751	0.696619	0.69294	0.694139	0.693398
	5.96125	0.694018	0.693187	0.691167	0.692906	0.693361	0.694134	0.692794	0.694177	0.691963	0.692993	0.69206	0.693229	0.695012	0.692431	0.692646	0.695033			5.96125	0.694202	0.694236	0.694117	0.694061	0.693895	0.693809	0.693107	0.692758	0.693562	0.694843	0.694557	0.694302	0.693351	0.694216	0.694681	0.694066			5.96125	0.6929	0.693741	0.692866	0.69386	0.692065	0.693704	0.694516	0.691745	0.692972	0.693004
	6.03576	0.693429	0.691481	0.690603	0.691496	0.691501	0.691853	0.690916	0.692618	0.692237	0.691677	0.691648	0.693244	0.693411	0.691915	0.691672	0.692842			6.03576	0.693422	0.693023	0.693451	0.693493	0.692127	0.692608	0.691933	0.692432	0.692426	0.692478	0.692931	0.692693	0.693735	0.692326	0.693342	0.692527			6.03576	0.692094	0.692051	0.692425	0.693068	0.69101	0.693219	0.693392	0.690972	0.691563	0.691681
	6.11028	0.691717	0.690769	0.689689	0.690361	0.690833	0.690589	0.690104	0.691739	0.689873	0.691336	0.689845	0.691652	0.692103	0.690808	0.691321	0.691845			6.11028	0.69269	0.692365	0.692154	0.691679	0.691256	0.691426	0.691329	0.690707	0.691192	0.691793	0.692626	0.691632	0.691679	0.69184	0.692584	0.691424			6.11028	0.690954	0.690817	0.691232	0.691994	0.69008	0.690784	0.69229	0.690672	0.69019	0.690857
	6.18479	0.689967	0.689518	0.689341	0.689516	0.690208	0.689726	0.6888	0.690109	0.689024	0.689496	0.688869	0.690344	0.690677	0.690174	0.689577	0.691168			6.18479	0.691067	0.690925	0.690601	0.690819	0.690656	0.690534	0.689726	0.690128	0.690382	0.690127	0.691037	0.690627	0.691318	0.68978	0.692044	0.689313			6.18479	0.690069	0.690947	0.689575	0.690251	0.689267	0.690414	0.69112	0.688859	0.689885	0.689084
	6.25931	0.689409	0.688485	0.68712	0.689186	0.688633	0.689483	0.688534	0.689503	0.687857	0.688886	0.687293	0.689235	0.690313	0.688522	0.689641	0.690192			6.25931	0.690422	0.689907	0.690277	0.68984	0.690366	0.689363	0.688495	0.687984	0.689864	0.68992	0.68967	0.69004	0.69034	0.689635	0.689441	0.689222			6.25931	0.688327	0.689179	0.689179	0.689202	0.688505	0.689405	0.690079	0.687502	0.688307	0.688431
	6.33383	0.688459	0.687066	0.687111	0.687089	0.687782	0.687003	0.686794	0.688798	0.68701	0.687324	0.687301	0.687999	0.689443	0.688043	0.68769	0.688867			6.33383	0.689769	0.689117	0.688496	0.688684	0.688248	0.688006	0.688143	0.687867	0.688142	0.688868	0.68962	0.688788	0.68882	0.6884	0.68943	0.689044			6.33383	0.687911	0.687873	0.687954	0.688291	0.687231	0.68851	0.689611	0.686949	0.688752	0.688276
	6.40834	0.687852	0.68594	0.685477	0.687059	0.68722	0.686453	0.685887	0.68709	0.686103	0.686284	0.686213	0.687829	0.687393	0.687112	0.686434	0.687759			6.40834	0.687611	0.688081	0.688649	0.687801	0.686668	0.687471	0.687462	0.687382	0.687238	0.688339	0.687809	0.686298	0.687631	0.687002	0.687724	0.687031			6.40834	0.686439	0.687364	0.687549	0.687674	0.686093	0.687397	0.688408	0.685785	0.687433	0.686905
	6.48286	0.687357	0.686021	0.684402	0.685991	0.68597	0.686234	0.685213	0.686592	0.685918	0.685951	0.68481	0.686141	0.687206	0.685676	0.685789	0.687167			6.48286	0.687272	0.687075	0.686824	0.687058	0.685959	0.685695	0.685628	0.685809	0.686767	0.686785	0.68625	0.686511	0.68741	0.686323	0.686712	0.686636			6.48286	0.68553	0.686691	0.686133	0.686448	0.685108	0.68686	0.688022	0.684159	0.686173	0.68518
	6.55737	0.686762	0.684397	0.684272	0.684432	0.684937	0.685115	0.68416	0.686012	0.68478	0.684691	0.683055	0.685326	0.686174	0.685186	0.683927	0.687113			6.55737	0.685561	0.685881	0.685781	0.685593	0.685188	0.685688	0.685394	0.685321	0.684518	0.685701	0.686052	0.685719	0.686472	0.684748	0.686563	0.685605			6.55737	0.684106	0.685204	0.685569	0.685476	0.68476	0.68492	0.686868	0.683476	0.684786	0.684108
	6.63189	0.684585	0.682901	0.682689	0.683426	0.684035	0.683523	0.683425	0.683812	0.683164	0.683561	0.68292	0.683651	0.68418	0.683651	0.684098	0.68507			6.63189	0.684851	0.685266	0.685677	0.685171	0.684465	0.683956	0.684053	0.683406	0.684126	0.6849	0.684878	0.684568	0.685756	0.683497	0.685134	0.684887			6.63189	0.683308	0.684007	0.684346	0.684216	0.683974	0.6852	0.685069	0.683255	0.683679	0.683231
	6.7064	0.684023	0.682037	0.682214	0.683026	0.683192	0.682616	0.681739	0.683489	0.681993	0.683116	0.681933	0.683652	0.683658	0.68249	0.682758	0.684119			6.7064	0.684073	0.683914	0.684963	0.683605	0.683788	0.683006	0.68282	0.682143	0.683529	0.684022	0.683164	0.683235	0.684968	0.683535	0.683965	0.683086			6.7064	0.682953	0.682874	0.682714	0.683578	0.683348	0.683362	0.684628	0.681394	0.683824	0.682055
	6.78092	0.683461	0.681172	0.680673	0.682249	0.682139	0.681911	0.681456	0.682726	0.681709	0.681942	0.680585	0.682618	0.683039	0.681469	0.68164	0.68311			6.78092	0.683185	0.682564	0.683997	0.682551	0.682554	0.682026	0.682729	0.681355	0.682149	0.683318	0.682681	0.682571	0.684297	0.682155	0.683164	0.682456			6.78092	0.681952	0.681864	0.681976	0.682764	0.681343	0.682068	0.683694	0.680508	0.682792	0.681184
	6.85544	0.682402	0.680356	0.679026	0.680469	0.681008	0.67987	0.679956	0.682793	0.67996	0.681328	0.679577	0.681445	0.682438	0.680517	0.680584	0.682305			6.85544	0.682592	0.682425	0.681824	0.682524	0.682041	0.682128	0.681354	0.681605	0.681776	0.682421	0.68151	0.68161	0.682479	0.681299	0.682521	0.682034			6.85544	0.680775	0.681685	0.680411	0.681497	0.680695	0.681566	0.682643	0.679915	0.681253	0.68078
	6.92995	0.681486	0.680067	0.678773	0.679933	0.679692	0.680128	0.679206	0.680732	0.679256	0.679245	0.679304	0.68089	0.681919	0.679716	0.679453	0.68188			6.92995	0.681237	0.681135	0.681684	0.681003	0.681402	0.681636	0.680986	0.6806	0.681368	0.681708	0.681522	0.681481	0.682248	0.680127	0.681651	0.680735			6.92995	0.680194	0.680575	0.680776	0.681193	0.679653	0.680638	0.681353	0.679341	0.680413	0.680026
	7.00447	0.680636	0.678573	0.678255	0.67868	0.67911	0.678748	0.677857	0.679817	0.677696	0.679617	0.678011	0.679379	0.680428	0.678558	0.678643	0.680037			7.00447	0.680729	0.680267	0.680806	0.681321	0.679664	0.680282	0.679516	0.679899	0.680046	0.680407	0.679966	0.679426	0.680392	0.680014	0.680247	0.680617			7.00447	0.679597	0.679277	0.679054	0.679971	0.678643	0.679622	0.680923	0.678887	0.679454	0.679388
	7.07898	0.67998	0.677945	0.676531	0.678015	0.677581	0.677866	0.677672	0.679653	0.677576	0.678675	0.678637	0.678613	0.678867	0.677837	0.678039	0.679935			7.07898	0.680057	0.679832	0.680583	0.68021	0.678856	0.67976	0.678937	0.678908	0.678799	0.679424	0.679584	0.679202	0.679174	0.678832	0.679623	0.678726			7.07898	0.678444	0.67897	0.678635	0.679234	0.67793	0.678675	0.680469	0.677449	0.678913	0.677721
	7.1535	0.679371	0.676975	0.676566	0.677245	0.676958	0.677137	0.677703	0.678843	0.676865	0.677803	0.676713	0.677144	0.677374	0.677649	0.676565	0.679257			7.1535	0.678569	0.679128	0.679037	0.678847	0.678647	0.677648	0.677964	0.67806	0.677955	0.678529	0.678243	0.677478	0.679021	0.678076	0.678629	0.678638			7.1535	0.677265	0.677934	0.678135	0.679049	0.677661	0.677581	0.678567	0.676843	0.677525	0.677482
	7.22801	0.678268	0.675789	0.675639	0.676917	0.675824	0.676096	0.675917	0.676891	0.676045	0.677442	0.675678	0.675523	0.677361	0.675965	0.675424	0.677756			7.22801	0.678625	0.678324	0.679106	0.678154	0.677185	0.677249	0.677633	0.677701	0.677015	0.67746	0.676196	0.676736	0.678549	0.67702	0.678381	0.676542			7.22801	0.67609	0.677451	0.67806	0.678168	0.676742	0.677055	0.678638	0.675113	0.677194	0.676152
	7.30253	0.676961	0.675677	0.67484	0.675751	0.674686	0.67587	0.674752	0.675881	0.675012	0.676043	0.674469	0.675897	0.676798	0.675045	0.67481	0.676821			7.30253	0.677069	0.677394	0.67771	0.67806	0.676293	0.675994	0.676209	0.675964	0.676323	0.676951	0.676741	0.677274	0.677193	0.675993	0.677111	0.676571			7.30253	0.676046	0.676212	0.675907	0.676433	0.675489	0.676376	0.677665	0.675014	0.675398	0.675034
	7.37704	0.676582	0.674744	0.67373	0.675059	0.674302	0.674956	0.674226	0.675588	0.673833	0.675161	0.67383	0.675204	0.676364	0.674741	0.673917	0.676089			7.37704	0.676332	0.675954	0.676345	0.676715	0.676042	0.675832	0.67476	0.674504	0.676355	0.675409	0.675921	0.675833	0.676471	0.675433	0.676727	0.675461			7.37704	0.67521	0.675884	0.675617	0.676189	0.673455	0.675944	0.676617	0.673867	0.675762	0.674359
	7.45156	0.675713	0.673239	0.673155	0.674324	0.673839	0.673101	0.672892	0.674869	0.672374	0.67421	0.673073	0.673837	0.675157	0.673241	0.67389	0.675005			7.45156	0.675858	0.675831	0.676293	0.676054	0.674917	0.674917	0.674232	0.674511	0.674382	0.675561	0.675257	0.674724	0.675766	0.674925	0.675766	0.674857			7.45156	0.674169	0.674488	0.674527	0.674537	0.67401	0.67504	0.674946	0.673671	0.674191	0.672973
	7.52608	0.67466	0.6726	0.67231	0.673172	0.673181	0.672472	0.672119	0.674393	0.672597	0.673643	0.672219	0.672652	0.673886	0.672986	0.67211	0.674682			7.52608	0.674149	0.675606	0.674802	0.675478	0.673482	0.674235	0.673398	0.67349	0.674564	0.674115	0.67439	0.674401	0.674605	0.673707	0.675889	0.674489			7.52608	0.673384	0.674254	0.674143	0.674093	0.674102	0.673978	0.674639	0.671998	0.673499	0.672421
	7.60059	0.673615	0.671223	0.671402	0.672263	0.672501	0.672359	0.671835	0.672836	0.671467	0.673143	0.670991	0.671856	0.673519	0.672042	0.673055	0.673586			7.60059	0.673028	0.674391	0.675041	0.673905	0.673791	0.67316	0.67322	0.672465	0.673741	0.67458	0.673007	0.672824	0.674817	0.67319	0.674437	0.673287			7.60059	0.672799	0.673279	0.672989	0.673405	0.6725	0.67322	0.674086	0.671919	0.672618	0.671978
	7.67511	0.67292	0.671059	0.670821	0.671567	0.671657	0.670805	0.671037	0.672122	0.670313	0.671483	0.671307	0.671113	0.672918	0.670963	0.671332	0.672686			7.67511	0.673275	0.673921	0.673502	0.673138	0.67219	0.672398	0.671187	0.67151	0.673413	0.672457	0.673278	0.67182	0.673193	0.671698	0.673478	0.672116			7.67511	0.671781	0.672761	0.67203	0.672667	0.671408	0.671944	0.673117	0.670156	0.671812	0.671172
	7.74962	0.672301	0.670754	0.670078	0.669934	0.670556	0.670365	0.669379	0.671536	0.669843	0.670986	0.669826	0.671121	0.672352	0.670345	0.671009	0.672673			7.74962	0.672662	0.67341	0.672421	0.672318	0.671937	0.672062	0.67153	0.671267	0.672118	0.672929	0.672211	0.671097	0.673152	0.672157	0.672245	0.672377			7.74962	0.670638	0.67126	0.671373	0.672192	0.670426	0.67088	0.672174	0.670158	0.671523	0.670313
	7.82414	0.671598	0.669138	0.669018	0.669626	0.668826	0.670069	0.669259	0.670323	0.669108	0.669727	0.669001	0.670207	0.670702	0.669666	0.670027	0.671645			7.82414	0.671131	0.672177	0.672496	0.671074	0.670313	0.671251	0.671403	0.669871	0.670637	0.671918	0.671384	0.670545	0.671488	0.671061	0.671101	0.670433			7.82414	0.67064	0.670388	0.671028	0.67114	0.670836	0.670398	0.671832	0.668753	0.670661	0.669324
	7.89865	0.670342	0.668774	0.667853	0.669638	0.669923	0.668852	0.6692	0.670196	0.668455	0.668438	0.668347	0.669799	0.67034	0.66908	0.669784	0.671353			7.89865	0.671229	0.671493	0.670747	0.670441	0.669439	0.669855	0.669958	0.66951	0.670541	0.67049	0.671573	0.670219	0.67102	0.670225	0.670642	0.670231			7.89865	0.669051	0.670379	0.669783	0.670699	0.668966	0.669435	0.671391	0.668259	0.669059	0.668543
	7.97317	0.670773	0.667805	0.667547	0.668763	0.668913	0.668924	0.667552	0.668536	0.667025	0.668645	0.667613	0.66875	0.669739	0.668569	0.667845	0.670574			7.97317	0.670915	0.670721	0.670271	0.671012	0.669073	0.669647	0.668835	0.668756	0.670216	0.670266	0.670053	0.668377	0.670379	0.669431	0.670137	0.669296			7.97317	0.669088	0.669233	0.669022	0.669779	0.669025	0.668783	0.6697	0.666932	0.669093	0.668163
	8.04768	0.669306	0.666828	0.665838	0.668056	0.66775	0.666596	0.667419	0.668824	0.667433	0.667472	0.666971	0.667975	0.668847	0.668133	0.666639	0.669754			8.04768	0.669258	0.669435	0.669289	0.669508	0.668698	0.668985	0.667835	0.668027	0.669753	0.669378	0.668296	0.668737	0.669326	0.668614	0.66965	0.668312			8.04768	0.668146	0.669116	0.669145	0.669153	0.66814	0.668326	0.669874	0.667571	0.668183	0.668047
	8.1222	0.668705	0.666668	0.666415	0.666993	0.665858	0.666813	0.666046	0.667667	0.66581	0.666592	0.666135	0.667475	0.668174	0.666603	0.667246	0.668568			8.1222	0.668127	0.669366	0.668401	0.667983	0.667092	0.66777	0.667673	0.667619	0.668422	0.667915	0.668877	0.668171	0.668269	0.667931	0.668596	0.668169			8.1222	0.667001	0.667801	0.667954	0.667872	0.667162	0.66735	0.668806	0.665841	0.667026	0.667052
	8.19672	0.667445	0.66575	0.665401	0.666073	0.665365	0.666679	0.666221	0.667066	0.665424	0.666466	0.665713	0.666674	0.667302	0.666787	0.665671	0.668337			8.19672	0.668082	0.668613	0.668861	0.667791	0.667681	0.666383	0.667328	0.665837	0.668777	0.667561	0.667422	0.668028	0.667923	0.66697	0.668326	0.667782			8.19672	0.666601	0.667444	0.667037	0.66725	0.666401	0.667067	0.668299	0.664875	0.666628	0.666233
	8.27123	0.666585	0.6644	0.664254	0.665137	0.664999	0.666058	0.665774	0.66635	0.664766	0.665996	0.664437	0.666604	0.666638	0.665255	0.665487	0.667626			8.27123	0.667067	0.667886	0.667486	0.667352	0.666758	0.666484	0.666575	0.666132	0.666854	0.665689	0.667406	0.667266	0.667787	0.667112	0.667841	0.666888			8.27123	0.665748	0.666213	0.667227	0.666417	0.665759	0.665961	0.667641	0.664824	0.6656	0.665174
	8.34575	0.666779	0.664146	0.664188	0.664357	0.664921	0.664572	0.664486	0.665846	0.664682	0.664442	0.664042	0.664874	0.665884	0.664306	0.664447	0.667373			8.34575	0.665945	0.66689	0.667179	0.667077	0.665627	0.666179	0.665419	0.665253	0.665525	0.666253	0.665817	0.666872	0.666439	0.66627	0.666883	0.666018			8.34575	0.664954	0.665618	0.666146	0.665838	0.665573	0.665652	0.667324	0.664037	0.66488	0.664372
	8.42026	0.665828	0.663058	0.663144	0.664775	0.665248	0.664386	0.663528	0.66488	0.663567	0.664502	0.663049	0.664193	0.665036	0.664101	0.66346	0.666343			8.42026	0.66556	0.666466	0.666711	0.665637	0.665391	0.66467	0.666017	0.664531	0.665712	0.665599	0.664616	0.66604	0.666003	0.665575	0.666323	0.664717			8.42026	0.664874	0.665058	0.664763	0.664818	0.663564	0.664305	0.665624	0.663444	0.66461	0.664174
	8.49478	0.665278	0.662552	0.662362	0.663994	0.663285	0.663307	0.662829	0.663983	0.662957	0.663071	0.662483	0.663737	0.66534	0.664143	0.662973	0.664972			8.49478	0.664906	0.666238	0.666023	0.665347	0.66493	0.664092	0.664412	0.664817	0.664585	0.665226	0.664247	0.66447	0.66488	0.663851	0.665281	0.66518			8.49478	0.663496	0.664164	0.663683	0.664457	0.663216	0.664123	0.665492	0.66324	0.663684	0.663127
	8.56929	0.664559	0.662183	0.66285	0.663145	0.662695	0.662437	0.662402	0.664011	0.661529	0.663085	0.662431	0.663365	0.663558	0.662812	0.662203	0.665099			8.56929	0.664423	0.664625	0.665003	0.665108	0.663058	0.664117	0.663611	0.664248	0.663757	0.664937	0.663882	0.664481	0.663925	0.66378	0.664637	0.664011			8.56929	0.663196	0.663475	0.664362	0.663421	0.662232	0.663274	0.664662	0.6613	0.663406	0.662399
	8.64381	0.663941	0.662162	0.661918	0.661525	0.662011	0.662455	0.661591	0.662359	0.661212	0.662149	0.661164	0.662584	0.663377	0.662331	0.661368	0.663693			8.64381	0.663139	0.664183	0.665024	0.665042	0.662631	0.662899	0.663102	0.662756	0.663605	0.664086	0.663153	0.664372	0.66381	0.662613	0.664666	0.663172			8.64381	0.661617	0.662252	0.662695	0.663111	0.66152	0.662963	0.663039	0.66129	0.662026	0.661756
	8.71833	0.662261	0.66055	0.661483	0.662426	0.661673	0.66115	0.661241	0.661761	0.660699	0.661627	0.660104	0.661566	0.66345	0.661854	0.661709	0.662768			8.71833	0.662794	0.663409	0.663838	0.663199	0.662678	0.662373	0.662396	0.661864	0.663759	0.663811	0.662906	0.663243	0.663144	0.662691	0.663288	0.662759			8.71833	0.662232	0.662052	0.662645	0.662473	0.661626	0.662194	0.663383	0.660146	0.661799	0.661296
	8.79284	0.663217	0.659818	0.660337	0.660848	0.660591	0.661474	0.660676	0.661363	0.660477	0.660723	0.659804	0.660706	0.661985	0.661073	0.66103	0.66279			8.79284	0.66234	0.663715	0.663168	0.663285	0.662205	0.662307	0.661792	0.66228	0.662332	0.662812	0.662239	0.662585	0.662807	0.661886	0.663028	0.662425			8.79284	0.661312	0.661727	0.661736	0.661789	0.660901	0.661215	0.662473	0.659765	0.661069	0.660532
	8.86736	0.66249	0.65953	0.659282	0.660231	0.661322	0.660519	0.66035	0.66068	0.658783	0.660091	0.659856	0.660699	0.661845	0.660142	0.660317	0.662076			8.86736	0.661851	0.662904	0.662318	0.662442	0.661355	0.661036	0.661946	0.660362	0.661404	0.661684	0.661228	0.661658	0.662324	0.661719	0.662203	0.662057			8.86736	0.660007	0.661123	0.661225	0.66121	0.660833	0.660345	0.662154	0.659463	0.660036	0.660058
	8.94187	0.661162	0.658274	0.65812	0.660371	0.660027	0.659463	0.659213	0.65966	0.658619	0.660638	0.6591	0.660051	0.661325	0.659241	0.659611	0.66136			8.94187	0.660305	0.662252	0.662572	0.661479	0.661091	0.660888	0.661088	0.65999	0.661616	0.66164	0.661057	0.660701	0.660821	0.660746	0.66199	0.660548			8.94187	0.659495	0.659474	0.661309	0.660411	0.660192	0.659232	0.661397	0.65868	0.660481	0.659151
	9.01639	0.660935	0.658198	0.658248	0.6591	0.658322	0.65948	0.658656	0.658995	0.657992	0.658667	0.65835	0.659246	0.660739	0.658988	0.658721	0.660197			9.01639	0.661834	0.660754	0.661596	0.661261	0.660636	0.660102	0.659719	0.659528	0.660189	0.660493	0.660904	0.659799	0.660806	0.660582	0.661327	0.659765			9.01639	0.659463	0.659757	0.658863	0.660166	0.659078	0.659324	0.66012	0.657804	0.660374	0.658422
	9.0909	0.660249	0.657329	0.657587	0.659921	0.658387	0.658364	0.658081	0.659044	0.658143	0.658662	0.657832	0.659002	0.660278	0.658803	0.658333	0.660125			9.0909	0.65986	0.660268	0.660862	0.660274	0.659501	0.659538	0.659534	0.660225	0.659873	0.659806	0.660568	0.659207	0.660424	0.660016	0.660468	0.660387			9.0909	0.659105	0.659681	0.659191	0.659396	0.657788	0.658992	0.660404	0.65734	0.659498	0.658309
	9.16542	0.659788	0.656716	0.656925	0.658359	0.657998	0.657934	0.65763	0.65845	0.656728	0.657332	0.657508	0.658553	0.659416	0.657881	0.658512	0.660122			9.16542	0.659138	0.659974	0.660526	0.660015	0.658229	0.659377	0.659231	0.658748	0.660007	0.659009	0.659351	0.659927	0.660248	0.658738	0.659457	0.658471			9.16542	0.657778	0.658692	0.659516	0.658911	0.657513	0.658691	0.659503	0.656605	0.658731	0.657274
	9.23993	0.659438	0.655655	0.65669	0.657291	0.657159	0.657464	0.657251	0.658514	0.656244	0.657543	0.656022	0.657253	0.658632	0.656802	0.656805	0.65992			9.23993	0.658797	0.659179	0.660033	0.659258	0.658595	0.658532	0.658367	0.657734	0.659328	0.658552	0.658239	0.657864	0.658529	0.658552	0.659827	0.657651			9.23993	0.657535	0.658259	0.658948	0.65836	0.657086	0.657012	0.659622	0.656204	0.657879	0.656376
	9.31445	0.659377	0.656698	0.656103	0.657514	0.657076	0.657031	0.656752	0.657825	0.65522	0.656689	0.656356	0.657283	0.658233	0.656558	0.656406	0.659227			9.31445	0.657941	0.659136	0.659654	0.658891	0.657305	0.657545	0.657726	0.656955	0.65784	0.657611	0.65783	0.658109	0.658664	0.657762	0.658765	0.657552			9.31445	0.657088	0.657496	0.657893	0.657172	0.656845	0.657131	0.658626	0.656316	0.657041	0.657041
	9.38897	0.658651	0.65521	0.655921	0.657134	0.65624	0.655601	0.655992	0.657339	0.65591	0.656265	0.655143	0.656272	0.657441	0.65594	0.656044	0.657403			9.38897	0.657644	0.65879	0.659072	0.658156	0.656484	0.657251	0.65691	0.656603	0.657797	0.657399	0.657916	0.657762	0.657799	0.657136	0.658278	0.656766			9.38897	0.656452	0.657906	0.657293	0.656698	0.65551	0.656409	0.658124	0.655197	0.656935	0.655756
	9.46348	0.657324	0.655168	0.655068	0.656311	0.655353	0.656076	0.654591	0.656306	0.654328	0.655126	0.65428	0.655739	0.656236	0.655036	0.655648	0.658098			9.46348	0.656933	0.658897	0.65818	0.657169	0.656185	0.656727	0.657323	0.6564	0.657542	0.656905	0.656839	0.656939	0.657309	0.656429	0.658297	0.657052			9.46348	0.656525	0.656271	0.657239	0.656348	0.655248	0.656348	0.657701	0.654646	0.65656	0.655497
	9.538	0.656895	0.653716	0.654465	0.655445	0.655302	0.655193	0.654956	0.656141	0.65346	0.654806	0.654508	0.655683	0.656396	0.654911	0.655174	0.657182			9.538	0.656617	0.658041	0.657032	0.656754	0.655132	0.655873	0.656929	0.655825	0.656413	0.656905	0.656866	0.656968	0.656175	0.656313	0.657645	0.656265			9.538	0.655126	0.655595	0.656666	0.655105	0.655133	0.655849	0.657086	0.653735	0.655315	0.655014
	9.61251	0.656281	0.653914	0.653584	0.655056	0.653934	0.654564	0.654382	0.655394	0.653339	0.654807	0.652978	0.654964	0.656285	0.654082	0.654446	0.656819			9.61251	0.656234	0.6569	0.65612	0.655589	0.656408	0.655514	0.65504	0.656041	0.655805	0.656537	0.655426	0.655602	0.656171	0.655694	0.656809	0.655595			9.61251	0.654146	0.655194	0.655544	0.655416	0.654907	0.6545	0.655931	0.654111	0.655057	0.653485
	9.68703	0.656054	0.653682	0.653015	0.654181	0.653458	0.654255	0.65354	0.65506	0.652586	0.653866	0.653	0.653903	0.656039	0.654557	0.653389	0.6564			9.68703	0.656264	0.656245	0.656398	0.656054	0.655676	0.65535	0.655132	0.654993	0.655086	0.65535	0.65506	0.654308	0.655181	0.655051	0.655815	0.654808			9.68703	0.654623	0.653773	0.655459	0.655116	0.654159	0.654189	0.655389	0.65349	0.654447	0.653642
	9.76154	0.654857	0.65267	0.652838	0.653148	0.653715	0.653445	0.65274	0.653361	0.652534	0.653264	0.652692	0.65418	0.654388	0.652875	0.653601	0.655591			9.76154	0.654942	0.656786	0.656175	0.655155	0.654636	0.653834	0.654686	0.653641	0.654202	0.654854	0.654178	0.654119	0.655025	0.654315	0.656216	0.65414			9.76154	0.65424	0.654364	0.654578	0.655207	0.653027	0.653742	0.65492	0.65304	0.653731	0.652886
	9.83606	0.654721	0.652172	0.652026	0.653152	0.653528	0.652885	0.652131	0.653959	0.652403	0.652986	0.651687	0.652947	0.654106	0.653188	0.653096	0.654998			9.83606	0.654117	0.656851	0.655773	0.655404	0.653915	0.654859	0.653477	0.653163	0.654494	0.65447	0.654387	0.653957	0.654386	0.654461	0.654956	0.653964			9.83606	0.653863	0.653571	0.653763	0.653191	0.653257	0.653035	0.65472	0.652361	0.654113	0.652703
	9.91057	0.654379	0.652057	0.651812	0.652581	0.651987	0.652236	0.651571	0.653335	0.65116	0.651473	0.651278	0.652585	0.653962	0.652167	0.65191	0.654765			9.91057	0.654578	0.655386	0.655212	0.654346	0.652891	0.653639	0.652681	0.65277	0.654214	0.653586	0.652452	0.65355	0.654038	0.654	0.654897	0.653311			9.91057	0.653624	0.653076	0.654023	0.653064	0.652215	0.652795	0.65444	0.651981	0.65317	0.65223
	9.98509	0.653617	0.651122	0.650995	0.651801	0.652125	0.651039	0.651129	0.652175	0.650352	0.65132	0.650847	0.652459	0.652879	0.651966	0.651783	0.653923			9.98509	0.653804	0.655266	0.65519	0.653674	0.65357	0.653456	0.652386	0.65242	0.65407	0.653251	0.653245	0.652356	0.653107	0.651968	0.653577	0.652575			9.98509	0.652688	0.652961	0.652968	0.652837	0.651511	0.652479	0.653442	0.652317	0.653047	0.651209
	10.0596	0.65434	0.650298	0.651095	0.651568	0.652123	0.650871	0.651276	0.6511	0.650529	0.650846	0.650604	0.652238	0.652322	0.650686	0.652097	0.653554			10.0596	0.6532	0.654439	0.654125	0.653392	0.653079	0.652819	0.651616	0.652526	0.652639	0.652552	0.652365	0.652587	0.653042	0.651914	0.653081	0.652351			10.0596	0.651562	0.652786	0.653193	0.651878	0.651278	0.651641	0.653077	0.651471	0.651815	0.650922
	10.1341	0.653436	0.650351	0.650336	0.651233	0.650893	0.650533	0.650361	0.65139	0.650055	0.650488	0.649704	0.651197	0.651583	0.651264	0.651154	0.652584			10.1341	0.653404	0.653967	0.653179	0.652313	0.65201	0.651846	0.65137	0.652075	0.651995	0.653209	0.650835	0.652461	0.65261	0.651777	0.653123	0.652102			10.1341	0.651792	0.65204	0.651786	0.652084	0.651031	0.651129	0.652421	0.651219	0.651947	0.650066
	10.2086	0.6523	0.650079	0.64957	0.650806	0.651285	0.64993	0.650071	0.65151	0.649386	0.650416	0.649459	0.650876	0.652026	0.649574	0.650461	0.653135			10.2086	0.652134	0.654303	0.653089	0.653261	0.65103	0.651396	0.651386	0.65116	0.651611	0.651789	0.651315	0.650811	0.651861	0.650725	0.652798	0.650964			10.2086	0.651197	0.651435	0.651341	0.650831	0.649426	0.651246	0.65201	0.650296	0.651755	0.649985
	10.2832	0.651354	0.649207	0.649343	0.650894	0.650437	0.64981	0.64951	0.650519	0.649113	0.649757	0.649737	0.649532	0.651022	0.649485	0.649818	0.651972			10.2832	0.651883	0.653384	0.652134	0.652083	0.650425	0.650881	0.651162	0.650907	0.652434	0.651759	0.650157	0.651773	0.651508	0.651358	0.651863	0.650281			10.2832	0.650328	0.65184	0.650864	0.650356	0.650314	0.650521	0.652044	0.649396	0.651407	0.649899
	10.3577	0.651676	0.649627	0.648947	0.649637	0.649983	0.64977	0.648856	0.649816	0.648294	0.649289	0.649165	0.649784	0.650908	0.649763	0.649434	0.651521			10.3577	0.65191	0.652687	0.65147	0.651468	0.650808	0.650409	0.650592	0.650145	0.651238	0.651147	0.650003	0.650421	0.650914	0.650404	0.651165	0.650547			10.3577	0.650249	0.65112	0.650778	0.650917	0.649477	0.649667	0.651139	0.648508	0.649883	0.648832
	10.4322	0.650611	0.648508	0.648716	0.64951	0.649157	0.6489	0.648735	0.649148	0.647489	0.649264	0.647507	0.649618	0.650285	0.648282	0.648945	0.651267			10.4322	0.650507	0.652332	0.652259	0.651236	0.649373	0.649636	0.649839	0.649203	0.650738	0.650198	0.650355	0.649656	0.650356	0.649563	0.651053	0.649788			10.4322	0.649668	0.650463	0.649605	0.649429	0.648908	0.649681	0.65105	0.648601	0.649712	0.648233
	10.5067	0.650459	0.64895	0.646683	0.649256	0.648463	0.648798	0.648185	0.649199	0.647164	0.648446	0.647449	0.648715	0.649643	0.647759	0.648073	0.650513			10.5067	0.650159	0.651713	0.651356	0.650533	0.649105	0.649968	0.648744	0.649339	0.650303	0.649592	0.650146	0.649841	0.649687	0.64913	0.650333	0.649023			10.5067	0.648435	0.648904	0.649996	0.649443	0.648853	0.649001	0.649959	0.647836	0.649122	0.64826
	10.5812	0.650501	0.646725	0.64736	0.64818	0.648754	0.648246	0.647072	0.648523	0.646989	0.648048	0.646449	0.648865	0.649605	0.648067	0.64754	0.650386			10.5812	0.649864	0.650623	0.650782	0.650386	0.649561	0.649106	0.648911	0.649442	0.64967	0.649764	0.649236	0.649049	0.649297	0.649476	0.650376	0.648208			10.5812	0.648144	0.6496	0.649733	0.649104	0.64889	0.648834	0.6499	0.647399	0.648524	0.64762
	10.6557	0.648905	0.647363	0.646796	0.648511	0.647634	0.647821	0.646743	0.648812	0.647021	0.647178	0.645897	0.648091	0.648125	0.646838	0.646897	0.650636			10.6557	0.648491	0.650304	0.650086	0.650113	0.648044	0.64941	0.648902	0.648372	0.649194	0.648795	0.648231	0.648749	0.648822	0.647897	0.650109	0.648136			10.6557	0.648546	0.648264	0.649187	0.648166	0.64814	0.648399	0.649368	0.646735	0.64837	0.647015
	10.7302	0.649949	0.646324	0.645907	0.647508	0.646904	0.647338	0.646587	0.647392	0.646843	0.647136	0.646154	0.647439	0.648175	0.645866	0.647339	0.649355			10.7302	0.648531	0.649913	0.649623	0.649124	0.647833	0.648602	0.648054	0.647623	0.649059	0.648986	0.648941	0.647573	0.647596	0.647149	0.648737	0.647933			10.7302	0.648003	0.648443	0.648701	0.647365	0.647386	0.648062	0.649211	0.647264	0.648203	0.646798
	10.8048	0.64838	0.646059	0.645918	0.647	0.646818	0.646715	0.64633	0.646986	0.645538	0.646297	0.645614	0.647554	0.647153	0.646625	0.646907	0.649111			10.8048	0.648245	0.650085	0.649395	0.6485	0.647474	0.647651	0.647401	0.647057	0.64813	0.648732	0.647581	0.64725	0.647334	0.647156	0.648368	0.647402			10.8048	0.647255	0.648242	0.648808	0.646778	0.646677	0.647717	0.648908	0.645489	0.647881	0.646834
	10.8793	0.648625	0.645901	0.644483	0.646542	0.646138	0.646279	0.646177	0.646426	0.64429	0.646284	0.64495	0.647056	0.6473	0.646433	0.645676	0.648361			10.8793	0.648735	0.649155	0.649301	0.647376	0.646801	0.64747	0.647071	0.647913	0.64741	0.648014	0.646855	0.647386	0.648321	0.646958	0.649242	0.647287			10.8793	0.646412	0.648254	0.647733	0.646746	0.646645	0.646989	0.648497	0.646191	0.647925	0.646168
	10.9538	0.648736	0.644651	0.645074	0.645932	0.645958	0.646025	0.64608	0.646854	0.645496	0.64545	0.644462	0.646678	0.646867	0.646029	0.64629	0.648622			10.9538	0.64769	0.64916	0.649677	0.647783	0.646581	0.646858	0.646711	0.646213	0.647489	0.647763	0.647178	0.64719	0.647908	0.646136	0.647894	0.646898			10.9538	0.646752	0.647193	0.647046	0.647029	0.645863	0.646805	0.648408	0.645847	0.647296	0.64538
	11.0283	0.647636	0.644668	0.644643	0.646592	0.645018	0.645442	0.644115	0.646405	0.645152	0.644309	0.644464	0.645646	0.646559	0.644932	0.64554	0.647756			11.0283	0.647047	0.64832	0.648308	0.646858	0.645697	0.647174	0.645817	0.646234	0.646838	0.646744	0.645811	0.646232	0.647121	0.645993	0.64759	0.646562			11.0283	0.646968	0.646054	0.646869	0.646545	0.64636	0.645492	0.647358	0.645002	0.647044	0.644891
	11.1028	0.647498	0.644388	0.644973	0.645807	0.645056	0.645002	0.64514	0.645327	0.644628	0.645044	0.643414	0.645401	0.645866	0.645143	0.644667	0.646853			11.1028	0.646793	0.647687	0.647753	0.646939	0.645634	0.645947	0.645454	0.6458	0.647065	0.647544	0.646136	0.64619	0.646837	0.645182	0.646862	0.64549			11.1028	0.645311	0.646775	0.647285	0.645541	0.645215	0.645298	0.646193	0.643731	0.646259	0.644041
	11.1773	0.647372	0.644271	0.643718	0.644995	0.6446	0.644247	0.643925	0.645348	0.643068	0.644501	0.6437	0.645448	0.64584	0.644492	0.644382	0.646157			11.1773	0.646402	0.648271	0.646348	0.646276	0.644769	0.646201	0.645137	0.645381	0.645316	0.645941	0.645058	0.646405	0.645213	0.646147	0.646993	0.645822			11.1773	0.645491	0.645863	0.646024	0.646123	0.644226	0.6457	0.646258	0.645256	0.646898	0.643641
	11.2519	0.646409	0.643054	0.64322	0.644529	0.64397	0.643979	0.643017	0.644115	0.643123	0.644165	0.643635	0.644607	0.644584	0.644706	0.643348	0.645356			11.2519	0.645524	0.64762	0.648035	0.646177	0.644144	0.645658	0.644348	0.645123	0.645518	0.645729	0.645598	0.645409	0.645796	0.644953	0.645784	0.644986			11.2519	0.644544	0.645788	0.645688	0.644756	0.644739	0.644631	0.646309	0.643832	0.646085	0.643148
	11.3264	0.645577	0.643432	0.642917	0.643659	0.643432	0.643206	0.642814	0.644489	0.64264	0.643743	0.642632	0.644112	0.64466	0.643403	0.643778	0.645052			11.3264	0.645496	0.646137	0.647614	0.645106	0.644345	0.645006	0.644202	0.643803	0.644816	0.64622	0.645293	0.645014	0.644641	0.64397	0.645586	0.644521			11.3264	0.644153	0.645279	0.645819	0.644658	0.64365	0.64441	0.646182	0.644807	0.6448	0.643754
	11.4009	0.645408	0.642812	0.64307	0.643225	0.643416	0.64323	0.64241	0.643882	0.642829	0.644038	0.642534	0.644204	0.644053	0.642105	0.642781	0.645246			11.4009	0.644289	0.646717	0.647012	0.644884	0.643811	0.64478	0.643639	0.644335	0.645379	0.645603	0.644781	0.644974	0.64484	0.644341	0.644811	0.643962			11.4009	0.644134	0.64509	0.645236	0.644387	0.643928	0.643917	0.645385	0.643866	0.644283	0.643389
	11.4754	0.644945	0.642838	0.642219	0.643776	0.643568	0.643368	0.642141	0.644035	0.641862	0.643276	0.642049	0.643909	0.643834	0.643039	0.642672	0.644652			11.4754	0.644008	0.64597	0.646233	0.644027	0.643539	0.643743	0.643083	0.643634	0.644679	0.64441	0.644308	0.643804	0.644348	0.64332	0.645246	0.644677			11.4754	0.643877	0.644728	0.644519	0.643931	0.642827	0.644079	0.6454	0.643208	0.644774	0.643122
	11.5499	0.644608	0.642318	0.642963	0.64301	0.643038	0.64291	0.642631	0.643969	0.642065	0.642198	0.641727	0.642932	0.644282	0.642305	0.642179	0.644693			11.5499	0.643761	0.646278	0.645573	0.644257	0.64318	0.644312	0.641726	0.643696	0.643961	0.644216	0.643938	0.644062	0.644135	0.643857	0.644427	0.643261			11.5499	0.642608	0.644064	0.645359	0.643354	0.642644	0.643909	0.644891	0.642915	0.644212	0.642441
	11.6244	0.644756	0.642471	0.641601	0.64361	0.64238	0.642492	0.64167	0.643189	0.641111	0.641695	0.64039	0.642523	0.642379	0.64239	0.64121	0.6443			11.6244	0.644114	0.645348	0.646622	0.643459	0.642974	0.643015	0.64234	0.643435	0.643593	0.64426	0.643073	0.642812	0.643463	0.642555	0.643617	0.64345			11.6244	0.643078	0.644217	0.6445	0.642759	0.642942	0.642495	0.644637	0.642044	0.643758	0.642053
	11.6989	0.644289	0.640993	0.641767	0.642615	0.642517	0.642253	0.640913	0.64231	0.640372	0.641983	0.640878	0.641665	0.642244	0.641751	0.641153	0.644129			11.6989	0.64404	0.644982	0.644985	0.643104	0.642701	0.643928	0.642097	0.642109	0.642774	0.643237	0.642636	0.642625	0.643029	0.642318	0.64401	0.642297			11.6989	0.642332	0.643236	0.643353	0.643056	0.641955	0.642933	0.644531	0.642041	0.643159	0.641575
	11.7735	0.644148	0.640765	0.641012	0.642539	0.641584	0.641587	0.641526	0.642012	0.640074	0.640957	0.640713	0.642423	0.642649	0.641636	0.641064	0.643596			11.7735	0.643482	0.64486	0.644351	0.643239	0.641713	0.642954	0.642076	0.642433	0.643434	0.643098	0.64252	0.643055	0.643333	0.641198	0.643652	0.642596			11.7735	0.642327	0.643019	0.643686	0.642754	0.641238	0.64187	0.644054	0.641219	0.642835	0.641554
	11.848	0.642979	0.640384	0.640738	0.641945	0.641794	0.641017	0.640753	0.641127	0.64051	0.640982	0.640417	0.641565	0.641845	0.640941	0.640936	0.642279			11.848	0.643613	0.644494	0.6446	0.642292	0.641906	0.642634	0.641736	0.641339	0.642018	0.642513	0.641857	0.642418	0.643062	0.64132	0.644256	0.642455			11.848	0.641331	0.642558	0.643138	0.642637	0.640961	0.641846	0.643596	0.641096	0.641563	0.64132
	11.9225	0.643095	0.640899	0.640434	0.641681	0.641748	0.641021	0.641036	0.641951	0.640312	0.640054	0.640174	0.641219	0.641483	0.640274	0.639769	0.642788			11.9225	0.643431	0.643961	0.644	0.642475	0.642082	0.641658	0.64147	0.641778	0.64268	0.642231	0.641818	0.641747	0.642473	0.642173	0.642651	0.641136			11.9225	0.64101	0.642875	0.642941	0.641569	0.641371	0.641697	0.643014	0.641032	0.641763	0.64043
	11.997	0.642622	0.640183	0.639382	0.64073	0.64101	0.640378	0.640042	0.641036	0.639619	0.639829	0.638502	0.640189	0.640903	0.639984	0.639463	0.64244			11.997	0.642304	0.643279	0.644312	0.642182	0.640856	0.642066	0.640402	0.641093	0.642049	0.642268	0.641315	0.642012	0.641895	0.640765	0.642049	0.641574			11.997	0.641339	0.641864	0.642503	0.640519	0.640212	0.640434	0.642918	0.640342	0.642086	0.639824
	12.0715	0.642339	0.639674	0.639191	0.640417	0.640354	0.640202	0.640794	0.641441	0.639493	0.639024	0.638503	0.640533	0.641029	0.639356	0.639313	0.642101			12.0715	0.641534	0.643233	0.643524	0.641397	0.64159	0.641402	0.640594	0.639637	0.641883	0.641383	0.641267	0.640808	0.641292	0.640887	0.642566	0.640905			12.0715	0.641152	0.641072	0.641358	0.64101	0.639855	0.640525	0.642152	0.640443	0.641586	0.640333
	12.146	0.642339	0.639516	0.639742	0.640409	0.640127	0.640547	0.639425	0.640322	0.638345	0.639512	0.638748	0.64018	0.640467	0.639453	0.638831	0.641336			12.146	0.641974	0.642581	0.643176	0.641341	0.640279	0.641	0.64111	0.640014	0.641784	0.640092	0.640408	0.640735	0.640777	0.639756	0.641907	0.640785			12.146	0.640869	0.640939	0.641059	0.64065	0.640206	0.639981	0.641316	0.639373	0.641297	0.639164
	12.2206	0.642392	0.638565	0.638412	0.639309	0.63917	0.639863	0.638924	0.64009	0.637943	0.639754	0.637903	0.639554	0.640574	0.63865	0.638197	0.641177			12.2206	0.641605	0.642452	0.642644	0.641672	0.640673	0.641238	0.639395	0.639911	0.640761	0.640197	0.640872	0.640746	0.640447	0.63919	0.641466	0.640216			12.2206	0.641223	0.641456	0.641642	0.640877	0.638984	0.639909	0.642198	0.639319	0.640885	0.639755
	12.2951	0.642052	0.638856	0.638208	0.638955	0.63887	0.639672	0.637909	0.640261	0.637273	0.638369	0.637652	0.639146	0.639914	0.637678	0.638245	0.641343			12.2951	0.641534	0.642245	0.642695	0.640803	0.639739	0.641011	0.63901	0.639336	0.640698	0.640139	0.640296	0.64017	0.639758	0.639236	0.641174	0.639919			12.2951	0.63974	0.640911	0.641266	0.640159	0.639632	0.639307	0.641134	0.6392	0.64053	0.63963
	12.3696	0.641248	0.638261	0.63775	0.638899	0.639205	0.639415	0.638255	0.639627	0.63781	0.638102	0.637831	0.638994	0.639795	0.637946	0.637464	0.641195			12.3696	0.64059	0.641302	0.641922	0.640467	0.63863	0.640576	0.639409	0.638944	0.641138	0.639339	0.64026	0.639763	0.640761	0.639361	0.640399	0.639448			12.3696	0.639995	0.641143	0.641015	0.639618	0.638753	0.638692	0.641321	0.638808	0.639982	0.639361
	12.4441	0.64133	0.638566	0.638228	0.638926	0.639152	0.639261	0.637598	0.639124	0.636731	0.638431	0.637073	0.639138	0.639558	0.638053	0.637419	0.6404			12.4441	0.641405	0.642055	0.641237	0.640072	0.63931	0.639207	0.638774	0.638484	0.640555	0.639405	0.639007	0.639168	0.64023	0.638536	0.641105	0.639473			12.4441	0.639454	0.64014	0.640077	0.639622	0.637799	0.638583	0.640936	0.638465	0.639405	0.637994
	12.5186	0.641184	0.638049	0.63705	0.638432	0.638978	0.637909	0.637721	0.638061	0.637054	0.637553	0.636964	0.638115	0.639239	0.637281	0.63779	0.640089			12.5186	0.64005	0.641438	0.641167	0.639491	0.638667	0.640081	0.638918	0.638804	0.640624	0.639759	0.639035	0.638689	0.6402	0.63937	0.639773	0.639409			12.5186	0.639533	0.640441	0.639996	0.639031	0.638562	0.638686	0.639518	0.637772	0.63883	0.63771
	12.5931	0.639841	0.637147	0.637423	0.638801	0.637933	0.637293	0.637307	0.638337	0.636179	0.636676	0.636046	0.638149	0.638078	0.636983	0.637111	0.639857			12.5931	0.640142	0.64018	0.641712	0.638707	0.638998	0.640042	0.638186	0.638505	0.639859	0.639076	0.63916	0.63923	0.639209	0.638493	0.640405	0.638813			12.5931	0.63851	0.640069	0.640105	0.638335	0.638386	0.63856	0.640334	0.63727	0.639628	0.637723
	12.6677	0.63992	0.637525	0.637078	0.638349	0.637762	0.637564	0.636832	0.638293	0.635958	0.637069	0.63626	0.637701	0.638056	0.636264	0.636266	0.639382			12.6677	0.639495	0.640401	0.640816	0.638604	0.638379	0.638985	0.637712	0.63797	0.639222	0.638498	0.638596	0.639176	0.638491	0.637327	0.640049	0.637824			12.6677	0.63858	0.639067	0.639726	0.63845	0.637297	0.637841	0.639729	0.6381	0.638788	0.636662
	12.7422	0.640191	0.637022	0.636552	0.637872	0.637346	0.637283	0.637418	0.638202	0.635481	0.636931	0.634224	0.63728	0.637768	0.636675	0.637012	0.639693			12.7422	0.639326	0.640256	0.640247	0.638847	0.638071	0.638915	0.638089	0.63803	0.639044	0.638202	0.638678	0.637836	0.638482	0.637912	0.63877	0.638115			12.7422	0.638433	0.638995	0.639004	0.637758	0.637724	0.637626	0.639356	0.637394	0.638482	0.636969
	12.8167	0.639371	0.63672	0.6367	0.637812	0.637738	0.636603	0.636685	0.63721	0.636413	0.637206	0.634843	0.636961	0.637337	0.636406	0.636042	0.63906			12.8167	0.639135	0.639487	0.640633	0.638103	0.637869	0.638359	0.637165	0.637082	0.638661	0.637783	0.637897	0.6375	0.638082	0.637462	0.638724	0.637974			12.8167	0.637376	0.638881	0.638838	0.637961	0.636449	0.63709	0.639187	0.637176	0.63849	0.636025
	12.8912	0.639521	0.635946	0.635878	0.637371	0.636761	0.636611	0.636421	0.636703	0.635283	0.63617	0.634094	0.636907	0.636805	0.635988	0.635387	0.638652			12.8912	0.638011	0.639614	0.639515	0.638903	0.637607	0.637923	0.63755	0.637498	0.638703	0.638223	0.637509	0.637618	0.637851	0.636748	0.637905	0.637477			12.8912	0.637858	0.638315	0.638659	0.637435	0.637321	0.637392	0.638801	0.636207	0.638134	0.636274
	12.9657	0.639021	0.636061	0.635968	0.637677	0.636681	0.635914	0.635116	0.636505	0.634687	0.635838	0.634869	0.636656	0.636712	0.635388	0.635145	0.638575			12.9657	0.637777	0.639307	0.639738	0.638549	0.63745	0.63793	0.636894	0.636679	0.638511	0.637643	0.637197	0.637162	0.637763	0.636679	0.638719	0.637517			12.9657	0.637132	0.637727	0.638669	0.637728	0.636729	0.636369	0.638328	0.636729	0.638221	0.635985
	13.0402	0.63812	0.635207	0.635633	0.636213	0.636423	0.635899	0.635331	0.63627	0.634824	0.634575	0.633939	0.636099	0.637127	0.635408	0.635312	0.637011			13.0402	0.638497	0.639295	0.639014	0.637776	0.63765	0.637356	0.636216	0.636378	0.638134	0.636972	0.636951	0.636726	0.636925	0.636124	0.638015	0.637262			13.0402	0.636702	0.638273	0.6382	0.637205	0.635995	0.636716	0.638457	0.635865	0.637676	0.634838
	13.1147	0.637934	0.635318	0.635174	0.636294	0.63538	0.635885	0.634681	0.63601	0.634806	0.634947	0.634071	0.63607	0.636527	0.634716	0.633885	0.637475			13.1147	0.637701	0.639046	0.639669	0.637661	0.637344	0.637377	0.636357	0.636107	0.636762	0.637226	0.636744	0.636748	0.636494	0.636	0.637755	0.63664			13.1147	0.637129	0.637931	0.638254	0.636148	0.635687	0.63618	0.637837	0.635337	0.636488	0.634714
	13.1893	0.637971	0.635044	0.634903	0.636134	0.635332	0.635083	0.634732	0.635918	0.63349	0.634407	0.633919	0.635873	0.635579	0.634472	0.634706	0.638036			13.1893	0.636773	0.638682	0.63838	0.636938	0.636866	0.636145	0.636264	0.636158	0.637218	0.636858	0.636715	0.636426	0.636338	0.636337	0.636921	0.63622			13.1893	0.636279	0.637146	0.637321	0.636631	0.634967	0.635785	0.637946	0.635084	0.637272	0.635098
	13.2638	0.637912	0.634906	0.634412	0.635452	0.634911	0.635857	0.634833	0.635682	0.633207	0.634571	0.633581	0.635291	0.634997	0.634937	0.634181	0.637357			13.2638	0.637715	0.637813	0.63847	0.636897	0.636729	0.636634	0.635591	0.635875	0.636489	0.637128	0.63523	0.636301	0.636629	0.635978	0.637112	0.635357			13.2638	0.636621	0.63719	0.637184	0.636287	0.635669	0.635901	0.637236	0.635585	0.636854	0.635008
	13.3383	0.637467	0.634153	0.634226	0.635164	0.635033	0.634934	0.633866	0.635213	0.633176	0.633885	0.632715	0.63561	0.635817	0.633754	0.63357	0.637558			13.3383	0.637955	0.637345	0.638326	0.636307	0.636299	0.635665	0.63566	0.635992	0.636848	0.637095	0.636008	0.635514	0.635566	0.635607	0.637248	0.635168			13.3383	0.63556	0.636874	0.637293	0.636463	0.63456	0.635687	0.637558	0.634962	0.636664	0.633663
	13.4128	0.637072	0.633297	0.633746	0.63535	0.634684	0.634142	0.633884	0.635332	0.633128	0.634445	0.632686	0.634613	0.634768	0.634283	0.633781	0.635728			13.4128	0.637202	0.637846	0.638275	0.636454	0.635733	0.636541	0.635156	0.63538	0.636222	0.635849	0.636073	0.635309	0.636395	0.635355	0.636959	0.635337			13.4128	0.635301	0.63659	0.636694	0.63634	0.634008	0.635307	0.636461	0.634384	0.636128	0.63416
	13.4873	0.637316	0.633398	0.634588	0.635332	0.63408	0.634169	0.633653	0.635305	0.633026	0.633634	0.63247	0.634305	0.635165	0.633199	0.63357	0.636917			13.4873	0.636539	0.637918	0.637706	0.635656	0.635098	0.635969	0.634062	0.634104	0.635845	0.635376	0.63594	0.635476	0.635733	0.634829	0.636508	0.634434			13.4873	0.63485	0.636139	0.636559	0.635796	0.634163	0.63457	0.636383	0.634512	0.63662	0.633537
	13.5618	0.636605	0.634111	0.633736	0.634697	0.634095	0.634054	0.633021	0.634331	0.632566	0.632933	0.632405	0.633339	0.633785	0.633438	0.633575	0.635973			13.5618	0.63666	0.636875	0.637228	0.635978	0.634818	0.634917	0.634613	0.634619	0.635353	0.635308	0.635591	0.634814	0.635532	0.634347	0.636438	0.634174			13.5618	0.634584	0.635495	0.636256	0.636027	0.634615	0.634234	0.636046	0.633797	0.635897	0.63318
	13.6364	0.637082	0.633045	0.633868	0.634475	0.633672	0.633212	0.633242	0.633768	0.631872	0.63377	0.632154	0.633632	0.634315	0.632911	0.632585	0.635638			13.6364	0.636685	0.636832	0.637255	0.636485	0.635314	0.635353	0.634565	0.634219	0.634994	0.634798	0.635094	0.635009	0.634617	0.634236	0.63659	0.634464			13.6364	0.634799	0.635879	0.63638	0.634551	0.63422	0.633811	0.63576	0.63349	0.635765	0.633595
	13.7109	0.636629	0.633528	0.633567	0.634502	0.633999	0.633104	0.632764	0.633684	0.632636	0.632728	0.632112	0.633775	0.634541	0.632575	0.632364	0.635763			13.7109	0.635289	0.637494	0.636415	0.635126	0.634639	0.634454	0.634128	0.634297	0.634572	0.635338	0.634809	0.634429	0.634493	0.634075	0.636517	0.634939			13.7109	0.634415	0.63461	0.635924	0.634887	0.63295	0.633735	0.635902	0.633021	0.634914	0.632159
	13.7854	0.63627	0.632997	0.632002	0.634597	0.632848	0.633207	0.632631	0.633062	0.632383	0.63256	0.631219	0.632984	0.632951	0.631858	0.632116	0.634808			13.7854	0.634927	0.636607	0.636884	0.634504	0.634901	0.634668	0.633507	0.633685	0.634985	0.63421	0.63453	0.633731	0.634626	0.633385	0.634976	0.634359			13.7854	0.634014	0.634966	0.635462	0.634214	0.632753	0.633719	0.635871	0.633181	0.635349	0.633113
	13.8599	0.635287	0.632111	0.632771	0.633311	0.633221	0.632905	0.632214	0.63269	0.63268	0.632835	0.631367	0.632807	0.633098	0.631802	0.632148	0.63481			13.8599	0.635397	0.636854	0.636178	0.63512	0.634069	0.635046	0.633405	0.633752	0.634721	0.633901	0.634604	0.633884	0.633993	0.633458	0.634779	0.63413			13.8599	0.634251	0.635078	0.634943	0.633545	0.632667	0.633684	0.635106	0.633467	0.635231	0.632482
	13.9344	0.635059	0.632012	0.632119	0.633766	0.633103	0.633084	0.632391	0.633307	0.631951	0.632865	0.631661	0.633414	0.632992	0.631486	0.630644	0.634538			13.9344	0.636096	0.63598	0.63534	0.635503	0.634009	0.634743	0.633396	0.633226	0.63499	0.634138	0.633867	0.633557	0.633578	0.633471	0.635389	0.633994			13.9344	0.634422	0.634615	0.634981	0.6332	0.632358	0.632449	0.635271	0.632686	0.63449	0.631813
	14.0089	0.635149	0.632564	0.63239	0.632643	0.633041	0.633186	0.631178	0.63283	0.631261	0.631613	0.631064	0.63317	0.632369	0.631632	0.631564	0.634687			14.0089	0.635146	0.635918	0.636508	0.634685	0.633659	0.633803	0.633118	0.633005	0.634774	0.633532	0.633556	0.632928	0.634117	0.632389	0.634796	0.633366			14.0089	0.633578	0.63393	0.635788	0.633597	0.632442	0.632398	0.634868	0.632806	0.634704	0.632398
	14.0834	0.635223	0.6316	0.632247	0.632587	0.632575	0.632299	0.630385	0.63258	0.631375	0.631599	0.630347	0.632353	0.632172	0.631613	0.631061	0.635145			14.0834	0.635211	0.635457	0.635549	0.634104	0.632614	0.634296	0.632921	0.633235	0.634153	0.633688	0.633258	0.632888	0.6336	0.632393	0.633733	0.633713			14.0834	0.633451	0.634552	0.634955	0.633027	0.632296	0.632446	0.634181	0.632957	0.634576	0.631786
	14.158	0.635382	0.632092	0.631204	0.632334	0.632167	0.63172	0.630257	0.632272	0.630864	0.631354	0.630265	0.631764	0.631914	0.630852	0.63077	0.634003			14.158	0.63444	0.63551	0.636066	0.633369	0.633949	0.63345	0.633007	0.632545	0.634427	0.633148	0.633074	0.63279	0.633392	0.633072	0.633925	0.633256			14.158	0.63255	0.63393	0.633931	0.632914	0.631518	0.631745	0.634088	0.632588	0.6337	0.632052
	14.2325	0.63521	0.63126	0.63172	0.632532	0.631779	0.632407	0.630282	0.631892	0.630999	0.631309	0.629704	0.632057	0.630813	0.631069	0.630555	0.633859			14.2325	0.633767	0.635075	0.635602	0.63343	0.633265	0.633559	0.632291	0.631935	0.634002	0.633856	0.633438	0.632663	0.632435	0.632531	0.633677	0.632313			14.2325	0.63285	0.633054	0.634169	0.632893	0.630933	0.633043	0.634463	0.632068	0.633791	0.631424
	14.307	0.63498	0.630942	0.631148	0.631925	0.631533	0.631852	0.630104	0.632104	0.630085	0.630685	0.62918	0.631042	0.632207	0.630812	0.630651	0.633436			14.307	0.634266	0.635102	0.63448	0.633297	0.633011	0.633249	0.63205	0.6324	0.633316	0.632414	0.63263	0.632343	0.633327	0.631392	0.633683	0.632979			14.307	0.631659	0.633021	0.633719	0.632346	0.630698	0.631575	0.633231	0.632052	0.633383	0.631248
	14.3815	0.634579	0.630701	0.630178	0.631813	0.631771	0.631406	0.62994	0.631451	0.629413	0.630563	0.629185	0.630926	0.632091	0.63025	0.629854	0.633556			14.3815	0.633976	0.634866	0.634973	0.632391	0.632146	0.633075	0.631007	0.632568	0.633354	0.632523	0.632333	0.631745	0.632376	0.632098	0.63356	0.632942			14.3815	0.632471	0.633669	0.634015	0.631972	0.630439	0.631244	0.633578	0.632603	0.63303	0.630154
	14.456	0.634119	0.630967	0.631241	0.631754	0.631069	0.631276	0.629319	0.63091	0.629596	0.630618	0.629332	0.630431	0.631608	0.63046	0.630072	0.632783			14.456	0.633558	0.635033	0.63458	0.632769	0.632674	0.632403	0.63197	0.631761	0.632708	0.63182	0.632378	0.631867	0.632184	0.63186	0.633196	0.631979			14.456	0.631907	0.63344	0.633582	0.631691	0.63096	0.631168	0.633254	0.631961	0.632348	0.629869
	14.5305	0.633958	0.630841	0.630546	0.631184	0.630262	0.630919	0.62955	0.631081	0.629228	0.629622	0.628967	0.630624	0.631191	0.62972	0.629536	0.63219			14.5305	0.632961	0.634853	0.633825	0.632057	0.631113	0.631555	0.631529	0.631931	0.633188	0.6315	0.632057	0.631945	0.632256	0.631803	0.632601	0.63195			14.5305	0.631759	0.633135	0.633654	0.630746	0.630044	0.630766	0.632902	0.630764	0.632085	0.630174
	14.6051	0.633094	0.630512	0.630143	0.630876	0.630862	0.63113	0.629154	0.630073	0.628563	0.628984	0.62914	0.631011	0.630807	0.630089	0.629118	0.632324			14.6051	0.632538	0.634465	0.633755	0.632272	0.632044	0.631781	0.630474	0.631324	0.632288	0.63153	0.631834	0.630549	0.632067	0.631213	0.632812	0.631089			14.6051	0.631711	0.632456	0.63306	0.631053	0.630944	0.63074	0.632689	0.630946	0.632161	0.628941
	14.6796	0.633049	0.629862	0.630129	0.63125	0.630507	0.631346	0.62974	0.631273	0.629127	0.62913	0.628357	0.63033	0.630994	0.629402	0.629269	0.632493			14.6796	0.633109	0.63442	0.633763	0.631336	0.63223	0.631424	0.631088	0.630715	0.632737	0.632034	0.632258	0.631005	0.631177	0.631164	0.632555	0.631014			14.6796	0.63121	0.632074	0.632712	0.630712	0.63026	0.630637	0.632413	0.631454	0.632018	0.630492
	14.7541	0.632459	0.629338	0.630015	0.631126	0.630197	0.630999	0.629254	0.630939	0.629046	0.628936	0.628421	0.630243	0.630376	0.629402	0.628705	0.632427			14.7541	0.632045	0.63442	0.633834	0.632154	0.631877	0.631985	0.631294	0.63083	0.632034	0.63141	0.631312	0.63094	0.631506	0.630396	0.632063	0.631141			14.7541	0.631472	0.63219	0.632752	0.630807	0.630506	0.630361	0.631976	0.630589	0.631072	0.629878
	14.8286	0.632499	0.629635	0.629596	0.630536	0.629565	0.629915	0.628596	0.630149	0.628402	0.629315	0.627373	0.629681	0.630529	0.629633	0.629046	0.631873			14.8286	0.632535	0.63335	0.63334	0.631774	0.630629	0.63154	0.630272	0.630728	0.632786	0.631272	0.631564	0.630829	0.631271	0.63025	0.632205	0.630658			14.8286	0.630487	0.631909	0.632527	0.63073	0.629832	0.630408	0.632056	0.630641	0.63194	0.6296
	14.9031	0.632219	0.628806	0.629644	0.630192	0.62991	0.63038	0.628265	0.629858	0.628043	0.628349	0.627498	0.629441	0.629416	0.628419	0.629018	0.63169			14.9031	0.632284	0.632893	0.633003	0.631613	0.630962	0.631381	0.630821	0.630535	0.63129	0.630598	0.630598	0.630171	0.631278	0.630822	0.632247	0.63052			14.9031	0.630795	0.631424	0.632051	0.63088	0.629608	0.629899	0.632297	0.629922	0.630986	0.628648
	14.9776	0.631939	0.62945	0.630244	0.629896	0.629498	0.629405	0.628098	0.63024	0.628199	0.628706	0.627902	0.628936	0.629953	0.628857	0.627765	0.631362			14.9776	0.632428	0.633522	0.633346	0.630856	0.63045	0.631243	0.630062	0.630462	0.631767	0.631204	0.63098	0.630268	0.630298	0.630447	0.631066	0.629445			14.9776	0.6305	0.631014	0.632143	0.63069	0.629756	0.630669	0.631431	0.62985	0.631389	0.628575
	15.0522	0.632469	0.628949	0.62883	0.629258	0.629299	0.629968	0.628139	0.629942	0.627602	0.627609	0.627363	0.628897	0.629096	0.628119	0.628004	0.631821			15.0522	0.632025	0.632853	0.632954	0.630802	0.629913	0.630451	0.629344	0.630073	0.63161	0.630454	0.630206	0.630802	0.629945	0.629345	0.631321	0.629766			15.0522	0.630444	0.630961	0.632571	0.630006	0.629428	0.630395	0.631884	0.629723	0.6313	0.627661
	15.1267	0.632625	0.629093	0.629179	0.628943	0.628818	0.629344	0.627805	0.629144	0.627331	0.627738	0.626897	0.628283	0.629571	0.627549	0.628643	0.631622			15.1267	0.63082	0.633395	0.633567	0.630649	0.630221	0.631002	0.629557	0.628923	0.631633	0.630291	0.630811	0.630202	0.630892	0.629429	0.630781	0.629915			15.1267	0.629594	0.63101	0.631692	0.630071	0.629378	0.630162	0.631631	0.629391	0.630947	0.628788
	15.2012	0.63259	0.628226	0.62862	0.629395	0.628856	0.628788	0.627474	0.628918	0.627735	0.627916	0.627438	0.62885	0.629056	0.62819	0.627361	0.631058			15.2012	0.631877	0.632944	0.632815	0.630284	0.629931	0.630868	0.629055	0.629358	0.630686	0.630643	0.630268	0.630384	0.630449	0.630228	0.631229	0.629544			15.2012	0.629453	0.630399	0.631364	0.630001	0.628755	0.629329	0.631076	0.62965	0.630042	0.627927
	15.2757	0.632226	0.627937	0.62882	0.62953	0.628577	0.629226	0.627463	0.628503	0.627018	0.627659	0.626401	0.628408	0.628872	0.627248	0.627542	0.630763			15.2757	0.631488	0.632799	0.632522	0.630516	0.629904	0.630232	0.630018	0.629293	0.63148	0.630855	0.630252	0.629849	0.629521	0.629285	0.631196	0.629529			15.2757	0.629877	0.630425	0.630963	0.629144	0.629022	0.62943	0.631388	0.629155	0.630455	0.628006
	15.3502	0.631137	0.628575	0.62835	0.629923	0.628952	0.627869	0.628363	0.629205	0.626563	0.627124	0.625925	0.627821	0.628418	0.627788	0.627124	0.63055			15.3502	0.631029	0.632329	0.632436	0.630108	0.629999	0.629961	0.628878	0.629243	0.630113	0.629522	0.629399	0.629303	0.630063	0.629245	0.631025	0.62959			15.3502	0.628926	0.630016	0.630791	0.629392	0.628637	0.629436	0.630841	0.628752	0.630827	0.628534
	15.4247	0.631496	0.627992	0.628191	0.628677	0.628808	0.628557	0.627016	0.62904	0.626768	0.626873	0.62617	0.628178	0.628793	0.626936	0.626933	0.630163			15.4247	0.631248	0.632177	0.632104	0.629459	0.629206	0.628976	0.62839	0.628466	0.630984	0.629799	0.630495	0.629052	0.629577	0.629276	0.629931	0.629423			15.4247	0.630042	0.629708	0.631367	0.629366	0.628465	0.62886	0.629941	0.628755	0.629652	0.627871
	15.4992	0.630758	0.62804	0.62741	0.628877	0.627893	0.628012	0.626348	0.627914	0.626239	0.627034	0.626448	0.628463	0.629236	0.626865	0.626995	0.629905			15.4992	0.630634	0.631821	0.632796	0.629565	0.629913	0.62978	0.627804	0.628848	0.630455	0.628998	0.62986	0.628623	0.628958	0.627883	0.630105	0.62892			15.4992	0.628526	0.629303	0.630537	0.628751	0.628032	0.627913	0.629855	0.62779	0.629589	0.627037
	15.5738	0.631548	0.627123	0.627267	0.628437	0.627879	0.627747	0.626471	0.627501	0.625951	0.626819	0.626145	0.627946	0.628787	0.626734	0.62659	0.630145			15.5738	0.63089	0.632124	0.631567	0.629258	0.629178	0.629746	0.628469	0.628953	0.62988	0.629047	0.629033	0.628419	0.628662	0.628478	0.629995	0.628973			15.5738	0.628381	0.629926	0.630409	0.629066	0.628334	0.627669	0.629853	0.6283	0.629594	0.626976
	15.6483	0.629463	0.627301	0.627824	0.627819	0.627742	0.627668	0.626233	0.627529	0.626125	0.627567	0.625666	0.62799	0.627941	0.626348	0.626341	0.629599			15.6483	0.630423	0.631779	0.631716	0.629306	0.628592	0.629332	0.628003	0.628206	0.630055	0.628865	0.628755	0.628581	0.628034	0.628198	0.630026	0.628397			15.6483	0.628075	0.628984	0.630696	0.627995	0.628292	0.627679	0.63043	0.627722	0.629438	0.626223
	15.7228	0.63056	0.626967	0.627939	0.628288	0.627848	0.627326	0.625903	0.626598	0.625692	0.626091	0.625426	0.627715	0.627485	0.626908	0.626428	0.629838			15.7228	0.630349	0.631738	0.630729	0.629097	0.62846	0.628497	0.628159	0.62838	0.629717	0.62937	0.629515	0.628407	0.628683	0.627189	0.62996	0.628243			15.7228	0.62857	0.629405	0.629856	0.628127	0.627639	0.627905	0.630007	0.628224	0.629462	0.626611
	15.7973	0.630854	0.627408	0.626899	0.627984	0.627407	0.626893	0.625885	0.627086	0.625403	0.627019	0.624957	0.627913	0.627502	0.6262	0.626254	0.629525			15.7973	0.630625	0.63172	0.631245	0.629115	0.628126	0.628632	0.628026	0.628282	0.630333	0.628807	0.628626	0.627958	0.628364	0.627191	0.629441	0.628335			15.7973	0.628341	0.629069	0.629689	0.628487	0.627147	0.628088	0.629871	0.62725	0.628716	0.626706
	15.8718	0.630542	0.627191	0.627266	0.627505	0.627095	0.627116	0.625281	0.626989	0.624874	0.626029	0.624934	0.627291	0.627258	0.626243	0.625832	0.629181			15.8718	0.630427	0.630775	0.631073	0.628546	0.627682	0.628662	0.628594	0.627017	0.629088	0.628058	0.628319	0.628654	0.627761	0.627111	0.629343	0.627665			15.8718	0.628001	0.629188	0.630325	0.627996	0.627212	0.628001	0.629029	0.627455	0.628663	0.626256
	15.9463	0.630258	0.626688	0.626909	0.62718	0.627601	0.62718	0.625358	0.627429	0.624768	0.625673	0.624811	0.627068	0.627275	0.625212	0.625862	0.628987			15.9463	0.629533	0.631377	0.631196	0.629252	0.628296	0.628829	0.628408	0.627976	0.629092	0.628124	0.628121	0.627254	0.62864	0.627395	0.629598	0.628445			15.9463	0.62769	0.62861	0.629992	0.627803	0.626725	0.627982	0.628577	0.6274	0.628305	0.625601
	16.0209	0.629537	0.625834	0.626511	0.627731	0.626691	0.625804	0.624767	0.626974	0.624841	0.626128	0.625153	0.627224	0.627305	0.625679	0.625618	0.628292			16.0209	0.629843	0.630419	0.630423	0.62787	0.628222	0.628164	0.627793	0.627605	0.628666	0.628133	0.627814	0.62758	0.62777	0.627122	0.628267	0.627061			16.0209	0.627722	0.628796	0.629257	0.627243	0.626472	0.626968	0.628835	0.626355	0.628554	0.626005
	16.0954	0.629476	0.62636	0.626636	0.626537	0.626571	0.627257	0.625433	0.627053	0.624593	0.625591	0.624165	0.626387	0.627244	0.625373	0.625603	0.628972			16.0954	0.629506	0.631009	0.6312	0.628206	0.628757	0.627902	0.628198	0.627417	0.628489	0.627774	0.628303	0.627387	0.628304	0.626672	0.628335	0.62719			16.0954	0.627852	0.628918	0.629187	0.627176	0.626251	0.627512	0.628792	0.626486	0.628095	0.625387
	16.1699	0.629476	0.626378	0.626182	0.62698	0.626193	0.62631	0.624601	0.626609	0.624216	0.625184	0.624133	0.626099	0.626549	0.625202	0.625188	0.628251			16.1699	0.628579	0.630699	0.630941	0.628529	0.627464	0.628628	0.628054	0.626435	0.627703	0.627222	0.627684	0.626811	0.62721	0.626335	0.628276	0.627061			16.1699	0.627161	0.628376	0.629505	0.62719	0.626754	0.627586	0.628209	0.626661	0.627694	0.625614
	16.2444	0.629424	0.626068	0.626302	0.626611	0.625623	0.626696	0.625166	0.626338	0.623723	0.625553	0.624568	0.626235	0.626763	0.624629	0.62484	0.627531			16.2444	0.6292	0.629603	0.630913	0.628243	0.628075	0.62792	0.627802	0.62646	0.627946	0.627289	0.628123	0.628045	0.627154	0.6268	0.62897	0.627133			16.2444	0.626509	0.628191	0.629497	0.627286	0.626691	0.627417	0.628601	0.627172	0.628037	0.625758
	16.3189	0.629357	0.625079	0.625946	0.626156	0.625989	0.625952	0.624993	0.625729	0.623351	0.625754	0.623842	0.626065	0.626477	0.62491	0.624826	0.627767			16.3189	0.628888	0.630013	0.629879	0.627668	0.626996	0.627611	0.626823	0.627033	0.628904	0.626648	0.627682	0.627215	0.627788	0.626519	0.627659	0.626834			16.3189	0.626167	0.628289	0.629216	0.626704	0.626162	0.62652	0.628196	0.626106	0.627385	0.624652
	16.3934	0.629361	0.625426	0.625701	0.625998	0.625391	0.62608	0.624765	0.626397	0.624025	0.624873	0.623411	0.62594	0.625723	0.624688	0.624187	0.627972			16.3934	0.628031	0.629772	0.630095	0.627199	0.627047	0.627196	0.626632	0.626384	0.627858	0.627094	0.627152	0.626595	0.627075	0.627178	0.628103	0.626981			16.3934	0.626531	0.628278	0.629111	0.626554	0.626113	0.626152	0.62804	0.626363	0.626789	0.624363
	16.4679	0.629169	0.62558	0.625952	0.625421	0.626072	0.625573	0.623658	0.626418	0.624288	0.625358	0.624626	0.625793	0.626231	0.624765	0.624736	0.628154			16.4679	0.628287	0.629319	0.62961	0.627688	0.627334	0.626873	0.627163	0.62621	0.62828	0.626259	0.627611	0.626479	0.627192	0.626563	0.627005	0.626059			16.4679	0.626035	0.627844	0.628537	0.626639	0.62656	0.626215	0.627214	0.625705	0.627291	0.624729
	16.5425	0.628993	0.624761	0.625246	0.625619	0.625724	0.625955	0.623599	0.626033	0.623983	0.624347	0.623964	0.625595	0.625376	0.624373	0.625218	0.627934			16.5425	0.628627	0.629192	0.629482	0.627318	0.626938	0.627388	0.626304	0.626375	0.628513	0.626581	0.62723	0.625712	0.626481	0.626681	0.628179	0.62637			16.5425	0.626007	0.627585	0.628565	0.62587	0.625291	0.626298	0.627802	0.625416	0.626976	0.624524
	16.617	0.629349	0.624735	0.624647	0.625584	0.625427	0.625844	0.624457	0.625748	0.623608	0.624365	0.62337	0.626273	0.625867	0.623433	0.624002	0.627572			16.617	0.628191	0.62981	0.629143	0.627434	0.626896	0.627405	0.626116	0.626345	0.627787	0.627443	0.626495	0.62623	0.626099	0.626769	0.627973	0.625898			16.617	0.626393	0.627455	0.627923	0.626498	0.625539	0.62572	0.627705	0.625878	0.626141	0.624372
	16.6915	0.628125	0.625941	0.625456	0.625213	0.62494	0.62461	0.624055	0.625859	0.623304	0.624149	0.62335	0.624968	0.625246	0.623545	0.624393	0.627372			16.6915	0.627415	0.628994	0.629847	0.626825	0.627267	0.62687	0.625653	0.625927	0.626763	0.625714	0.625856	0.626408	0.625189	0.62546	0.627189	0.626059			16.6915	0.625656	0.62723	0.628312	0.626465	0.624924	0.625155	0.627512	0.625386	0.626381	0.624393
	16.766	0.627928	0.624572	0.62527	0.625629	0.625162	0.62519	0.623095	0.624878	0.623545	0.623139	0.622428	0.625221	0.625763	0.623047	0.623511	0.626806			16.766	0.627519	0.628477	0.628613	0.626278	0.62606	0.626847	0.625829	0.625913	0.626923	0.626313	0.625715	0.626244	0.625905	0.624547	0.627396	0.625019			16.766	0.625618	0.626668	0.627603	0.62501	0.624817	0.625081	0.627513	0.625216	0.626082	0.624093
	16.8405	0.62815	0.624132	0.625231	0.625188	0.625092	0.624605	0.623053	0.625113	0.623759	0.623461	0.622556	0.625559	0.625839	0.624235	0.623324	0.626437			16.8405	0.628229	0.628085	0.628509	0.626543	0.626433	0.627516	0.625287	0.625304	0.62717	0.625691	0.626877	0.626097	0.625774	0.624817	0.626203	0.625263			16.8405	0.625492	0.626503	0.628489	0.626396	0.6256	0.625173	0.627021	0.624988	0.625705	0.624106
	16.915	0.62795	0.624498	0.624375	0.624668	0.625426	0.624313	0.623134	0.624828	0.62328	0.623946	0.622241	0.623774	0.625593	0.623835	0.623451	0.626619			16.915	0.627932	0.628365	0.629208	0.6271	0.625902	0.626366	0.625063	0.626088	0.626489	0.626295	0.62589	0.626148	0.625238	0.62539	0.627328	0.625208			16.915	0.625062	0.626353	0.627553	0.625069	0.625141	0.625151	0.62544	0.625281	0.626093	0.623605
	16.9896	0.627682	0.62382	0.624712	0.625156	0.625061	0.624643	0.622318	0.624119	0.622822	0.623723	0.622539	0.624626	0.62534	0.623746	0.623205	0.626816			16.9896	0.626983	0.628343	0.628852	0.626365	0.626563	0.626493	0.624308	0.625168	0.626519	0.626325	0.626043	0.625248	0.625364	0.624677	0.626519	0.625285			16.9896	0.62455	0.627171	0.628064	0.625486	0.624934	0.626045	0.626494	0.624308	0.626256	0.623397
	17.0641	0.627168	0.623622	0.623527	0.625438	0.624995	0.624321	0.623089	0.623913	0.622806	0.622834	0.622581	0.623984	0.624196	0.622306	0.623304	0.626978			17.0641	0.626984	0.62855	0.628759	0.626527	0.626403	0.626439	0.624474	0.624195	0.627187	0.625358	0.625654	0.626306	0.625173	0.624584	0.626166	0.624841			17.0641	0.6252	0.626896	0.627165	0.626036	0.624037	0.624748	0.626036	0.624766	0.625848	0.623794
	17.1386	0.62742	0.623296	0.624361	0.62469	0.625058	0.625065	0.622778	0.624134	0.622843	0.622403	0.622636	0.624301	0.624329	0.622713	0.623287	0.626741			17.1386	0.627754	0.628706	0.629075	0.626314	0.62551	0.625499	0.624528	0.624656	0.626415	0.625371	0.625688	0.625141	0.624795	0.624099	0.627172	0.624869			17.1386	0.62493	0.627163	0.627536	0.625237	0.625358	0.624707	0.625958	0.624553	0.625367	0.623686
	17.2131	0.62635	0.622627	0.622948	0.624081	0.624303	0.625374	0.623112	0.624335	0.623126	0.62246	0.621621	0.623139	0.624884	0.623059	0.623568	0.626119			17.2131	0.62673	0.628804	0.628536	0.625608	0.625856	0.625241	0.624336	0.625002	0.625801	0.625509	0.625176	0.625063	0.625548	0.62458	0.6261	0.624843			17.2131	0.62439	0.626423	0.627193	0.625486	0.62372	0.624579	0.626258	0.624713	0.625507	0.623352
	17.2876	0.627376	0.623639	0.623362	0.624541	0.624018	0.624438	0.622259	0.623739	0.622342	0.622242	0.621563	0.623032	0.624788	0.62265	0.622759	0.626542			17.2876	0.6261	0.628067	0.628425	0.626059	0.625436	0.626129	0.624466	0.624573	0.626196	0.625829	0.624771	0.624823	0.624364	0.623874	0.626036	0.624648			17.2876	0.624291	0.626525	0.626736	0.624431	0.623466	0.623565	0.625506	0.624554	0.624792	0.623253
	17.3621	0.627236	0.62325	0.623509	0.624403	0.623869	0.62391	0.621722	0.623938	0.621371	0.622321	0.622363	0.623373	0.624549	0.622308	0.623008	0.625811			17.3621	0.626745	0.628747	0.628037	0.625834	0.625084	0.625447	0.624542	0.623956	0.625933	0.625199	0.624573	0.624307	0.625324	0.622909	0.626067	0.624669			17.3621	0.624754	0.62613	0.626248	0.624324	0.623251	0.624378	0.625359	0.623691	0.625296	0.623164
	17.4367	0.626615	0.623205	0.624066	0.623902	0.623927	0.623076	0.621923	0.62351	0.621868	0.622659	0.621779	0.623946	0.624379	0.622006	0.622871	0.624924			17.4367	0.626001	0.627801	0.627477	0.62628	0.624957	0.625348	0.624546	0.62425	0.626433	0.625533	0.624814	0.624374	0.62389	0.624114	0.625556	0.626193			17.4367	0.624547	0.626095	0.626253	0.624485	0.62455	0.623537	0.62536	0.623826	0.62589	0.623014
	17.5112	0.626828	0.623909	0.622836	0.624777	0.623774	0.623302	0.622341	0.623782	0.621399	0.622508	0.621419	0.622893	0.624016	0.622331	0.62217	0.625727			17.5112	0.625788	0.627407	0.627779	0.626309	0.624561	0.625982	0.623648	0.623841	0.625587	0.624442	0.623789	0.624676	0.62445	0.623377	0.626416	0.624769			17.5112	0.624833	0.625916	0.626498	0.625034	0.624353	0.623984	0.625268	0.623797	0.624707	0.622672
	17.5857	0.626533	0.622943	0.623385	0.623516	0.623148	0.623506	0.621317	0.62314	0.621125	0.622535	0.620787	0.622094	0.6235	0.622026	0.622213	0.6262			17.5857	0.62588	0.627128	0.628181	0.625342	0.623953	0.625635	0.623729	0.62412	0.624955	0.624048	0.624974	0.624554	0.624647	0.623784	0.625617	0.624744			17.5857	0.624995	0.625492	0.626619	0.624473	0.62379	0.623232	0.625613	0.62356	0.62487	0.622822
	17.6602	0.627324	0.623107	0.622695	0.624017	0.623608	0.623966	0.621687	0.622656	0.621298	0.621947	0.621025	0.622849	0.623574	0.621375	0.622078	0.625358			17.6602	0.626293	0.627264	0.628413	0.625261	0.624825	0.624744	0.624648	0.62474	0.625361	0.624862	0.624312	0.624098	0.624102	0.623402	0.625611	0.624393			17.6602	0.624175	0.625288	0.626429	0.623843	0.623895	0.624041	0.624962	0.623253	0.624764	0.622137
	17.7347	0.626274	0.62293	0.62305	0.623309	0.622576	0.623171	0.622128	0.622529	0.621582	0.621831	0.620754	0.621942	0.623601	0.621921	0.622203	0.624984			17.7347	0.626091	0.627735	0.627317	0.624907	0.624512	0.625454	0.623335	0.62371	0.625	0.624312	0.624021	0.624407	0.624626	0.623389	0.625103	0.624256			17.7347	0.62415	0.62471	0.625618	0.624182	0.623028	0.623927	0.625436	0.623598	0.624044	0.622518
	17.8092	0.626363	0.622718	0.623058	0.623512	0.623473	0.622646	0.620746	0.623137	0.62098	0.620851	0.620975	0.622453	0.623482	0.621644	0.621868	0.624627			17.8092	0.626071	0.626718	0.627759	0.624901	0.62409	0.625013	0.6235	0.624242	0.624735	0.624474	0.624971	0.624098	0.624089	0.622506	0.625472	0.623857			17.8092	0.623798	0.624319	0.626245	0.624138	0.623259	0.623558	0.625934	0.623524	0.624667	0.622736
	17.8837	0.626071	0.623237	0.62272	0.623775	0.622912	0.623201	0.621517	0.622883	0.62116	0.621096	0.620651	0.622374	0.622633	0.620618	0.622057	0.625248			17.8837	0.626667	0.626838	0.628054	0.624664	0.624393	0.624586	0.623034	0.623414	0.625928	0.624419	0.62423	0.624396	0.624398	0.623098	0.625003	0.62465			17.8837	0.623501	0.624343	0.625874	0.623844	0.622895	0.623709	0.62522	0.623575	0.624291	0.622114
	17.9583	0.626237	0.622442	0.622195	0.622499	0.621949	0.623126	0.621366	0.622844	0.620247	0.620913	0.620439	0.621053	0.62301	0.621146	0.620918	0.624148			17.9583	0.625648	0.626881	0.627464	0.624391	0.623849	0.62472	0.623456	0.623319	0.624088	0.62344	0.623637	0.622877	0.623528	0.622282	0.624585	0.624459			17.9583	0.6233	0.624663	0.625763	0.623213	0.62317	0.622775	0.62524	0.622869	0.624631	0.622397
	18.0328	0.625129	0.622866	0.622968	0.623399	0.622209	0.623008	0.621486	0.622488	0.620289	0.620825	0.620626	0.622323	0.62245	0.62002	0.621064	0.624443			18.0328	0.625334	0.627122	0.626946	0.624588	0.624414	0.624467	0.623092	0.623889	0.624961	0.623556	0.623393	0.624481	0.623241	0.622712	0.623598	0.623951			18.0328	0.623777	0.624238	0.625999	0.623918	0.622662	0.623178	0.624855	0.622811	0.624595	0.621816
	18.1073	0.626266	0.622111	0.622692	0.622773	0.622038	0.62258	0.620982	0.62259	0.621066	0.621016	0.619479	0.621592	0.622556	0.620364	0.621184	0.623368			18.1073	0.624832	0.626725	0.626808	0.623614	0.623969	0.623355	0.623016	0.6232	0.624977	0.623536	0.623732	0.623947	0.623318	0.623054	0.623819	0.623155			18.1073	0.622725	0.623812	0.625631	0.623061	0.622337	0.623467	0.624179	0.622222	0.623823	0.621958
	18.1818	0.626085	0.621064	0.622595	0.622834	0.621667	0.622556	0.621006	0.622032	0.620589	0.620311	0.619491	0.621652	0.622546	0.620558	0.620993	0.62435			18.1818	0.625286	0.626727	0.626346	0.624326	0.623807	0.62352	0.622951	0.622781	0.624771	0.623407	0.623359	0.623475	0.623514	0.621503	0.62434	0.623479			18.1818	0.623073	0.623936	0.625907	0.62312	0.622989	0.623245	0.624542	0.622694	0.623792	0.621454
	18.2563	0.625565	0.622137	0.622853	0.622798	0.621432	0.622309	0.620288	0.621532	0.619611	0.620061	0.62	0.621136	0.622283	0.620567	0.620983	0.624317			18.2563	0.625383	0.626178	0.626063	0.623607	0.623578	0.622808	0.623116	0.62342	0.624499	0.623056	0.623316	0.623869	0.62326	0.622342	0.623911	0.623158			18.2563	0.622776	0.623528	0.625418	0.623029	0.62247	0.622863	0.62408	0.621996	0.623714	0.620738
	18.3308	0.625347	0.622287	0.621878	0.622961	0.621297	0.622246	0.620666	0.622656	0.619057	0.620628	0.618972	0.621759	0.622352	0.620109	0.62024	0.623773			18.3308	0.624925	0.626366	0.626258	0.623481	0.623796	0.623637	0.621738	0.622476	0.62436	0.623447	0.623657	0.622466	0.623286	0.622082	0.623988	0.623419			18.3308	0.623278	0.623553	0.625507	0.621855	0.622077	0.623687	0.623901	0.622511	0.623646	0.620895
	18.4054	0.625	0.621839	0.622831	0.6226	0.621481	0.621965	0.620096	0.621603	0.619818	0.620095	0.619389	0.621459	0.621901	0.620002	0.619996	0.623942			18.4054	0.625147	0.626149	0.626326	0.623645	0.623479	0.622519	0.622129	0.622139	0.623792	0.623556	0.623031	0.623273	0.622911	0.622157	0.623988	0.623065			18.4054	0.622576	0.62322	0.624783	0.622429	0.622761	0.622163	0.624316	0.622725	0.623154	0.621066
	18.4799	0.625075	0.621091	0.621975	0.622859	0.621798	0.621909	0.61969	0.622363	0.619163	0.620955	0.619541	0.621048	0.621288	0.620267	0.620282	0.622721			18.4799	0.624978	0.62656	0.62598	0.623655	0.623413	0.623278	0.622194	0.621532	0.62414	0.62251	0.622913	0.623188	0.622927	0.622262	0.623782	0.622802			18.4799	0.622287	0.623396	0.624834	0.622936	0.621756	0.623089	0.62399	0.622326	0.623316	0.621334
	18.5544	0.625436	0.62101	0.621683	0.622638	0.620795	0.621432	0.620158	0.621706	0.619317	0.620001	0.618765	0.621583	0.621952	0.619875	0.620192	0.623755			18.5544	0.624228	0.625907	0.625613	0.6237	0.623458	0.62357	0.622041	0.621831	0.624138	0.622107	0.622372	0.622862	0.622431	0.621858	0.62385	0.622347			18.5544	0.622281	0.623886	0.62475	0.622522	0.621478	0.62242	0.623901	0.622436	0.623695	0.620746
	18.6289	0.625125	0.620692	0.622059	0.622294	0.621582	0.622663	0.62062	0.622221	0.619981	0.620004	0.619424	0.62101	0.621963	0.620311	0.620033	0.623632			18.6289	0.62441	0.625508	0.62647	0.623139	0.623849	0.623351	0.621948	0.622096	0.624219	0.622412	0.622474	0.622328	0.622591	0.622326	0.62378	0.622254			18.6289	0.622387	0.622955	0.623912	0.622231	0.621447	0.621601	0.623875	0.622268	0.622814	0.620947
	18.7034	0.624691	0.621028	0.622116	0.621427	0.621609	0.621323	0.619769	0.622147	0.619387	0.620762	0.618315	0.620801	0.621411	0.620104	0.620244	0.623384			18.7034	0.62458	0.625543	0.625796	0.622602	0.622556	0.623267	0.621636	0.622402	0.623472	0.622561	0.621621	0.623039	0.622841	0.62182	0.623437	0.621964			18.7034	0.622173	0.623639	0.624222	0.622361	0.621498	0.620853	0.623186	0.622664	0.623989	0.620532
	18.7779	0.624169	0.620773	0.622108	0.622206	0.620971	0.621826	0.619898	0.621721	0.619562	0.620556	0.618631	0.621059	0.62092	0.620015	0.619421	0.623737			18.7779	0.6243	0.625737	0.625485	0.623103	0.623779	0.622876	0.621916	0.621592	0.623337	0.622011	0.621596	0.621848	0.62253	0.621618	0.623095	0.621571			18.7779	0.622001	0.623376	0.623786	0.621696	0.621735	0.622009	0.622822	0.621774	0.623445	0.620467
	18.8524	0.624186	0.620486	0.621318	0.621705	0.621655	0.621841	0.619774	0.621359	0.619127	0.619842	0.618498	0.621408	0.621024	0.620034	0.620326	0.623651			18.8524	0.623342	0.625443	0.625908	0.62278	0.622193	0.62296	0.621138	0.622556	0.62287	0.621722	0.622427	0.623318	0.622683	0.621681	0.623024	0.621784			18.8524	0.621733	0.622768	0.623738	0.62223	0.621523	0.621426	0.624025	0.621586	0.623471	0.620186
	18.927	0.624891	0.620545	0.622044	0.621922	0.621428	0.621255	0.619215	0.6217	0.619353	0.619744	0.618494	0.620626	0.621145	0.619188	0.618638	0.623054			18.927	0.623956	0.625441	0.625125	0.622201	0.622186	0.622862	0.621689	0.62188	0.623474	0.621741	0.621947	0.622063	0.622597	0.620545	0.622785	0.621945			18.927	0.621831	0.623544	0.623733	0.621425	0.620799	0.621669	0.62381	0.621198	0.622533	0.620176
	19.0015	0.624753	0.621201	0.620931	0.621908	0.620762	0.621175	0.619602	0.62104	0.619465	0.61983	0.618559	0.620462	0.620595	0.61899	0.61923	0.623223			19.0015	0.623558	0.624424	0.625485	0.622575	0.622491	0.622781	0.621536	0.62187	0.623043	0.621497	0.621779	0.622181	0.621855	0.621459	0.622847	0.621578			19.0015	0.621337	0.622694	0.623305	0.62199	0.621218	0.621311	0.622868	0.621089	0.62245	0.619721
	19.076	0.62371	0.620568	0.620836	0.622148	0.620765	0.621238	0.619246	0.620936	0.618815	0.619288	0.617779	0.62021	0.620228	0.619469	0.61927	0.622754			19.076	0.623142	0.625389	0.625187	0.622145	0.622533	0.622933	0.621541	0.621342	0.622836	0.622359	0.622199	0.62203	0.622525	0.620571	0.622471	0.621826			19.076	0.621819	0.623003	0.623937	0.621493	0.621224	0.621438	0.622487	0.621469	0.62235	0.619787
	19.1505	0.623674	0.620796	0.621576	0.620861	0.620163	0.620944	0.618718	0.620584	0.61902	0.619107	0.618619	0.620166	0.620574	0.619158	0.619267	0.622572			19.1505	0.623239	0.624968	0.624937	0.622399	0.621342	0.622953	0.620654	0.621406	0.623269	0.621991	0.621769	0.622017	0.621389	0.621062	0.622175	0.620881			19.1505	0.621137	0.623065	0.623945	0.62162	0.621399	0.620894	0.622779	0.620365	0.622423	0.620042
	19.225	0.624178	0.620145	0.620601	0.621236	0.621022	0.620717	0.61869	0.619697	0.618614	0.61884	0.61817	0.621058	0.620578	0.619188	0.619153	0.622579			19.225	0.623533	0.624866	0.625023	0.621678	0.621375	0.621961	0.620354	0.621312	0.622875	0.621296	0.621597	0.621848	0.621125	0.62078	0.622001	0.621437			19.225	0.621469	0.622526	0.62342	0.621398	0.621211	0.621255	0.62305	0.621413	0.622062	0.619008
	19.2995	0.624171	0.620377	0.621083	0.620915	0.620763	0.621296	0.618706	0.620561	0.618921	0.619417	0.617276	0.620149	0.620588	0.618652	0.618979	0.622313			19.2995	0.623823	0.625064	0.623935	0.622046	0.621048	0.622637	0.62023	0.620905	0.622774	0.621813	0.621206	0.62191	0.621882	0.620212	0.622079	0.62105			19.2995	0.62143	0.622578	0.623315	0.621216	0.61961	0.620693	0.622365	0.62101	0.622109	0.619291
	19.3741	0.623676	0.620473	0.620922	0.620927	0.621397	0.620717	0.618578	0.619927	0.618637	0.619263	0.616283	0.62011	0.620174	0.618684	0.619103	0.622608			19.3741	0.623938	0.624774	0.624742	0.62244	0.621136	0.622036	0.620173	0.621402	0.622536	0.621109	0.621506	0.62092	0.62136	0.620705	0.622138	0.620507			19.3741	0.62146	0.622386	0.623705	0.621031	0.620556	0.620433	0.622827	0.620561	0.62207	0.619362
	19.4486	0.623321	0.620929	0.619973	0.620952	0.620208	0.620292	0.618135	0.620255	0.618504	0.619119	0.617622	0.619647	0.620123	0.618641	0.619004	0.621656			19.4486	0.623567	0.625039	0.625473	0.622334	0.621835	0.622478	0.620487	0.620656	0.622592	0.62149	0.622147	0.621439	0.621026	0.620596	0.622937	0.621419			19.4486	0.6218	0.622514	0.623702	0.620465	0.620376	0.620417	0.622789	0.620614	0.622301	0.619296
	19.5231	0.623571	0.619865	0.620195	0.620459	0.620858	0.620567	0.618502	0.620123	0.6176	0.619375	0.617536	0.619977	0.620465	0.618185	0.61886	0.621854			19.5231	0.623452	0.624428	0.624567	0.621687	0.621567	0.621837	0.620446	0.620666	0.622374	0.620968	0.621542	0.62102	0.621165	0.620323	0.622149	0.621353			19.5231	0.621471	0.622332	0.623914	0.620544	0.619692	0.620462	0.622551	0.620376	0.62175	0.620446
	19.5976	0.622638	0.619952	0.620749	0.620522	0.619734	0.620732	0.61866	0.620302	0.617467	0.618642	0.616571	0.620229	0.619707	0.618137	0.618992	0.621943			19.5976	0.622747	0.624743	0.624519	0.622019	0.621606	0.62209	0.620965	0.620295	0.622379	0.620425	0.620721	0.621445	0.621985	0.62005	0.621999	0.620433			19.5976	0.621437	0.621988	0.623013	0.620771	0.620875	0.620693	0.622079	0.620693	0.621493	0.619672
	19.6721	0.623206	0.619622	0.619926	0.620568	0.620468	0.619251	0.61896	0.62047	0.618083	0.618441	0.617329	0.619214	0.620005	0.618152	0.618147	0.621844			19.6721	0.623167	0.624649	0.624748	0.622253	0.621764	0.621184	0.619936	0.620419	0.621602	0.620837	0.621096	0.621199	0.62122	0.620707	0.622335	0.619837			19.6721	0.621198	0.621506	0.622908	0.621611	0.620255	0.621192	0.622132	0.620274	0.621734	0.618821
	19.7466	0.623594	0.619612	0.620156	0.620351	0.61888	0.619759	0.61822	0.620037	0.61803	0.618594	0.617309	0.618892	0.619544	0.618063	0.618413	0.621738			19.7466	0.62334	0.624462	0.625022	0.622334	0.621776	0.621966	0.620455	0.62038	0.621562	0.620685	0.620612	0.62032	0.62103	0.620735	0.621907	0.620474			19.7466	0.620994	0.622711	0.622969	0.62058	0.620168	0.619921	0.621814	0.620074	0.622036	0.619159
	19.8211	0.623233	0.619265	0.619947	0.619913	0.619966	0.618934	0.618349	0.619774	0.618311	0.618792	0.616775	0.61916	0.619393	0.617936	0.618601	0.621354			19.8211	0.62227	0.624161	0.62421	0.621599	0.620923	0.620963	0.619951	0.620769	0.621726	0.620495	0.620355	0.620278	0.621116	0.620411	0.622414	0.621459			19.8211	0.620664	0.622757	0.623517	0.620263	0.61993	0.620301	0.621573	0.620578	0.621522	0.618713
	19.8957	0.622799	0.619553	0.619557	0.618826	0.620276	0.620159	0.618302	0.619955	0.617118	0.617945	0.616624	0.619344	0.620096	0.617017	0.618592	0.621956			19.8957	0.622022	0.623492	0.623938	0.621732	0.620997	0.621162	0.619761	0.620231	0.621793	0.620014	0.621003	0.620251	0.62045	0.619425	0.622252	0.620742			19.8957	0.620883	0.621363	0.623198	0.620535	0.62015	0.6195	0.621811	0.620236	0.621602	0.61892
	19.9702	0.622232	0.618693	0.61982	0.618982	0.619467	0.619727	0.617855	0.61904	0.617197	0.618104	0.617155	0.619046	0.619125	0.617335	0.618187	0.621726			19.9702	0.623088	0.623991	0.624022	0.621171	0.620564	0.621435	0.61974	0.619675	0.620922	0.620529	0.62114	0.619975	0.620476	0.619511	0.622256	0.620098			19.9702	0.620777	0.621848	0.622898	0.620102	0.619713	0.619844	0.621718	0.619604	0.621261	0.618921
	20.0447	0.621631	0.618139	0.619886	0.619375	0.619631	0.619998	0.618559	0.619397	0.617681	0.618099	0.616913	0.6191	0.619477	0.617801	0.617938	0.621529			20.0447	0.62311	0.622988	0.624247	0.621243	0.620971	0.620884	0.619233	0.620452	0.621214	0.619646	0.61945	0.62058	0.621389	0.619724	0.621488	0.619828			20.0447	0.619565	0.621595	0.622225	0.620338	0.61972	0.619635	0.62131	0.620249	0.621568	0.618288
	20.1192	0.622044	0.618638	0.620235	0.619155	0.619677	0.619664	0.617914	0.619772	0.61697	0.61818	0.6171	0.619051	0.619766	0.618196	0.617809	0.621078			20.1192	0.621704	0.623679	0.624003	0.621223	0.621191	0.619781	0.619615	0.619483	0.620983	0.619723	0.620289	0.620131	0.621579	0.61966	0.621187	0.620252			20.1192	0.619924	0.621396	0.622486	0.620749	0.619815	0.619781	0.622166	0.620299	0.621061	0.618245
	20.1937	0.622457	0.61921	0.619896	0.619637	0.618776	0.619447	0.618631	0.61932	0.617903	0.617483	0.616679	0.619057	0.619881	0.617763	0.618295	0.621434			20.1937	0.622501	0.623249	0.623808	0.621412	0.621439	0.620269	0.620085	0.620121	0.621338	0.62008	0.620614	0.620291	0.620716	0.618903	0.621347	0.620371			20.1937	0.619881	0.621005	0.621924	0.620324	0.619519	0.619694	0.621428	0.619678	0.621433	0.619033
	20.2682	0.622826	0.619403	0.619472	0.620033	0.619837	0.619996	0.61756	0.618989	0.617426	0.617623	0.615935	0.619335	0.618866	0.617158	0.617727	0.620682			20.2682	0.622047	0.623474	0.624261	0.620595	0.620726	0.620073	0.619128	0.619771	0.621759	0.619837	0.619857	0.62028	0.620307	0.618856	0.621046	0.620154			20.2682	0.619808	0.621214	0.622063	0.620185	0.619457	0.619523	0.620828	0.61927	0.620549	0.617758
	20.3428	0.6225	0.618155	0.619615	0.619695	0.61896	0.619453	0.617875	0.618433	0.616764	0.617349	0.616844	0.618496	0.619206	0.616785	0.617794	0.62138			20.3428	0.622528	0.623474	0.623561	0.620987	0.621352	0.620604	0.620293	0.619891	0.620855	0.619623	0.620612	0.620244	0.620129	0.618925	0.620522	0.619026			20.3428	0.620681	0.620501	0.622276	0.620265	0.619757	0.618975	0.620525	0.6193	0.620944	0.618094
	20.4173	0.622021	0.618235	0.619814	0.618913	0.618436	0.620096	0.61718	0.618645	0.616972	0.617651	0.61671	0.6179	0.618923	0.616651	0.617685	0.621328			20.4173	0.621687	0.623182	0.624121	0.620414	0.620468	0.620125	0.619464	0.618925	0.621423	0.619613	0.619816	0.620445	0.620167	0.619063	0.621218	0.619679			20.4173	0.619843	0.620849	0.623087	0.619411	0.619153	0.619208	0.621533	0.619232	0.620149	0.617695
	20.4918	0.621995	0.618469	0.619784	0.619703	0.618759	0.619374	0.617567	0.618935	0.617115	0.617752	0.616709	0.61863	0.617879	0.61673	0.617655	0.620685			20.4918	0.621501	0.623198	0.623392	0.620452	0.620447	0.620646	0.619187	0.618939	0.621129	0.619606	0.619566	0.62016	0.619742	0.61958	0.621284	0.618976			20.4918	0.619422	0.621039	0.622496	0.619387	0.619216	0.618277	0.621319	0.619519	0.620101	0.617776
	20.5663	0.621517	0.618329	0.619273	0.618747	0.618709	0.618944	0.617249	0.618774	0.616118	0.617467	0.615745	0.618392	0.619105	0.616565	0.617157	0.620331			20.5663	0.621605	0.623851	0.623717	0.620543	0.619697	0.620226	0.618277	0.619536	0.6197	0.619735	0.61955	0.620227	0.61979	0.618836	0.620243	0.619329			20.5663	0.61939	0.621163	0.622321	0.619408	0.619106	0.619242	0.620963	0.619635	0.620569	0.618482
	20.6408	0.622168	0.618464	0.619082	0.620148	0.618427	0.618621	0.617266	0.618948	0.616889	0.617304	0.616323	0.618646	0.618475	0.61561	0.617607	0.621393			20.6408	0.622128	0.623127	0.622704	0.620151	0.620012	0.620305	0.618923	0.619543	0.62055	0.620177	0.619356	0.61946	0.619709	0.618408	0.620463	0.619026			20.6408	0.619333	0.621908	0.622496	0.619115	0.618411	0.61943	0.621051	0.619103	0.62006	0.61817
	20.7153	0.622044	0.617381	0.618953	0.619001	0.618386	0.618783	0.616611	0.618915	0.61739	0.617012	0.616023	0.617759	0.618765	0.615999	0.617353	0.621162			20.7153	0.621861	0.623262	0.622612	0.620103	0.619905	0.619801	0.618723	0.61906	0.620079	0.619847	0.620244	0.618972	0.619582	0.618763	0.619925	0.618976			20.7153	0.619687	0.620728	0.620995	0.619524	0.61922	0.61863	0.620793	0.61916	0.62004	0.617443
	20.7899	0.621818	0.618146	0.618709	0.61874	0.619454	0.618945	0.617678	0.61905	0.61649	0.616415	0.61619	0.618039	0.618423	0.61636	0.616113	0.620634			20.7899	0.621778	0.623967	0.623587	0.61972	0.619009	0.620403	0.618568	0.619058	0.620166	0.619455	0.619215	0.619088	0.619584	0.617488	0.619907	0.618993			20.7899	0.619713	0.62071	0.621906	0.619283	0.61928	0.619526	0.620778	0.619173	0.619689	0.617957
	20.8644	0.62174	0.617755	0.618916	0.618337	0.618054	0.618919	0.616889	0.619205	0.616243	0.617274	0.616281	0.618114	0.618679	0.61644	0.616651	0.620508			20.8644	0.621591	0.623113	0.622516	0.620365	0.619178	0.620174	0.618358	0.618775	0.620357	0.61922	0.619372	0.619357	0.619487	0.618615	0.62005	0.618486			20.8644	0.619608	0.620455	0.621766	0.618797	0.618953	0.618959	0.620464	0.618408	0.619829	0.61771
	20.9389	0.62146	0.618159	0.618596	0.61953	0.618878	0.617931	0.616838	0.617533	0.615636	0.616995	0.616276	0.618504	0.618278	0.615953	0.615678	0.620309			20.9389	0.621115	0.622349	0.623143	0.620205	0.61982	0.620294	0.618506	0.618577	0.620429	0.619098	0.619086	0.619286	0.619076	0.617696	0.619927	0.618729			20.9389	0.618666	0.620259	0.621174	0.618739	0.618429	0.619195	0.620063	0.618661	0.620128	0.61783
	21.0134	0.621571	0.617557	0.618811	0.618669	0.618026	0.618424	0.616612	0.618581	0.616258	0.616125	0.616379	0.617582	0.618303	0.615706	0.616449	0.619834			21.0134	0.620897	0.623095	0.623236	0.620622	0.619898	0.619885	0.61814	0.619075	0.620146	0.61806	0.619206	0.619288	0.619533	0.618661	0.620377	0.619167			21.0134	0.618988	0.620411	0.621597	0.620289	0.61883	0.618696	0.620302	0.617968	0.619865	0.616978
	21.0879	0.621435	0.617129	0.61925	0.6186	0.617971	0.618472	0.616609	0.618869	0.616043	0.616333	0.615937	0.618222	0.618512	0.615804	0.616273	0.620009			21.0879	0.620888	0.622518	0.622094	0.619688	0.619428	0.619621	0.617656	0.619339	0.620373	0.618887	0.619091	0.619584	0.61925	0.618666	0.619787	0.618156			21.0879	0.619303	0.620312	0.621392	0.618808	0.618676	0.618322	0.620527	0.618105	0.61975	0.616923
	21.1624	0.621566	0.617438	0.618331	0.618962	0.618621	0.618333	0.616309	0.618759	0.616008	0.616828	0.615439	0.618515	0.61782	0.616267	0.617319	0.61995			21.1624	0.621119	0.622897	0.622474	0.619972	0.61925	0.619404	0.618066	0.619021	0.619857	0.618695	0.619611	0.618944	0.6188	0.617869	0.619365	0.618953			21.1624	0.619079	0.62049	0.621374	0.619379	0.618707	0.61855	0.619354	0.618024	0.619673	0.617589
	21.2369	0.621293	0.617391	0.618305	0.617936	0.618016	0.617974	0.617054	0.617789	0.61575	0.61642	0.615562	0.617929	0.618849	0.616304	0.616692	0.619952			21.2369	0.620613	0.62219	0.622082	0.619377	0.619106	0.618973	0.618103	0.618776	0.620382	0.619248	0.619439	0.61954	0.618775	0.618251	0.619284	0.618463			21.2369	0.618463	0.620887	0.621349	0.618548	0.618862	0.618407	0.619248	0.618531	0.619842	0.617146
	21.3115	0.621571	0.617308	0.618458	0.618733	0.617731	0.618055	0.617182	0.61849	0.616183	0.616254	0.615346	0.616927	0.617832	0.616348	0.615798	0.619788			21.3115	0.620824	0.621747	0.622456	0.620056	0.619613	0.619504	0.618064	0.618699	0.619576	0.619613	0.619429	0.618717	0.619146	0.618344	0.618906	0.618			21.3115	0.618304	0.620135	0.621846	0.619528	0.618909	0.617977	0.619736	0.618506	0.619412	0.61739
	21.386	0.621576	0.617442	0.618427	0.618175	0.617771	0.6185	0.615899	0.617584	0.615443	0.61543	0.615634	0.616997	0.618172	0.615556	0.616395	0.619365			21.386	0.621148	0.622601	0.621615	0.619905	0.619424	0.619547	0.617572	0.61841	0.619498	0.618185	0.619721	0.619784	0.61932	0.617962	0.619203	0.618209			21.386	0.61937	0.619865	0.621851	0.618944	0.6182	0.618852	0.620053	0.617935	0.619688	0.617109
	21.4605	0.620732	0.617452	0.618437	0.61864	0.617872	0.617454	0.616499	0.617919	0.615954	0.616412	0.615499	0.617261	0.617739	0.615643	0.616158	0.619186			21.4605	0.621141	0.622763	0.622356	0.618255	0.618932	0.619727	0.61807	0.618288	0.619955	0.618688	0.618938	0.619002	0.618225	0.618178	0.619951	0.618685			21.4605	0.61822	0.620055	0.622048	0.618471	0.617846	0.61834	0.619286	0.618526	0.620179	0.616256
	21.535	0.621252	0.617101	0.618139	0.617481	0.617796	0.617456	0.616429	0.617905	0.614721	0.61623	0.614858	0.617492	0.617447	0.615892	0.616571	0.619362			21.535	0.620323	0.622641	0.621741	0.619306	0.619081	0.619408	0.618424	0.617948	0.620038	0.618828	0.618304	0.618274	0.618209	0.618288	0.619462	0.618226			21.535	0.617835	0.619574	0.620921	0.618138	0.618412	0.617932	0.619835	0.618484	0.619051	0.617169
	21.6095	0.621375	0.61688	0.61783	0.618496	0.618025	0.618708	0.615936	0.617681	0.615428	0.615746	0.615389	0.616798	0.61715	0.615791	0.615989	0.618817			21.6095	0.620361	0.622946	0.622663	0.619522	0.618786	0.619399	0.617653	0.617688	0.619854	0.618488	0.61829	0.618312	0.618593	0.618051	0.619376	0.618441			21.6095	0.618985	0.619912	0.621456	0.618525	0.618264	0.617829	0.619256	0.617473	0.619264	0.616596
	21.684	0.621574	0.617361	0.61809	0.617985	0.617693	0.618426	0.616439	0.617266	0.615583	0.616202	0.615151	0.616919	0.617295	0.616307	0.615852	0.619281			21.684	0.620153	0.621731	0.622416	0.619792	0.619338	0.618912	0.61791	0.617932	0.619746	0.61901	0.618345	0.618997	0.618644	0.617479	0.618847	0.618182			21.684	0.618345	0.619362	0.621241	0.618794	0.617906	0.617404	0.619309	0.618595	0.619397	0.616542
	21.7586	0.6212	0.616919	0.617013	0.618493	0.617111	0.617891	0.615663	0.617361	0.615464	0.615846	0.614592	0.617384	0.617251	0.614991	0.616401	0.619403			21.7586	0.620674	0.621789	0.621627	0.618553	0.619498	0.619217	0.617732	0.617249	0.619446	0.618861	0.617919	0.61921	0.618073	0.617342	0.619011	0.619479			21.7586	0.618998	0.619375	0.621318	0.618017	0.617663	0.618307	0.618951	0.617705	0.619395	0.615887
	21.8331	0.620603	0.616741	0.617661	0.618114	0.616693	0.617675	0.615658	0.61718	0.615794	0.615487	0.614709	0.616844	0.617903	0.615463	0.616576	0.619642			21.8331	0.619934	0.621397	0.622101	0.619035	0.618612	0.619235	0.617721	0.617354	0.619971	0.617337	0.617944	0.619062	0.618652	0.61784	0.619023	0.618415			21.8331	0.618766	0.620279	0.620803	0.618119	0.617963	0.617352	0.62017	0.617304	0.619389	0.617108
	21.9076	0.620368	0.617007	0.618039	0.618417	0.617094	0.617376	0.615684	0.617363	0.615238	0.61562	0.614617	0.616179	0.617246	0.615261	0.616208	0.619749			21.9076	0.620323	0.621579	0.622091	0.619479	0.618831	0.618134	0.617605	0.61758	0.620123	0.618108	0.618668	0.618763	0.618048	0.618187	0.619128	0.618182			21.9076	0.618132	0.619519	0.62091	0.618071	0.617524	0.617706	0.62013	0.617352	0.618625	0.616056
	21.9821	0.62042	0.616207	0.617937	0.617753	0.616516	0.617401	0.616147	0.616879	0.615245	0.615628	0.615003	0.616397	0.61746	0.615923	0.615991	0.619334			21.9821	0.619748	0.621827	0.621725	0.618611	0.618726	0.618909	0.617	0.617499	0.61947	0.618512	0.618276	0.618717	0.617768	0.617812	0.618847	0.618457			21.9821	0.618021	0.619535	0.620375	0.618877	0.617104	0.617998	0.618619	0.617053	0.618388	0.616248
	22.0566	0.620424	0.616489	0.616997	0.61717	0.617413	0.617421	0.614946	0.61672	0.615036	0.615726	0.614381	0.61678	0.616822	0.614971	0.616093	0.619562			22.0566	0.619682	0.622239	0.621745	0.618711	0.619618	0.619115	0.61751	0.617225	0.620105	0.61799	0.618354	0.618023	0.617945	0.617465	0.619012	0.618184			22.0566	0.61785	0.619692	0.62132	0.618247	0.617332	0.617116	0.619831	0.617317	0.618685	0.616699
	22.1311	0.62084	0.616585	0.617685	0.61729	0.618139	0.617082	0.615134	0.617365	0.615037	0.615553	0.614952	0.617263	0.617016	0.614861	0.616452	0.619007			22.1311	0.619732	0.621827	0.622217	0.618496	0.618538	0.618222	0.617948	0.617177	0.619731	0.617376	0.618049	0.618136	0.617845	0.617608	0.619328	0.618211			22.1311	0.617483	0.619395	0.620892	0.61815	0.617218	0.617688	0.619289	0.617061	0.618479	0.616411
	22.2056	0.619603	0.617099	0.617261	0.617192	0.616887	0.617375	0.615455	0.616573	0.61535	0.615695	0.614298	0.616986	0.617068	0.614577	0.615853	0.619488			22.2056	0.619988	0.621577	0.621536	0.618258	0.618464	0.618252	0.616424	0.617902	0.618975	0.617475	0.618531	0.618103	0.617247	0.616317	0.618818	0.618455			22.2056	0.617791	0.6194	0.620715	0.618124	0.617447	0.617736	0.619136	0.617078	0.618285	0.615977
	22.2802	0.620877	0.616469	0.617475	0.617484	0.616559	0.617212	0.615167	0.617128	0.614644	0.614952	0.615439	0.61666	0.617234	0.615393	0.616253	0.619042			22.2802	0.620326	0.621589	0.62129	0.618395	0.617952	0.619549	0.617684	0.617809	0.619129	0.617488	0.617328	0.618232	0.618059	0.616723	0.617964	0.617268			22.2802	0.617507	0.618935	0.620098	0.618065	0.616997	0.616821	0.61919	0.616659	0.618568	0.616088
	22.3547	0.620706	0.616094	0.618339	0.617637	0.616652	0.616818	0.615645	0.61592	0.614713	0.615568	0.614422	0.616559	0.616453	0.61461	0.61546	0.619314			22.3547	0.619193	0.621439	0.622242	0.617766	0.618884	0.618781	0.616887	0.617278	0.619206	0.617938	0.617455	0.618463	0.618355	0.617441	0.618654	0.617378			22.3547	0.617592	0.619241	0.621043	0.617823	0.617066	0.617683	0.619268	0.617273	0.618394	0.615206
	22.4292	0.619979	0.615858	0.617467	0.617163	0.616682	0.616979	0.615098	0.616163	0.615107	0.614817	0.614682	0.616446	0.616824	0.615043	0.615296	0.619173			22.4292	0.619492	0.622121	0.622187	0.61783	0.61798	0.618187	0.61641	0.617674	0.61943	0.61777	0.618331	0.618228	0.617452	0.616449	0.617648	0.618373			22.4292	0.617216	0.618662	0.621384	0.618394	0.616751	0.616911	0.619361	0.616606	0.618623	0.615081
	22.5037	0.61983	0.61533	0.617523	0.617968	0.617779	0.617534	0.615275	0.616547	0.614761	0.615761	0.614407	0.615313	0.616945	0.614637	0.61487	0.619152			22.5037	0.619253	0.62065	0.622154	0.617856	0.617727	0.618607	0.616926	0.617395	0.619587	0.617272	0.617571	0.618392	0.617684	0.616463	0.618147	0.618004			22.5037	0.617357	0.619122	0.619986	0.617385	0.61717	0.617107	0.619678	0.617406	0.618063	0.615704
	22.5782	0.620135	0.615929	0.617408	0.617608	0.615926	0.617197	0.615278	0.616545	0.614526	0.615103	0.613888	0.616158	0.616548	0.613456	0.615084	0.61876			22.5782	0.61997	0.621252	0.621963	0.617848	0.61779	0.618178	0.616438	0.617297	0.618322	0.617875	0.617833	0.617645	0.616966	0.616784	0.618693	0.617866			22.5782	0.616994	0.619229	0.619996	0.617895	0.617471	0.61712	0.618357	0.617293	0.618791	0.615126
	22.6527	0.620145	0.615475	0.617759	0.61755	0.615984	0.615963	0.614474	0.616326	0.615209	0.615253	0.61477	0.615471	0.617014	0.614515	0.615313	0.618571			22.6527	0.619428	0.620967	0.621843	0.618828	0.617686	0.618455	0.616971	0.617149	0.619455	0.617048	0.617374	0.617529	0.617332	0.617	0.618465	0.618004			22.6527	0.617075	0.619501	0.620275	0.617406	0.616657	0.616614	0.618954	0.617306	0.618792	0.615769
	22.7273	0.620025	0.615576	0.617756	0.617056	0.616572	0.617028	0.615624	0.616009	0.614317	0.614973	0.613735	0.615992	0.616869	0.61396	0.614888	0.619821			22.7273	0.619352	0.620079	0.621606	0.619148	0.618172	0.618134	0.616832	0.617909	0.619223	0.617824	0.617567	0.61718	0.618319	0.616543	0.618686	0.616422			22.7273	0.617524	0.618847	0.619842	0.617122	0.616804	0.617327	0.617915	0.617053	0.618393	0.615967
	22.8018	0.620498	0.615775	0.61713	0.617107	0.616723	0.616473	0.615014	0.616479	0.614349	0.61488	0.613845	0.616261	0.615894	0.614449	0.614963	0.619039			22.8018	0.618628	0.621559	0.621376	0.617856	0.618008	0.617811	0.617248	0.617016	0.619784	0.617829	0.617515	0.61789	0.617301	0.617266	0.618432	0.617106			22.8018	0.617885	0.619249	0.619965	0.61779	0.617209	0.616935	0.617905	0.616981	0.617598	0.615628
	22.8763	0.620279	0.616089	0.616768	0.616804	0.616786	0.616993	0.615268	0.615232	0.614675	0.614971	0.613419	0.615904	0.616408	0.614062	0.614752	0.619527			22.8763	0.618604	0.62102	0.621322	0.618071	0.617614	0.618175	0.61616	0.617325	0.618975	0.617437	0.618185	0.617443	0.617739	0.617381	0.618225	0.617617			22.8763	0.617672	0.619086	0.61942	0.617186	0.617188	0.616368	0.618275	0.617038	0.618008	0.615006
	22.9508	0.619052	0.615347	0.616224	0.616989	0.616325	0.616558	0.614776	0.615999	0.614151	0.615482	0.613817	0.615668	0.61591	0.613673	0.614851	0.618922			22.9508	0.618752	0.620578	0.621643	0.617852	0.617544	0.618146	0.616913	0.616497	0.619024	0.617707	0.617064	0.617705	0.617319	0.617867	0.617967	0.617073			22.9508	0.617305	0.618557	0.619692	0.616078	0.617204	0.615965	0.618556	0.617271	0.617905	0.614788
	23.0253	0.619258	0.615764	0.616905	0.616709	0.617007	0.616392	0.614736	0.616277	0.613804	0.614657	0.613852	0.6148	0.616324	0.613859	0.614498	0.618698			23.0253	0.618604	0.620592	0.62143	0.617985	0.617088	0.617886	0.61597	0.615931	0.618192	0.617074	0.616398	0.616816	0.616995	0.616601	0.618414	0.616884			23.0253	0.617154	0.618243	0.61932	0.616733	0.616819	0.617081	0.6183	0.617321	0.617739	0.614804
	23.0998	0.619642	0.615134	0.616952	0.616691	0.615436	0.616652	0.614758	0.61577	0.614073	0.614345	0.613492	0.615786	0.616452	0.614324	0.614235	0.618617			23.0998	0.619741	0.621582	0.620816	0.616874	0.616886	0.617631	0.615845	0.616954	0.617819	0.617544	0.617185	0.617449	0.61766	0.616922	0.618289	0.617523			23.0998	0.617391	0.618818	0.619811	0.617002	0.616497	0.616925	0.618681	0.616688	0.6174	0.615108
	23.1744	0.619414	0.61536	0.616864	0.617104	0.616595	0.616382	0.614882	0.616172	0.613877	0.614095	0.613905	0.615458	0.616389	0.613716	0.615005	0.618555			23.1744	0.618089	0.620699	0.620918	0.618089	0.617267	0.617464	0.616677	0.617092	0.619136	0.617633	0.617171	0.617027	0.61679	0.617275	0.618274	0.617431			23.1744	0.615911	0.618331	0.620283	0.617425	0.61612	0.61664	0.618047	0.616342	0.617796	0.614809
	23.2489	0.619297	0.61609	0.617355	0.616914	0.615639	0.616823	0.614181	0.615717	0.613927	0.614043	0.613476	0.614941	0.616115	0.614185	0.615254	0.618073			23.2489	0.618264	0.621421	0.620349	0.617063	0.617236	0.617357	0.616061	0.617391	0.618631	0.616533	0.617294	0.616951	0.617386	0.617035	0.617348	0.617431			23.2489	0.616403	0.618717	0.619061	0.617333	0.61694	0.616298	0.61849	0.617121	0.61771	0.614549
	23.3234	0.619952	0.616331	0.616466	0.616461	0.616451	0.616368	0.614514	0.615979	0.615011	0.613703	0.613323	0.61554	0.616473	0.613574	0.614918	0.618232			23.3234	0.618932	0.621169	0.620956	0.616987	0.617368	0.617292	0.616496	0.616915	0.618631	0.61702	0.617456	0.616884	0.617213	0.616301	0.618032	0.616837			23.3234	0.616789	0.618683	0.619051	0.617034	0.616198	0.616062	0.617972	0.616675	0.618441	0.614439
	23.3979	0.618352	0.616461	0.617138	0.616581	0.61627	0.616478	0.614335	0.616209	0.614046	0.614169	0.613615	0.615673	0.61615	0.612085	0.614905	0.618238			23.3979	0.618395	0.620442	0.620496	0.617807	0.617225	0.617437	0.615998	0.616772	0.618826	0.617938	0.617121	0.6173	0.617039	0.616337	0.61812	0.61704			23.3979	0.616385	0.618401	0.619515	0.616936	0.616723	0.616431	0.617956	0.617101	0.618025	0.615001
	23.4724	0.61904	0.616069	0.616795	0.616489	0.616146	0.615973	0.614885	0.61641	0.613539	0.614287	0.614143	0.615568	0.616191	0.613322	0.614918	0.618283			23.4724	0.618921	0.620822	0.620586	0.617857	0.617575	0.616897	0.616563	0.616763	0.619289	0.617185	0.61607	0.617434	0.617355	0.615944	0.618436	0.616653			23.4724	0.616643	0.617992	0.618861	0.617235	0.616691	0.616775	0.617594	0.617111	0.617936	0.614885
	23.5469	0.619137	0.616229	0.616484	0.617149	0.616529	0.616473	0.614615	0.615365	0.613241	0.613951	0.612955	0.614984	0.615702	0.613353	0.614676	0.618142			23.5469	0.618561	0.620621	0.620596	0.617706	0.616682	0.617059	0.616105	0.616811	0.619183	0.615929	0.616116	0.617621	0.616959	0.615642	0.617549	0.616905			23.5469	0.616362	0.618717	0.618155	0.616519	0.615421	0.616401	0.61749	0.616089	0.618116	0.614669
	23.6214	0.618262	0.615528	0.616231	0.616704	0.616236	0.615397	0.614618	0.615266	0.614029	0.614402	0.613258	0.614874	0.615896	0.612902	0.615231	0.618875			23.6214	0.61848	0.620117	0.620415	0.617559	0.617077	0.617007	0.615461	0.616085	0.618689	0.616654	0.616757	0.616547	0.616533	0.616698	0.617466	0.617329			23.6214	0.616171	0.618028	0.619018	0.616807	0.615167	0.615856	0.617335	0.616096	0.617145	0.614714
	23.696	0.619234	0.615106	0.61688	0.616024	0.616144	0.61682	0.614599	0.615523	0.613393	0.614013	0.612867	0.614746	0.616529	0.612897	0.614791	0.617523			23.696	0.618696	0.620987	0.62148	0.61732	0.616998	0.617274	0.61629	0.61657	0.618485	0.61654	0.616482	0.616446	0.617043	0.615859	0.617967	0.617072			23.696	0.617091	0.617596	0.619627	0.616461	0.616016	0.616506	0.617796	0.614922	0.617972	0.614819
	23.7705	0.619478	0.615813	0.616099	0.616244	0.615866	0.615962	0.614224	0.615085	0.613869	0.613679	0.612928	0.615439	0.615797	0.613778	0.614913	0.618571			23.7705	0.6177	0.620953	0.621193	0.617687	0.617939	0.616404	0.616017	0.616467	0.617788	0.616193	0.616684	0.616402	0.61675	0.616068	0.61731	0.616226			23.7705	0.61653	0.618653	0.618608	0.616911	0.615966	0.615882	0.617941	0.61635	0.61779	0.614932
	23.845	0.61934	0.615527	0.615873	0.616584	0.616463	0.6164	0.614576	0.615474	0.612882	0.614062	0.613379	0.614561	0.615802	0.613129	0.613782	0.617482			23.845	0.618219	0.620197	0.620472	0.617156	0.617058	0.616705	0.615711	0.616046	0.618201	0.616321	0.6165	0.616438	0.616316	0.616836	0.617314	0.617125			23.845	0.616238	0.618155	0.619768	0.61685	0.615848	0.616099	0.617702	0.615789	0.617323	0.614851
	23.9195	0.619147	0.616079	0.616182	0.61653	0.61606	0.615475	0.614291	0.615196	0.61371	0.613461	0.612981	0.614571	0.615808	0.613358	0.614179	0.617789			23.9195	0.61861	0.620101	0.620126	0.616899	0.617755	0.61661	0.616059	0.616204	0.61849	0.616013	0.616511	0.617243	0.616711	0.616032	0.616853	0.616576			23.9195	0.616101	0.617375	0.618984	0.615919	0.615656	0.615728	0.618326	0.615705	0.617444	0.615341
	23.994	0.61925	0.614712	0.616129	0.616224	0.61601	0.615935	0.613577	0.61564	0.613083	0.613106	0.613036	0.614813	0.615527	0.61367	0.614483	0.617028			23.994	0.618172	0.620102	0.61979	0.615916	0.616898	0.617664	0.615125	0.61652	0.617907	0.616995	0.616104	0.617027	0.616605	0.615447	0.617053	0.616127			23.994	0.616938	0.617524	0.618808	0.616565	0.615738	0.615927	0.617721	0.615128	0.618108	0.614596
	24.0685	0.618678	0.614678	0.615914	0.615496	0.615329	0.615097	0.613693	0.614208	0.613143	0.613408	0.612883	0.614866	0.615231	0.613561	0.614373	0.618125			24.0685	0.618321	0.620306	0.619385	0.61718	0.616261	0.616318	0.616206	0.615779	0.618086	0.615845	0.616378	0.616753	0.615943	0.61517	0.616498	0.616837			24.0685	0.616466	0.617665	0.618959	0.616098	0.615834	0.615428	0.618518	0.615417	0.617036	0.614283
	24.1431	0.619055	0.615344	0.615932	0.616523	0.615372	0.616104	0.61416	0.615173	0.613599	0.613632	0.612392	0.614954	0.615542	0.61362	0.614117	0.61812			24.1431	0.618694	0.620218	0.620505	0.616309	0.617074	0.616725	0.616021	0.616304	0.61805	0.616039	0.616455	0.616407	0.616467	0.616337	0.616807	0.6162			24.1431	0.616738	0.617764	0.618665	0.61597	0.6158	0.616108	0.618422	0.615533	0.617374	0.614233
	24.2176	0.618889	0.614671	0.615703	0.615736	0.615929	0.615728	0.613197	0.615344	0.612949	0.61404	0.612492	0.614075	0.61526	0.612902	0.61363	0.617691			24.2176	0.618417	0.619743	0.619924	0.616964	0.616646	0.616942	0.616253	0.615749	0.617987	0.615506	0.616832	0.616902	0.616716	0.615946	0.617953	0.616169			24.2176	0.616647	0.617513	0.619463	0.616154	0.61568	0.616282	0.61803	0.616008	0.617179	0.614475
	24.2921	0.618611	0.614279	0.616357	0.616461	0.615344	0.615811	0.613391	0.614705	0.612671	0.612738	0.612667	0.614237	0.615519	0.612752	0.614408	0.617246			24.2921	0.618403	0.619511	0.620145	0.61629	0.616328	0.616189	0.615431	0.616197	0.617734	0.616484	0.616334	0.616318	0.615823	0.614347	0.617826	0.615347			24.2921	0.616798	0.617065	0.618178	0.615884	0.615576	0.615901	0.617194	0.615498	0.616305	0.614355
	24.3666	0.618822	0.614549	0.615179	0.616296	0.615082	0.616317	0.61317	0.615253	0.613745	0.61297	0.612436	0.614913	0.614918	0.613077	0.614326	0.618171			24.3666	0.617997	0.619845	0.619572	0.617361	0.616557	0.617179	0.61528	0.616349	0.617269	0.615725	0.615832	0.616444	0.615293	0.615791	0.617348	0.616679			24.3666	0.616112	0.617585	0.618665	0.615838	0.615822	0.614823	0.617444	0.615054	0.616992	0.614354
	24.4411	0.619503	0.614653	0.616788	0.615586	0.616116	0.615527	0.613102	0.615029	0.612773	0.612641	0.612204	0.614879	0.615308	0.612843	0.614025	0.617673			24.4411	0.617695	0.619702	0.619695	0.616484	0.617051	0.616463	0.61544	0.615439	0.618187	0.616323	0.615966	0.616954	0.616641	0.614733	0.616439	0.616701			24.4411	0.615629	0.617375	0.618262	0.615959	0.615321	0.615946	0.617647	0.615644	0.616862	0.614018
	24.5156	0.618637	0.614617	0.61626	0.615956	0.61575	0.616015	0.613168	0.615049	0.613481	0.613421	0.612168	0.614496	0.614187	0.612724	0.614169	0.617232			24.5156	0.618586	0.619373	0.619987	0.617009	0.617229	0.616517	0.615234	0.61592	0.618348	0.616531	0.616111	0.616435	0.616072	0.61501	0.617055	0.61636			24.5156	0.616177	0.616579	0.619233	0.615504	0.615762	0.614617	0.616619	0.615051	0.617034	0.613672
	24.5901	0.618582	0.614881	0.616369	0.615423	0.615679	0.616172	0.613117	0.614977	0.612483	0.613322	0.612441	0.61433	0.615164	0.612642	0.613509	0.617305			24.5901	0.618725	0.619703	0.61978	0.616998	0.616833	0.617321	0.615744	0.616083	0.617471	0.615953	0.615529	0.615886	0.616671	0.614579	0.616917	0.615429			24.5901	0.616084	0.617125	0.618674	0.615871	0.615745	0.614903	0.617429	0.615809	0.617384	0.613142
	24.6647	0.619615	0.614782	0.615605	0.615931	0.614642	0.615143	0.614168	0.614466	0.612906	0.612876	0.612061	0.614103	0.614571	0.612917	0.613782	0.617561			24.6647	0.61873	0.619618	0.620127	0.61625	0.617153	0.616442	0.615125	0.615807	0.617175	0.616696	0.61617	0.617209	0.616497	0.615107	0.616739	0.615376			24.6647	0.615896	0.617203	0.61909	0.615863	0.615267	0.615293	0.61633	0.615724	0.61662	0.61375
	24.7392	0.618193	0.614625	0.615695	0.615443	0.615375	0.615769	0.613882	0.614376	0.61245	0.612695	0.612487	0.614581	0.61559	0.612569	0.613678	0.617238			24.7392	0.617559	0.619589	0.619736	0.617552	0.616312	0.616565	0.615627	0.615499	0.617061	0.616113	0.615747	0.615753	0.615701	0.615216	0.616682	0.615582			24.7392	0.61529	0.617395	0.618439	0.616102	0.615316	0.615408	0.617849	0.615407	0.6163	0.614318
	24.8137	0.618501	0.614424	0.615973	0.615509	0.614304	0.615922	0.613094	0.614837	0.612692	0.61294	0.612109	0.613833	0.614878	0.612815	0.61317	0.617366			24.8137	0.617785	0.619854	0.619904	0.616789	0.61634	0.617328	0.615274	0.615651	0.617494	0.615414	0.616093	0.616478	0.615988	0.615536	0.616539	0.615301			24.8137	0.615278	0.617026	0.618656	0.615929	0.615036	0.615343	0.617181	0.615426	0.616595	0.614052
	24.8882	0.618956	0.614027	0.616109	0.615034	0.614989	0.615231	0.613975	0.615005	0.612778	0.613118	0.612085	0.614345	0.614699	0.612719	0.613044	0.617074			24.8882	0.617788	0.619767	0.619908	0.616664	0.616682	0.616989	0.614268	0.615499	0.617069	0.615452	0.615834	0.616058	0.616205	0.615412	0.616722	0.615864			24.8882	0.615496	0.617307	0.61835	0.615508	0.615371	0.6161	0.616497	0.615558	0.616324	0.613797
	24.9627	0.61954	0.614986	0.615496	0.61533	0.61513	0.615032	0.613554	0.614764	0.612507	0.613237	0.612083	0.613246	0.615115	0.612418	0.613441	0.617441			24.9627	0.618489	0.619682	0.6191	0.61648	0.616757	0.617231	0.614857	0.61505	0.616899	0.615648	0.615513	0.616466	0.61611	0.615057	0.616919	0.61553			24.9627	0.615769	0.616354	0.618029	0.615801	0.615712	0.614993	0.616596	0.615642	0.616685	0.61446
	25.0372	0.618156	0.615472	0.615787	0.615872	0.61486	0.61463	0.61379	0.61496	0.612785	0.612623	0.6126	0.613374	0.61582	0.612545	0.613444	0.617245			25.0372	0.617513	0.619546	0.619288	0.616716	0.616759	0.615692	0.614887	0.615048	0.61781	0.615433	0.615413	0.61692	0.616119	0.614932	0.617214	0.615517			25.0372	0.615118	0.616706	0.618523	0.615851	0.614992	0.614908	0.617416	0.615804	0.617093	0.613643
	25.1118	0.618557	0.614882	0.61534	0.615393	0.613931	0.615019	0.612971	0.613851	0.613552	0.613334	0.611941	0.613343	0.614245	0.611696	0.612827	0.616621			25.1118	0.61697	0.620324	0.619381	0.616214	0.615675	0.616678	0.615503	0.615291	0.615957	0.615631	0.616453	0.61612	0.615387	0.614986	0.616972	0.615004			25.1118	0.615207	0.617045	0.618283	0.615224	0.615908	0.615039	0.616142	0.616035	0.616105	0.614002
	25.1863	0.61854	0.614541	0.615232	0.615604	0.614896	0.615128	0.612241	0.614131	0.613078	0.613066	0.612256	0.614162	0.61383	0.611873	0.614063	0.617074			25.1863	0.617559	0.619575	0.619523	0.616791	0.616796	0.616072	0.614877	0.615377	0.617476	0.615076	0.615589	0.616158	0.61553	0.614566	0.616368	0.614956			25.1863	0.615359	0.616924	0.618093	0.615246	0.614983	0.615075	0.616665	0.61535	0.616292	0.613294
	25.2608	0.617815	0.614788	0.614941	0.615667	0.615261	0.615311	0.613461	0.614705	0.612518	0.612921	0.611582	0.61363	0.614268	0.612456	0.613797	0.616317			25.2608	0.617734	0.619372	0.619868	0.616263	0.616222	0.616323	0.614863	0.61485	0.616482	0.615344	0.615288	0.61579	0.615826	0.614673	0.616511	0.61507			25.2608	0.614594	0.616769	0.618132	0.614957	0.615541	0.615266	0.617034	0.615429	0.616726	0.613729
	25.3353	0.619026	0.613735	0.615297	0.615462	0.614613	0.615442	0.612868	0.614121	0.61272	0.612962	0.611842	0.613798	0.61442	0.612807	0.613302	0.617			25.3353	0.617563	0.619169	0.618816	0.615847	0.615542	0.616138	0.61472	0.614618	0.616847	0.6149	0.614702	0.615993	0.61571	0.614894	0.617022	0.615527			25.3353	0.61562	0.616855	0.617179	0.615109	0.614847	0.615781	0.617021	0.615721	0.616108	0.613129
	25.4098	0.618049	0.613742	0.614969	0.614535	0.6147	0.614572	0.612597	0.614636	0.61246	0.612735	0.611151	0.613762	0.614632	0.612457	0.613744	0.616749			25.4098	0.616895	0.619179	0.619397	0.615222	0.615635	0.61605	0.614192	0.614588	0.617327	0.615552	0.615186	0.616053	0.615611	0.614231	0.616596	0.614974			25.4098	0.615143	0.617306	0.617839	0.615452	0.61524	0.615378	0.617141	0.615185	0.615791	0.613354
	25.4843	0.617703	0.614393	0.615061	0.614716	0.615025	0.614602	0.613206	0.614783	0.612825	0.612374	0.61162	0.614063	0.614278	0.61211	0.61324	0.61732			25.4843	0.617599	0.61941	0.61884	0.616119	0.615489	0.616678	0.614009	0.614965	0.617099	0.614783	0.614927	0.616684	0.615453	0.614302	0.616742	0.616183			25.4843	0.614961	0.617642	0.618227	0.614453	0.614703	0.614564	0.616993	0.614557	0.615999	0.613243
	25.5589	0.617465	0.61385	0.615246	0.615252	0.615408	0.615208	0.613384	0.614638	0.61271	0.612294	0.611605	0.614198	0.613393	0.612108	0.613509	0.617373			25.5589	0.617338	0.619551	0.619764	0.616545	0.615869	0.61672	0.614317	0.614722	0.616957	0.615463	0.615349	0.615871	0.614689	0.61471	0.616517	0.615596			25.5589	0.615313	0.61655	0.617566	0.614976	0.614879	0.614993	0.616234	0.614944	0.616605	0.614063
	25.6334	0.61807	0.61417	0.615672	0.615191	0.615183	0.614296	0.613397	0.61421	0.612179	0.612336	0.611755	0.613775	0.613652	0.611532	0.61365	0.616879			25.6334	0.617005	0.620233	0.618851	0.615348	0.615484	0.615135	0.614859	0.614977	0.617139	0.616151	0.615311	0.61539	0.614868	0.614557	0.616693	0.614767			25.6334	0.614812	0.616624	0.617942	0.614289	0.614481	0.614596	0.616322	0.615206	0.616058	0.613448
	25.7079	0.617678	0.61437	0.614895	0.615249	0.615034	0.614828	0.612642	0.614873	0.612424	0.61248	0.611482	0.613526	0.613558	0.611962	0.613372	0.617596			25.7079	0.61623	0.619259	0.6193	0.61607	0.616565	0.615582	0.614322	0.615229	0.617105	0.615237	0.615001	0.615442	0.615877	0.614934	0.616252	0.614712			25.7079	0.614929	0.616996	0.617819	0.614767	0.614848	0.614591	0.616128	0.614736	0.615994	0.612926
	25.7824	0.61834	0.614376	0.615169	0.615154	0.61479	0.614992	0.612179	0.613961	0.611629	0.612351	0.610798	0.614116	0.614229	0.612561	0.612778	0.616863			25.7824	0.617722	0.618829	0.619362	0.615961	0.616145	0.615205	0.61369	0.614641	0.617393	0.615526	0.614824	0.615359	0.615247	0.614196	0.615855	0.61535			25.7824	0.615404	0.61639	0.61754	0.615203	0.615248	0.614839	0.616609	0.615102	0.616685	0.612624
	25.8569	0.618235	0.614139	0.614951	0.614494	0.614236	0.613785	0.612225	0.613978	0.611959	0.612014	0.612111	0.613687	0.613839	0.611756	0.612681	0.616433			25.8569	0.616558	0.618626	0.618334	0.615743	0.615951	0.615473	0.614604	0.614627	0.616105	0.615941	0.615033	0.616135	0.615259	0.615065	0.615721	0.615057			25.8569	0.61474	0.617072	0.617314	0.613945	0.614308	0.614086	0.61653	0.614838	0.61615	0.613393
	25.9314	0.617641	0.61431	0.61451	0.615195	0.614493	0.61469	0.612806	0.61418	0.612736	0.612002	0.611956	0.613196	0.614676	0.611665	0.612974	0.616917			25.9314	0.616482	0.619187	0.618538	0.615824	0.615735	0.615543	0.614227	0.615091	0.617107	0.614732	0.614374	0.615771	0.615161	0.614642	0.615578	0.614662			25.9314	0.615215	0.6164	0.617405	0.615069	0.61486	0.614241	0.61678	0.614749	0.615544	0.613829
	26.0059	0.61743	0.614661	0.615064	0.614765	0.614354	0.613871	0.612284	0.614272	0.611897	0.612376	0.61099	0.613921	0.614489	0.612286	0.613528	0.616458			26.0059	0.616439	0.618891	0.619133	0.616027	0.615688	0.615523	0.613791	0.614717	0.616766	0.615335	0.614677	0.61581	0.614498	0.614249	0.615876	0.614215			26.0059	0.614584	0.615412	0.617983	0.614863	0.615394	0.613919	0.616705	0.614561	0.616142	0.613428
	26.0805	0.617955	0.61385	0.615192	0.614623	0.613729	0.613797	0.612489	0.614246	0.612509	0.612155	0.610694	0.614507	0.613261	0.612136	0.612577	0.616884			26.0805	0.616383	0.619241	0.619539	0.615592	0.615878	0.615896	0.613989	0.614685	0.616354	0.615454	0.614754	0.615606	0.614893	0.613595	0.615124	0.615703			26.0805	0.614623	0.616071	0.617806	0.614958	0.614758	0.614363	0.616475	0.614384	0.616062	0.613423
[truncated: 119 more rows]
[truncated: 6 more columns]

## Sheet: SI Fig. 2A Capillary overlay
BamA P1,2 + Tetran	Capillary position: 1		Capillary position: 2		Capillary position: 3		Capillary position: 4		Capillary position: 5		Capillary position: 6		Capillary position: 7		Capillary position: 8		Capillary position: 9		Capillary position: 10		Capillary position: 11		Capillary position: 12		Capillary position: 13		Capillary position: 14		Capillary position: 15		Capillary position: 16			BamA P1,2 + Tetran	Capillary position: 1		Capillary position: 2		Capillary position: 3		Capillary position: 4		Capillary position: 5		Capillary position: 6		Capillary position: 7		Capillary position: 8
[truncated: 506 more rows]
[truncated: 50 more columns]

[truncated: 30 more sheets: SI Fig. 2B Initial fluorescence, SI Fig. 2B MST traces, SI Fig. 2B Capillary overlay, SI Fig. 2C Initial fluorescence, SI Fig. 2C MST traces, SI Fig. 2C Capillary overlay, SI Fig. 2C SD-test, SI Fig. 2D Initial fluorescence, SI Fig. 2D MST traces, SI Fig. 2D Capillary overlay, SI Fig. 2E Initial fluorescence, SI Fig. 2E MST traces, SI Fig. 2E Capillary overlay, SI Fig. 2E SD-test, SI Fig. 2F Initial fluorescence, SI Fig. 2F MST traces, SI Fig. 2F Capillary overlay, SI Fig. 2F SD-test, SI Fig. 2G Initial fluorescence, SI Fig. 2G MST traces …]
