# Supplementary material for: Peptidoglycan maturation controls outer membrane protein assembly
Source: Nature. 2022 Jun 15;606(7916):953–9. doi: 10.1038/s41586-022-04834-7 (PMC9242858; doi:10.1038/s41586-022-04834-7)
Supplement: Supplementary file 3 — This zipped file contains Supplementary Tables 1–10 and a Supplementary Table guide which includes additional Supplementary Table references. [file 41586_2022_4834_MOESM3_ESM.zip › SI Table 9_ESM.xlsx]

## Sheet: ED Fig. 7C
Sample	Time (s)	0	20	40	60	80	100	120	140	160	180	200	220	240	260	280	300	320	340	360	380	400	420	440	460	480	500	520	540	560	580	600	620	640	660	680	700	720	740	760	780	800	820	840	860	880	900	920	940
BAM + SurA + OmpT	Replicate no. 1 (AU)	731	729	742	756	755	815	857	930	948	974	961	1077	1096	1166	1222	1325	1334	1423	1492	1508	1607	1676	1736	1758	1852	1825	1991	2047	2081	2091	2245	2222	2322	2306	2399	2453	2513	2605	2638	2729	2692	2808	2866	2878	2911	2981	3063	3033
	Replicate no. 2 (AU)	718	747	725	752	785	809	884	932	991	1003	1075	1135	1184	1177	1300	1355	1406	1513	1544	1610	1671	1702	1797	1848	1928	1979	2000	2211	2203	2252	2321	2392	2373	2518	2295	2307	2466	2480	2576	2587	2713	2745	2798	2864	2946	2897	3135	3052
	Replicate no. 3 (AU)	664	707	706	748	824	868	902	971	1017	1126	1230	1297	1311	1396	1474	1593	1635	1724	1804	1885	1980	2035	2199	2115	2236	2301	2489	2479	2679	2715	2811	2821	2829	3014	3098	3232	3304	3286	3413	3525	3549	3648	3694	3743	3743	3824	3995	4040
Empty liposomes + SurA + OmpT (no BAM)	Replicate no. 1 (AU)	482	461	458	436	443	474	443	440	461	442	450	436	453	419	443	443	475	456	488	447	441	446	475	448	472	448	438	457	493	463	477	436	483	467	471	487	485	481	480	487	466	491	488	497	480	488	515	483
	Replicate no. 2 (AU)	546	555	539	527	571	541	531	523	529	534	533	517	498	502	495	496	542	522	480	499	492	494	497	500	503	490	488	500	498	509	489	498	501	457	501	503	491	488	490	493	499	494	496	498	501	530	503	507
	Replicate no. 3 (AU)	572	519	525	526	502	540	507	496	504	501	489	485	464	490	469	455	468	464	476	469	519	485	477	497	465	494	471	475	463	483	467	494	469	492	498	481	484	501	468	510	508	480	514	501	504	503	479	502
BAM + OmpT (no SurA)	Replicate no. 1 (AU)	745	704	715	673	648	681	685	634	679	640	626	626	635	627	617	631	641	638	607	620	621	613	626	623	656	598	626	623	644	641	603	600	583	611	608	611	589	593	596	628	618	631	605	626	631	598	624	627
	Replicate no. 2 (AU)	706	708	701	708	705	698	675	650	667	700	669	680	693	674	650	657	708	681	696	655	680	671	672	647	641	673	665	686	657	680	650	647	651	665	688	709	678	656	658	655	667	671	670	683	661	683	681	672
	Replicate no. 3 (AU)	720	661	723	690	715	696	662	672	676	669	640	667	665	657	670	644	671	645	653	656	657	639	628	662	680	650	634	626	615	629	636	632	644	644	645	645	634	644	639	609	647	631	628	641	640	625	603	648
BAM + SurA (no OmpT)	Replicate no. 1 (AU)	701	654	655	658	632	637	626	649	634	621	625	597	600	595	614	635	609	623	591	591	622	571	623	611	629	628	616	610	611	600	626	641	606	605	626	617	610	543	557	588	567	587	580	572	573	606	575	567
	Replicate no. 2 (AU)	698	680	647	711	643	622	638	652	609	647	608	599	647	635	626	629	595	605	606	617	617	607	628	604	633	580	624	613	594	639	626	592	618	601	594	595	665	625	610	620	624	625	637	635	638	573	612	641
	Replicate no. 3 (AU)	722	686	661	635	661	657	661	666	629	656	692	631	629	661	664	645	655	642	651	654	716	625	668	632	676	655	646	660	681	652	671	669	666	666	661	661	660	675	685	674	665	560	603	593	606	591	602	602
[truncated: 192 more columns]

## Sheet: ED Fig. 7D
Sample	Time (s)	0	20	40	60	80	100	120	140	160	180	200	220	240	260	280	300	320	340	360	380	400	420	440	460	480	500	520	540	560	580	600	620	640	660	680	700	720	740	760	780	800	820	840	860	880	900	920	940
Pre-folded OmpT	Replicate no. 1 (AU)	2911	3381	3973	4495	4911	5405	5868	6324	6918	7292	7740	8171	8753	8994	9436	9781	10432	10605	11006	11637	11941	12534	12681	13428	13455	13909	14483	14636	15043	15565	15715	16227	16449	16836	17195	17441	17483	17796	18568	18593	18694	19189	19881	19704	20287	20444	20824	20974
	Replicate no. 2 (AU)	3190	3808	4311	4863	5463	6028	6448	7036	7613	8157	8689	9231	9662	10174	10630	11151	11823	12155	12563	13072	13536	14115	14432	15091	15473	15895	16309	16797	17199	17889	17904	18427	18978	19009	19626	19965	20229	20583	20958	21375	21505	21931	22766	22517	23354	23631	23867	24447
	Replicate no. 3 (AU)	3402	3988	4557	5314	5799	6511	6922	7614	8020	8479	9144	9439	9999	10409	10931	11313	11822	12223	12622	13177	13620	13984	14341	14854	15213	15723	16076	16562	16775	17356	17581	17975	18418	18869	18995	19367	19567	19990	20214	20773	20895	21311	21945	22011	22526	22710	22969	23266
Pre-folded OmpT + PG	Replicate no. 1 (AU)	3545	4141	4749	5185	5867	6235	6963	7497	8076	8483	9225	9827	10266	10680	11373	11786	12545	12959	13469	13902	14331	14899	15346	15809	16248	16792	17017	17465	17828	18279	18509	19174	19338	19630	20225	20625	20698	21269	21898	22154	22362	22801	23334	23179	23857	24117	24683	24993
	Replicate no. 2 (AU)	3225	3747	4257	4813	5291	5682	6241	6619	7142	7599	8168	8545	9027	9564	9969	10357	10781	11088	11652	12095	12368	12826	13167	13781	13988	14262	14848	15249	15646	15944	16244	16571	16829	17231	17709	17963	17980	18319	18250	18470	19122	19048	19782	19631	20094	20321	20705	21155
	Replicate no. 3 (AU)	3295	3799	4232	4830	5331	5723	6179	6666	6986	7552	7912	8351	8758	9022	9490	9988	10474	10527	11048	11638	11840	12281	12348	12776	13236	13339	13774	14322	14511	14789	15023	15281	15713	15853	16463	16715	16527	17206	17573	17673	17887	18036	18823	18556	19134	19369	19802	19984
[truncated: 192 more columns]

## Sheet: ED Fig. 7F
Sample	Time (s)	0	20	40	60	80	100	120	140	160	180	200	220	240	260	280	300	320	340	360	380	400	420	440	460	480	500	520	540	560	580	600	620	640	660	680	700	720	740	760	780	800	820	840	860	880	900	920	940
BAM + SurA (70 µM) + OmpT	Replicate no. 1 (AU)	471	472	474	521	502	554	635	697	761	818	877	984	993	1067	1136	1203	1309	1347	1442	1417	1546	1563	1641	1761	1874	1829	1906	1936	2046	2131	2177	2172	2283	2389	2268	2454	2488	2514	2616	2670	2753	2666	2908	2856	2960	2992	3009	3068
	Replicate no. 2 (AU)	432	496	516	534	606	612	699	730	812	862	874	915	961	1039	1104	1168	1247	1325	1380	1402	1464	1549	1596	1683	1729	1796	1871	1831	1932	1982	2022	2009	2210	2180	2243	2287	2299	2341	2459	2438	2641	2578	2639	2633	2765	2810	2868	2854
	Replicate no. 3 (AU)	419	457	452	505	525	633	658	733	813	821	893	938	932	1072	1110	1192	1262	1324	1391	1404	1330	1407	1456	1483	1599	1591	1739	1732	1828	1942	1898	1919	2004	2088	2045	2186	2175	2288	2331	2309	2420	2393	2531	2583	2599	2645	2621	2703
BAM + SurA (70 µM) + OmpT + PG	Replicate no. 1 (AU)	396	409	438	426	436	502	521	546	506	536	543	570	612	633	647	679	713	727	763	777	817	858	851	912	911	943	948	1010	1011	1113	1078	1094	1170	1172	1172	1220	1217	1278	1255	1248	1326	1286	1398	1414	1508	1438	1523	1529
	Replicate no. 2 (AU)	433	449	439	447	448	467	501	511	524	513	498	519	517	533	570	570	616	628	594	643	674	667	668	763	773	754	770	792	806	829	837	858	854	873	888	898	915	932	956	943	991	1039	1021	1010	1116	1073	1071	1122
	Replicate no. 3 (AU)	389	425	441	439	466	483	524	536	574	606	628	661	702	719	747	770	825	846	845	854	910	957	965	1023	999	1056	1029	1051	1082	1147	1148	1170	1196	1236	1311	1339	1333	1331	1410	1414	1436	1476	1560	1486	1584	1621	1654	1599
BAM + SurA (85 µM) + OmpT	Replicate no. 1 (AU)	447	462	484	556	563	639	694	716	835	911	966	961	999	1124	1191	1224	1296	1349	1445	1515	1475	1583	1610	1722	1752	1804	1863	1949	1980	2101	2195	2223	2320	2351	2446	2404	2494	2538	2671	2722	2771	2860	2893	3004	2982	3124	3204	3232
	Replicate no. 2 (AU)	416	441	474	504	557	594	677	688	810	804	858	914	995	1069	1093	1216	1232	1342	1390	1506	1512	1626	1675	1720	1788	1871	1928	2007	2045	2098	2128	2246	2266	2310	2360	2509	2533	2627	2615	2773	2823	2884	2920	2969	3038	3144	3140	3228
	Replicate no. 3 (AU)	438	447	481	456	517	563	629	611	674	719	789	806	859	966	1053	1051	1105	1200	1256	1319	1359	1419	1382	1489	1547	1627	1694	1671	1758	1902	1850	1943	1992	2021	2074	2128	2207	2226	2381	2328	2426	2524	2525	2608	2652	2686	2682	2739
BAM + SurA (85 µM) + OmpT + PG	Replicate no. 1 (AU)	448	426	443	475	487	521	473	467	522	557	552	581	595	615	642	662	653	714	706	711	704	743	734	775	841	837	826	873	898	926	930	970	972	955	1027	1036	1036	1086	1160	1129	1168	1128	1215	1251	1222	1291	1326	1257
	Replicate no. 2 (AU)	431	408	422	447	363	408	415	456	476	477	497	530	553	554	601	598	639	634	669	654	725	724	733	750	781	823	795	823	880	878	941	947	996	988	989	1001	1055	1085	1078	1071	1120	1138	1204	1251	1197	1242	1267	1290
	Replicate no. 3 (AU)	391	384	399	429	481	498	525	543	580	604	613	674	714	707	722	735	776	831	857	848	896	913	915	983	979	966	1030	1042	1085	1050	1136	1107	1215	1202	1247	1275	1252	1284	1325	1377	1366	1400	1446	1472	1442	1503	1541	1570
[truncated: 192 more columns]

## Sheet: ED Fig. 7G
Sample	Time (s)	0	20	40	60	80	100	120	140	160	180	200	220	240	260	280	300	320	340	360	380	400	420	440	460	480	500	520	540	560	580	600	620	640	660	680	700	720	740	760	780	800	820	840	860	880	900	920	940
BAM + SurA + OmpT	Replicate no. 1 (AU)	350	403	413	510	543	590	683	772	829	901	951	1021	1075	1205	1176	1338	1386	1414	1507	1550	1606	1757	1812	1878	1938	1940	2081	2159	2166	2255	2384	2362	2416	2462	2564	2633	2671	2732	2771	2893	3015	2919	3019	2970	3012	3122	3144	3275
	Replicate no. 2 (AU)	349	388	456	507	581	635	734	784	880	923	1024	1067	1181	1259	1333	1420	1421	1566	1637	1731	1827	1857	1909	2021	2095	2116	2278	2335	2380	2454	2525	2570	2553	2659	2777	2810	2873	2980	3010	3078	3130	3186	3237	3214	3215	3400	3364	3554
	Replicate no. 3 (AU)	384	425	507	539	645	718	789	858	964	1036	1125	1264	1326	1401	1476	1634	1684	1755	1847	1951	2058	2125	2173	2327	2366	2408	2471	2635	2551	2757	2825	2894	2984	2971	3063	3099	3197	3260	3342	3474	3469	3438	3591	3625	3630	3746	3819	3875
BAM + SurA + OmpT + Tetran	Replicate no. 1 (AU)	369	413	442	487	525	611	690	709	749	791	879	917	954	1025	1084	1168	1232	1312	1338	1413	1489	1593	1630	1605	1732	1722	1835	1923	2019	2045	2108	2076	2190	2249	2265	2380	2379	2442	2478	2542	2674	2684	2647	2750	2752	2880	2903	2922
	Replicate no. 2 (AU)	353	380	429	466	511	528	611	647	725	752	804	857	975	1009	1025	1113	1170	1228	1309	1396	1408	1413	1527	1590	1653	1686	1699	1823	1842	1850	1940	2048	2090	2176	2145	2251	2223	2288	2378	2405	2474	2433	2583	2572	2582	2684	2747	2818
	Replicate no. 3 (AU)	382	419	446	491	539	584	650	738	819	853	944	974	1060	1131	1174	1214	1329	1387	1419	1500	1519	1615	1650	1742	1814	1915	1961	1918	2065	2111	2145	2143	2266	2364	2388	2408	2440	2440	2708	2682	2645	2733	2750	2706	2833	2988	3012	2966
[truncated: 192 more columns]
