# Supplementary material for: Peptidoglycan maturation controls outer membrane protein assembly
Source: Nature. 2022 Jun 15;606(7916):953–9. doi: 10.1038/s41586-022-04834-7 (PMC9242858; doi:10.1038/s41586-022-04834-7)
Supplement: Supplementary file 4 — This zipped file contains image source data. [file 41586_2022_4834_MOESM4_ESM.zip]

Archive with 140 entries (140 files):
- Ext1/B1.tif
- Ext1/B2.tif
- Ext1/B3.tif
- Ext1/C1.tif
- Ext1/C2.tif
- Ext1/C3.jpg
- Ext1/C4.tif
- Ext1/C5.tif
- Ext1/C6.tif
- Ext10/A1.tif
- Ext10/A2.tif
- Ext10/A3.tif
- Ext10/A4.tif
- Ext10/G1.tif
- Ext10/G2.tif
- Ext10/G3.tif
- Ext2/A1.tif
- Ext2/A2.tif
- Ext2/A3.tif
- Ext2/B1.tif
- Ext2/B2.tif
- Ext2/C1.tif
- Ext2/C2.tif
- Ext2/C3.tif
- Ext2/C4.tif
- Ext2/D1.tif
- Ext2/D2.tif
- Ext2/D3.tif
- Ext2/D4.tif
- Ext2/F1.tif
- Ext2/F2.tif
- Ext2/G.tif
- Ext2/H1.tif
- Ext2/H2.tif
- Ext2/H3.tif
- Ext3/A.tif
- Ext3/B1.tif
- Ext3/B2.tif
- Ext3/B3.tif
- Ext3/B4.tif
- Ext3/D1.tif
- Ext3/D2.tif
- Ext3/D3.tif
- Ext4/A1.tif
- Ext4/A2.tif
- Ext4/C1.tif
- Ext4/C2.tif
- Ext4/C3.tif
- Ext4/C4.tif
- Ext4/F1.tif
- Ext4/F2.tif
- Ext4/F3.tif
- Ext4/G1.tif
- Ext4/G2.tif
- Ext4/G3.tif
- Ext5/A1.tif
- Ext5/A2.tif
- Ext5/A3.tif
- Ext5/A4.tif
- Ext5/A5.tif
- Ext5/D1.tif
- Ext5/D2.tif
- Ext5/G.png
- Ext5/H1.tif
- Ext5/H10.tif
- Ext5/H11.tif
- Ext5/H12.tif
- Ext5/H2.tif
- Ext5/H3.tif
- Ext5/H4.tif
- Ext5/H5.tif
- Ext5/H6.tif
- Ext5/H7.tif
- Ext5/H8.tif
- Ext5/H9.tif
- Ext8/A1.tif
- Ext8/A2.tif
- Ext8/B1.tif
- Ext8/B2.tif
- Ext8/C1.tif
- Ext8/C2.tif
- Ext8/C3.tif
- Ext8/D1.tif
- Ext8/D2.tif
- Ext8/E1.tif
- Ext8/E2.tif
- Ext8/E3.tif
- Ext8/E4.tif
- Ext8/F1.tif
- Ext8/F2.tif
- Ext9/A1.tif
- Ext9/A2.tif
- Ext9/A3.tif
- Ext9/A4.tif
- Ext9/B1.tif
- Ext9/B2.tif
- Ext9/B3.tif
- Ext9/B4.tif
- Ext9/B5.tif
- Ext9/B6.tif
- Ext9/B7.tif
- Ext9/B8.tif
- Ext9/B9.tif
- Ext9/E1.tif
- Ext9/E2.tif
- Ext9/E3.tif
- Ext9/F1.tif
- Ext9/F2.tif
- Ext9/F3.tif
- Ext9/F4.tif
- Ext9/F5.tif
- Ext9/F6.tif
- Fig1/A1.tif
- Fig1/A2.tif
- Fig1/A3.tif
- Fig1/C1.tif
- Fig1/C2.tif
- Fig1/C3.tif
- Fig1/C4.tif
- Fig1/C5.tif
- Fig1/C6.tif
- Fig1/C7.tif
- Fig1/C8.tif
- Fig1/C9.tif
- Fig2/A1.tif
- Fig2/A2.tif
- Fig2/A3.tif (RGB).tif
- Fig2/B1.tif
- Fig2/B2.tif
- Fig2/B3.tif
- Fig2/B4.tif
- Fig4/A1.tif
- Fig4/A2.tif
- Fig4/A3.tif
- Fig4/C1.tif
- Fig4/C2.tif
- Fig4/D1.tif
- Fig4/D2.tif
- Fig4/D3.tif
- Fig4/D4.tif
